# Supplementary material for: Cellulolytic Bacillus cereus produces a variety of short-chain fatty acids and has potential as a probiotic
Source: Microbiol Spectr. 2024 Mar 5;12(4):e03267-23. doi: 10.1128/spectrum.03267-23 (PMC10986558; doi:10.1128/spectrum.03267-23)
Supplement: Table S1 — COG blast results. [file spectrum.03267-23-s0001.xlsx]

## Sheet: CL2 COG_blast.out.infor.best
Supplementary Table S1: The COG blast results of CL2
Query_ID	Query_len	Sbjct	Sbjct_len	Bitscore	Evalue	Identity	Align_len	Query_ratio	Sbjct_ratio
PROKKA_00024	314	gnl|CDD|223117 COG0039, Mdh, Malate/lactate dehydrogenases [Energy production and conversion].	313	433	4e-153	69	310	98.09	98.08
PROKKA_00025	1407	gnl|CDD|224322 COG1404, AprE, Subtilisin-like serine proteases [Posttranslational modification, protein turnover, chaperones].	508	73.4	6e-14	43	214	14.57	34.65
PROKKA_00027	645	gnl|CDD|223373 COG0296, GlgB, 1,4-alpha-glucan branching enzyme [Carbohydrate transport and metabolism].	628	718	0	61	621	93.8	97.93
PROKKA_00028	376	gnl|CDD|223525 COG0448, GlgC, ADP-glucose pyrophosphorylase [Carbohydrate transport and metabolism].	393	543	0	72	383	98.94	97.2
PROKKA_00029	344	gnl|CDD|223525 COG0448, GlgC, ADP-glucose pyrophosphorylase [Carbohydrate transport and metabolism].	393	295	2e-97	52	343	87.5	86.51
PROKKA_00030	476	gnl|CDD|223374 COG0297, GlgA, Glycogen synthase [Carbohydrate transport and metabolism].	487	580	0	62	481	99.37	97.95
PROKKA_00031	802	gnl|CDD|223136 COG0058, GlgP, Glucan phosphorylase [Carbohydrate transport and metabolism].	750	884	0	59	798	98.75	99.2
PROKKA_00033	240	gnl|CDD|226200 COG3675, COG3675, Predicted lipase [Lipid metabolism].	332	44.5	3e-06	31	236	89.17	65.06
PROKKA_00034	260	gnl|CDD|224924 COG2013, COG2013, Uncharacterized conserved protein [Function unknown].	227	193	4e-61	56	236	90.38	96.92
PROKKA_00036	66	gnl|CDD|224197 COG1278, CspC, Cold shock proteins [Transcription].	67	106	4e-32	74	66	98.48	98.51
PROKKA_00037	243	gnl|CDD|224648 COG1734, DksA, DnaK suppressor protein [Signal transduction mechanisms].	120	92.5	4e-24	53	113	46.5	87.5
PROKKA_00038	317	gnl|CDD|224491 COG1575, MenA, 1,4-dihydroxy-2-naphthoate octaprenyltransferase [Coenzyme metabolism].	303	242	1e-78	59	281	88.01	92.08
PROKKA_00039	464	gnl|CDD|224091 COG1169, MenF, Isochorismate synthase [Coenzyme metabolism / Secondary metabolites biosynthesis, transport, and catabolism].	423	341	2e-113	46	445	94.83	94.33
PROKKA_00040	584	gnl|CDD|224087 COG1165, MenD, 2-succinyl-6-hydroxy-2,4-cyclohexadiene-1-carboxylate synthase [Coenzyme metabolism].	566	594	0	55	570	95.89	97.35
PROKKA_00041	270	gnl|CDD|223669 COG0596, MhpC, Predicted hydrolases or acyltransferases (alpha/beta hydrolase superfamily) [General function prediction only].	282	127	3e-35	41	281	98.52	98.23
PROKKA_00042	272	gnl|CDD|223524 COG0447, MenB, Dihydroxynaphthoic acid synthase [Coenzyme metabolism].	282	525	0	86	277	100	98.23
PROKKA_00043	481	gnl|CDD|223395 COG0318, CaiC, Acyl-CoA synthetases (AMP-forming)/AMP-acid ligases II [Lipid metabolism / Secondary metabolites biosynthesis, transport, and catabolism].	534	413	2e-139	54	506	97.3	94.76
PROKKA_00044	368	gnl|CDD|227284 COG4948, COG4948, L-alanine-DL-glutamate epimerase and related enzymes of enolase superfamily [Cell envelope biogenesis, outer membrane / General function prediction only].	372	233	3e-73	43	370	97.55	98.39
PROKKA_00045	232	gnl|CDD|223816 COG0745, OmpR, Response regulators consisting of a CheY-like receiver domain and a winged-helix DNA-binding domain [Signal transduction mechanisms / Transcription].	229	267	2e-90	66	227	96.98	97.38
PROKKA_00046	368	gnl|CDD|223715 COG0642, BaeS, Signal transduction histidine kinase [Signal transduction mechanisms].	336	172	2e-50	57	264	71.2	74.4
PROKKA_00047	286	gnl|CDD|224788 COG1876, VanY, D-alanyl-D-alanine carboxypeptidase [Cell envelope biogenesis, outer membrane].	241	131	5e-37	38	258	79.72	100
PROKKA_00049	366	gnl|CDD|226473 COG3964, COG3964, Predicted amidohydrolase [General function prediction only].	386	305	2e-101	57	348	94.81	90.16
PROKKA_00050	367	gnl|CDD|224832 COG1921, SelA, Selenocysteine synthase [seryl-tRNASer selenium transferase] [Amino acid transport and metabolism].	395	223	3e-69	46	367	97.28	90.63
PROKKA_00052	338	gnl|CDD|223598 COG0524, RbsK, Sugar kinases, ribokinase family [Carbohydrate transport and metabolism].	311	138	3e-38	42	342	97.63	99.68
PROKKA_00053	241	gnl|CDD|225099 COG2188, PhnF, Transcriptional regulators [Transcription].	236	151	3e-45	49	229	93.36	96.61
PROKKA_00054	441	gnl|CDD|225330 COG2610, GntT, H+/gluconate symporter and related permeases [Carbohydrate transport and metabolism / Amino acid transport and metabolism].	442	311	9e-102	65	421	94.78	95.25
PROKKA_00057	250	gnl|CDD|224059 COG1136, SalX, ABC-type antimicrobial peptide transport system, ATPase component [Defense mechanisms].	226	309	1e-106	70	223	88.4	98.67
PROKKA_00060	340	gnl|CDD|223715 COG0642, BaeS, Signal transduction histidine kinase [Signal transduction mechanisms].	336	144	3e-40	45	332	94.41	97.32
PROKKA_00061	231	gnl|CDD|223816 COG0745, OmpR, Response regulators consisting of a CheY-like receiver domain and a winged-helix DNA-binding domain [Signal transduction mechanisms / Transcription].	229	216	2e-70	58	231	98.7	100
PROKKA_00062	90	gnl|CDD|223713 COG0640, ArsR, Predicted transcriptional regulators [Transcription].	110	75.2	3e-19	64	73	80	66.36
PROKKA_00063	211	gnl|CDD|227945 COG5658, COG5658, Predicted integral membrane protein [Function unknown].	204	84.4	9e-21	41	208	98.1	99.02
PROKKA_00064	290	gnl|CDD|226231 COG3708, COG3708, Uncharacterized protein conserved in bacteria [Function unknown].	157	141	1e-41	53	165	56.21	100
PROKKA_00065	256	gnl|CDD|224059 COG1136, SalX, ABC-type antimicrobial peptide transport system, ATPase component [Defense mechanisms].	226	312	1e-107	70	223	86.72	98.67
PROKKA_00069	409	gnl|CDD|225117 COG2207, AraC, AraC-type DNA-binding domain-containing proteins [Transcription].	127	109	2e-29	62	108	26.41	85.04
PROKKA_00070	192	gnl|CDD|226472 COG3963, COG3963, Phospholipid N-methyltransferase [Lipid metabolism].	194	153	5e-47	48	188	97.4	95.36
PROKKA_00071	196	gnl|CDD|223659 COG0586, DedA, Uncharacterized membrane-associated protein [Function unknown].	208	91.2	3e-23	52	180	90.82	86.54
PROKKA_00072	115	gnl|CDD|227613 COG5294, COG5294, Uncharacterized protein conserved in bacteria [Function unknown].	113	47	8e-09	54	115	98.26	99.12
PROKKA_00074	336	gnl|CDD|223739 COG0667, Tas, Predicted oxidoreductases (related to aryl-alcohol dehydrogenases) [Energy production and conversion].	316	201	2e-62	42	333	94.94	93.99
PROKKA_00076	256	gnl|CDD|224059 COG1136, SalX, ABC-type antimicrobial peptide transport system, ATPase component [Defense mechanisms].	226	316	2e-109	71	223	86.72	98.67
PROKKA_00080	300	gnl|CDD|224513 COG1597, LCB5, Sphingosine kinase and enzymes related to eukaryotic diacylglycerol kinase [Lipid metabolism / General function prediction only].	301	233	3e-75	54	295	97	97.67
PROKKA_00081	175	gnl|CDD|223707 COG0634, Hpt, Hypoxanthine-guanine phosphoribosyltransferase [Nucleotide transport and metabolism].	178	233	6e-79	77	172	98.29	96.63
PROKKA_00085	206	gnl|CDD|226287 COG3764, SrtA, Sortase (surface protein transpeptidase) [Cell envelope biogenesis, outer membrane].	210	107	3e-29	44	214	99.51	94.29
PROKKA_00086	229	gnl|CDD|223816 COG0745, OmpR, Response regulators consisting of a CheY-like receiver domain and a winged-helix DNA-binding domain [Signal transduction mechanisms / Transcription].	229	219	7e-72	61	231	98.69	99.56
PROKKA_00087	624	gnl|CDD|223715 COG0642, BaeS, Signal transduction histidine kinase [Signal transduction mechanisms].	336	147	4e-40	54	307	48.72	85.42
PROKKA_00088	222	gnl|CDD|226377 COG3859, COG3859, Predicted membrane protein [Function unknown].	185	155	1e-47	56	210	94.59	98.38
PROKKA_00090	75	gnl|CDD|224830 COG1918, FeoA, Fe2+ transport system protein A [Inorganic ion transport and metabolism].	75	60.7	3e-14	56	75	100	98.67
PROKKA_00091	662	gnl|CDD|223447 COG0370, FeoB, Fe2+ transport system protein B [Inorganic ion transport and metabolism].	653	812	0	71	662	99.7	99.39
PROKKA_00094	221	gnl|CDD|224755 COG1842, PspA, Phage shock protein A (IM30), suppresses sigma54-dependent transcription [Transcription / Signal transduction mechanisms].	225	100	2e-26	63	219	98.64	97.33
PROKKA_00095	134	gnl|CDD|226289 COG3766, COG3766, Predicted membrane protein [Function unknown].	133	57	6e-12	43	132	98.51	95.49
PROKKA_00099	290	gnl|CDD|224203 COG1284, COG1284, Uncharacterized conserved protein [Function unknown].	289	201	4e-63	64	273	93.1	94.46
PROKKA_00100	344	gnl|CDD|224351 COG1434, COG1434, Uncharacterized conserved protein [Function unknown].	223	71	3e-15	36	191	54.07	77.13
PROKKA_00103	342	gnl|CDD|224213 COG1294, AppB, Cytochrome bd-type quinol oxidase, subunit 2 [Energy production and conversion].	346	222	5e-70	55	349	99.71	99.71
PROKKA_00104	449	gnl|CDD|224190 COG1271, CydA, Cytochrome bd-type quinol oxidase, subunit 1 [Energy production and conversion].	457	499	6e-175	64	454	99.55	99.34
PROKKA_00105	187	gnl|CDD|223365 COG0288, CynT, Carbonic anhydrase [Inorganic ion transport and metabolism].	207	134	2e-39	52	199	97.86	95.17
PROKKA_00106	78	gnl|CDD|223830 COG0759, COG0759, Uncharacterized conserved protein [Function unknown].	92	112	4e-34	85	65	83.33	70.65
PROKKA_00107	157	gnl|CDD|224767 COG1854, LuxS, LuxS protein involved in autoinducer AI2 synthesis [Signal transduction mechanisms].	161	225	4e-76	64	160	100	98.14
PROKKA_00111	159	gnl|CDD|223979 COG1051, COG1051, ADP-ribose pyrophosphatase [Nucleotide transport and metabolism].	145	53.2	2e-10	54	52	28.3	33.79
PROKKA_00113	224	gnl|CDD|223943 COG1011, COG1011, Predicted hydrolase (HAD superfamily) [General function prediction only].	229	127	3e-36	46	231	97.77	99.13
PROKKA_00116	268	gnl|CDD|223673 COG0600, TauC, ABC-type nitrate/sulfonate/bicarbonate transport system, permease component [Inorganic ion transport and metabolism].	258	158	3e-47	54	221	82.46	85.66
PROKKA_00117	254	gnl|CDD|224041 COG1116, TauB, ABC-type nitrate/sulfonate/bicarbonate transport system, ATPase component [Inorganic ion transport and metabolism].	248	303	4e-104	64	250	98.43	97.18
PROKKA_00118	335	gnl|CDD|223787 COG0715, TauA, ABC-type nitrate/sulfonate/bicarbonate transport systems, periplasmic components [Inorganic ion transport and metabolism].	335	164	6e-48	44	327	97.01	94.63
PROKKA_00122	689	gnl|CDD|224287 COG1368, MdoB, Phosphoglycerol transferase and related proteins, alkaline phosphatase superfamily [Cell envelope biogenesis, outer membrane].	650	158	8e-42	37	594	80.84	86
PROKKA_00123	417	gnl|CDD|223715 COG0642, BaeS, Signal transduction histidine kinase [Signal transduction mechanisms].	336	128	5e-34	46	302	70.26	87.8
PROKKA_00124	406	gnl|CDD|223715 COG0642, BaeS, Signal transduction histidine kinase [Signal transduction mechanisms].	336	137	2e-37	45	332	79.06	98.21
PROKKA_00125	216	gnl|CDD|223620 COG0546, Gph, Predicted phosphatases [General function prediction only].	220	159	1e-48	50	215	97.22	97.73
PROKKA_00126	257	gnl|CDD|224268 COG1349, GlpR, Transcriptional regulators of sugar metabolism [Transcription / Carbohydrate transport and metabolism].	253	212	2e-68	56	252	97.28	99.21
PROKKA_00127	208	gnl|CDD|223620 COG0546, Gph, Predicted phosphatases [General function prediction only].	220	129	2e-37	48	217	99.52	98.64
PROKKA_00128	306	gnl|CDD|223404 COG0327, COG0327, Uncharacterized conserved protein [Function unknown].	250	94.7	2e-23	43	248	80.39	88
PROKKA_00129	107	gnl|CDD|227255 COG4918, COG4918, Uncharacterized protein conserved in bacteria [Function unknown].	114	73	3e-18	47	104	96.26	91.23
PROKKA_00130	301	gnl|CDD|223769 COG0697, RhaT, Permeases of the drug/metabolite transporter (DMT) superfamily [Carbohydrate transport and metabolism / Amino acid transport and metabolism / General function prediction only].	292	61.8	8e-12	46	263	86.38	88.7
PROKKA_00134	528	gnl|CDD|224779 COG1866, PckA, Phosphoenolpyruvate carboxykinase (ATP) [Energy production and conversion].	529	804	0	73	528	99.62	99.43
PROKKA_00136	399	gnl|CDD|223270 COG0192, MetK, S-adenosylmethionine synthetase [Coenzyme metabolism].	388	739	0	84	398	99.75	100
PROKKA_00137	174	gnl|CDD|224584 COG1670, RimL, Acetyltransferases, including N-acetylases of ribosomal proteins [Translation, ribosomal structure and biogenesis].	187	109	2e-30	47	178	98.85	95.19
PROKKA_00140	169	gnl|CDD|223595 COG0521, MoaB, Molybdopterin biosynthesis enzymes [Coenzyme metabolism].	169	208	4e-69	69	163	95.27	95.27
PROKKA_00141	200	gnl|CDD|223817 COG0746, MobA, Molybdopterin-guanine dinucleotide biosynthesis protein A [Coenzyme metabolism].	192	149	1e-45	51	196	97.5	98.44
PROKKA_00142	380	gnl|CDD|223515 COG0438, RfaG, Glycosyltransferase [Cell envelope biogenesis, outer membrane].	381	192	2e-57	43	387	98.42	100
PROKKA_00143	177	gnl|CDD|223743 COG0671, PgpB, Membrane-associated phospholipid phosphatase [Lipid metabolism].	232	46.7	2e-07	32	175	92.66	75
PROKKA_00144	170	gnl|CDD|223735 COG0663, PaaY, Carbonic anhydrases/acetyltransferases, isoleucine patch superfamily [General function prediction only].	176	212	1e-70	63	170	100	96.59
PROKKA_00145	267	gnl|CDD|225176 COG2267, PldB, Lysophospholipase [Lipid metabolism].	298	199	1e-62	49	265	94.01	88.59
PROKKA_00148	433	gnl|CDD|225723 COG3182, PiuB, Uncharacterized iron-regulated membrane protein [Function unknown].	442	279	2e-89	51	444	97.69	97.96
PROKKA_00149	224	gnl|CDD|224707 COG1794, RacX, Aspartate racemase [Cell envelope biogenesis, outer membrane].	230	182	2e-57	53	228	97.32	98.7
PROKKA_00151	277	gnl|CDD|224054 COG1131, CcmA, ABC-type multidrug transport system, ATPase component [Defense mechanisms].	293	174	8e-53	57	212	71.12	71.33
PROKKA_00152	190	gnl|CDD|223352 COG0275, COG0275, Predicted S-adenosylmethionine-dependent methyltransferase involved in cell envelope biogenesis [Cell envelope biogenesis, outer membrane].	314	59.5	1e-11	48	89	46.32	27.39
PROKKA_00153	319	gnl|CDD|224163 COG1242, COG1242, Predicted Fe-S oxidoreductase [General function prediction only].	312	541	0	78	303	94.98	97.12
PROKKA_00156	298	gnl|CDD|225193 COG2311, COG2311, Predicted membrane protein [Function unknown].	394	87	3e-20	59	99	32.89	25.13
PROKKA_00157	253	gnl|CDD|224059 COG1136, SalX, ABC-type antimicrobial peptide transport system, ATPase component [Defense mechanisms].	226	307	1e-105	72	225	88.54	99.12
PROKKA_00158	619	gnl|CDD|223650 COG0577, SalY, ABC-type antimicrobial peptide transport system, permease component [Defense mechanisms].	419	49.3	5e-07	45	160	25.85	37.47
PROKKA_00159	188	gnl|CDD|227308 COG4974, XerD, Site-specific recombinase XerD [DNA replication, recombination, and repair].	300	46.4	3e-07	45	181	92.55	56
PROKKA_00160	165	gnl|CDD|223564 COG0490, COG0490, Putative regulatory, ligand-binding protein related to C-terminal domains of K+ channels [Inorganic ion transport and metabolism].	162	177	3e-57	66	164	98.79	100
PROKKA_00161	407	gnl|CDD|223551 COG0475, KefB, Kef-type K+ transport systems, membrane components [Inorganic ion transport and metabolism].	397	89.6	2e-20	51	357	86.49	88.41
PROKKA_00162	397	gnl|CDD|225371 COG2814, AraJ, Arabinose efflux permease [Carbohydrate transport and metabolism].	394	53.8	1e-08	44	181	44.84	45.43
PROKKA_00164	802	gnl|CDD|223569 COG0495, LeuS, Leucyl-tRNA synthetase [Translation, ribosomal structure and biogenesis].	814	1179	0	66	818	99.88	99.75
PROKKA_00166	140	gnl|CDD|227040 COG4696, COG4696, Uncharacterized protein conserved in bacteria [Function unknown].	180	92	2e-24	43	152	82.86	84.44
PROKKA_00171	374	gnl|CDD|224932 COG2021, MET2, Homoserine acetyltransferase [Amino acid transport and metabolism].	368	279	2e-91	50	370	96.52	94.84
PROKKA_00173	101	gnl|CDD|223680 COG0607, PspE, Rhodanese-related sulfurtransferase [Inorganic ion transport and metabolism].	110	80	6e-21	46	100	95.05	90.91
PROKKA_00177	337	gnl|CDD|225449 COG2896, MoaA, Molybdenum cofactor biosynthesis enzyme [Coenzyme metabolism].	322	375	7e-130	59	335	99.11	100
PROKKA_00178	337	gnl|CDD|223552 COG0476, ThiF, Dinucleotide-utilizing enzymes involved in molybdopterin and thiamine biosynthesis family 2 [Coenzyme metabolism].	254	218	3e-69	61	247	71.51	96.46
PROKKA_00179	161	gnl|CDD|223392 COG0315, MoaC, Molybdenum cofactor biosynthesis enzyme [Coenzyme metabolism].	157	217	6e-73	69	160	99.38	100
PROKKA_00180	429	gnl|CDD|223380 COG0303, MoeA, Molybdopterin biosynthesis enzyme [Coenzyme metabolism].	404	412	1e-141	60	414	96.27	100
PROKKA_00181	173	gnl|CDD|224677 COG1763, MobB, Molybdopterin-guanine dinucleotide biosynthesis protein [Coenzyme metabolism].	161	106	1e-29	51	151	87.28	93.17
PROKKA_00182	154	gnl|CDD|223391 COG0314, MoaE, Molybdopterin converting factor, large subunit [Coenzyme metabolism].	149	171	2e-55	58	149	96.1	100
PROKKA_00183	77	gnl|CDD|224888 COG1977, MoaD, Molybdopterin converting factor, small subunit [Coenzyme metabolism].	84	68.1	4e-17	52	84	100	100
PROKKA_00185	285	gnl|CDD|227309 COG4975, GlcU, Putative glucose uptake permease [Carbohydrate transport and metabolism].	288	307	1e-104	77	266	92.63	92.36
PROKKA_00186	261	gnl|CDD|223959 COG1028, FabG, Dehydrogenases with different specificities (related to short-chain alcohol dehydrogenases) [Secondary metabolites biosynthesis, transport, and catabolism / General function prediction only].	251	230	2e-75	60	254	95.02	99.6
PROKKA_00187	159	gnl|CDD|224248 COG1329, COG1329, Transcriptional regulators, similar to M. xanthus CarD [Transcription].	166	161	4e-51	66	152	95.6	91.57
PROKKA_00191	143	gnl|CDD|226353 COG3832, COG3832, Uncharacterized conserved protein [Function unknown].	149	72.1	3e-17	34	147	94.41	94.63
PROKKA_00192	107	gnl|CDD|223713 COG0640, ArsR, Predicted transcriptional regulators [Transcription].	110	56.8	3e-12	59	94	85.98	85.45
PROKKA_00193	478	gnl|CDD|225371 COG2814, AraJ, Arabinose efflux permease [Carbohydrate transport and metabolism].	394	78	2e-16	32	410	84.73	88.58
PROKKA_00194	423	gnl|CDD|224992 COG2081, COG2081, Predicted flavoproteins [General function prediction only].	408	542	0	61	419	99.05	99.51
PROKKA_00195	550	gnl|CDD|225153 COG2244, RfbX, Membrane protein involved in the export of O-antigen and teichoic acid [General function prediction only].	480	101	8e-24	46	463	83.82	87.5
PROKKA_00196	242	gnl|CDD|224108 COG1187, RsuA, 16S rRNA uridine-516 pseudouridylate synthase and related pseudouridylate synthases [Translation, ribosomal structure and biogenesis].	248	278	3e-94	64	242	97.52	97.58
PROKKA_00197	73	gnl|CDD|224268 COG1349, GlpR, Transcriptional regulators of sugar metabolism [Transcription / Carbohydrate transport and metabolism].	253	56.1	6e-12	64	39	53.42	15.42
PROKKA_00198	468	gnl|CDD|223697 COG0624, ArgE, Acetylornithine deacetylase/Succinyl-diaminopimelate desuccinylase and related deacylases [Amino acid transport and metabolism].	409	213	4e-64	35	485	99.36	99.76
PROKKA_00199	181	gnl|CDD|224431 COG1514, LigT, 2'-5' RNA ligase [Translation, ribosomal structure and biogenesis].	180	127	2e-37	44	178	97.24	98.33
PROKKA_00200	713	gnl|CDD|224440 COG1523, PulA, Type II secretory pathway, pullulanase PulA and related glycosidases [Carbohydrate transport and metabolism].	697	474	1e-157	42	713	91.3	95.7
PROKKA_00201	265	gnl|CDD|223584 COG0510, ycfN, Thiamine kinase and related kinases [Coenzyme transport and metabolism].	269	178	6e-55	52	264	96.98	98.14
PROKKA_00203	217	gnl|CDD|223298 COG0220, COG0220, Predicted S-adenosylmethionine-dependent methyltransferase [General function prediction only].	227	239	5e-80	57	217	98.16	95.59
PROKKA_00204	284	gnl|CDD|223565 COG0491, GloB, Zn-dependent hydrolases, including glyoxylases [General function prediction only].	252	79.8	2e-18	34	244	84.51	83.33
PROKKA_00205	103	gnl|CDD|227871 COG5584, COG5584, Predicted small secreted protein [Function unknown].	103	88.3	3e-24	60	72	69.9	69.9
PROKKA_00206	357	gnl|CDD|224282 COG1363, FrvX, Cellulase M and related proteins [Carbohydrate transport and metabolism].	355	469	6e-166	64	355	98.6	99.72
PROKKA_00207	169	gnl|CDD|224897 COG1986, COG1986, Inosine/xanthosine triphosphatase [Nucleotide transport and metabolism].	175	159	5e-50	56	165	95.27	94.29
PROKKA_00208	104	gnl|CDD|223600 COG0526, TrxA, Thiol-disulfide isomerase and thioredoxins [Posttranslational modification, protein turnover, chaperones / Energy production and conversion].	127	49.1	2e-09	43	103	95.19	81.1
PROKKA_00209	270	gnl|CDD|227185 COG4848, COG4848, Uncharacterized protein conserved in bacteria [Function unknown].	265	372	2e-130	78	264	96.67	99.62
PROKKA_00210	204	gnl|CDD|223151 COG0073, ARC1, EMAP domain [General function prediction only].	123	121	2e-35	57	126	60.78	100
PROKKA_00212	1331	gnl|CDD|224588 COG1674, FtsK, DNA segregation ATPase FtsK/SpoIIIE and related proteins [Cell division and chromosome partitioning].	858	524	5e-168	59	501	36.06	58.16
PROKKA_00213	372	gnl|CDD|224405 COG1488, PncB, Nicotinic acid phosphoribosyltransferase [Coenzyme metabolism].	405	229	2e-71	44	376	90.05	86.67
PROKKA_00214	436	gnl|CDD|223844 COG0773, MurC, UDP-N-acetylmuramate-alanine ligase [Cell envelope biogenesis, outer membrane].	459	530	0	56	452	99.08	98.47
PROKKA_00215	182	gnl|CDD|224584 COG1670, RimL, Acetyltransferases, including N-acetylases of ribosomal proteins [Translation, ribosomal structure and biogenesis].	187	99.3	2e-26	52	162	85.71	85.56
PROKKA_00216	163	gnl|CDD|224167 COG1246, ArgA, N-acetylglutamate synthase and related acetyltransferases [Amino acid transport and metabolism].	153	46.5	5e-08	51	93	56.44	56.86
PROKKA_00218	371	gnl|CDD|225191 COG2309, AmpS, Leucyl aminopeptidase (aminopeptidase T) [Amino acid transport and metabolism].	385	373	2e-127	49	385	97.84	100
PROKKA_00219	170	gnl|CDD|227109 COG4768, COG4768, Uncharacterized protein containing a divergent version of the methyl-accepting chemotaxis-like domain [General function prediction only].	139	94.8	2e-25	61	111	65.29	79.14
PROKKA_00221	338	gnl|CDD|227188 COG4851, CamS, Protein involved in sex pheromone biosynthesis [General function prediction only].	382	208	3e-64	50	378	98.82	98.43
PROKKA_00222	332	gnl|CDD|224525 COG1609, PurR, Transcriptional regulators [Transcription].	333	391	5e-136	65	331	99.4	99.1
PROKKA_00227	134	gnl|CDD|224881 COG1970, MscL, Large-conductance mechanosensitive channel [Cell envelope biogenesis, outer membrane].	130	119	1e-35	77	129	94.78	98.46
PROKKA_00228	308	gnl|CDD|223745 COG0673, MviM, Predicted dehydrogenases and related proteins [General function prediction only].	342	165	2e-48	40	322	95.45	93.86
PROKKA_00229	362	gnl|CDD|226456 COG3947, COG3947, Response regulator containing CheY-like receiver and SARP domains [Signal transduction mechanisms].	361	222	2e-69	48	354	97.51	95.01
PROKKA_00230	998	gnl|CDD|227268 COG4932, COG4932, Predicted outer membrane protein [Cell envelope biogenesis, outer membrane].	1531	63.3	7e-11	60	95	9.32	6.21
PROKKA_00231	553	gnl|CDD|227268 COG4932, COG4932, Predicted outer membrane protein [Cell envelope biogenesis, outer membrane].	1531	107	4e-25	40	453	80.83	23.51
PROKKA_00232	274	gnl|CDD|226287 COG3764, SrtA, Sortase (surface protein transpeptidase) [Cell envelope biogenesis, outer membrane].	210	174	1e-53	50	195	70.07	88.57
PROKKA_00233	1033	gnl|CDD|223715 COG0642, BaeS, Signal transduction histidine kinase [Signal transduction mechanisms].	336	186	2e-52	58	241	23.23	69.64
PROKKA_00234	226	gnl|CDD|223738 COG0666, Arp, FOG: Ankyrin repeat [General function prediction only].	235	76	2e-17	51	158	60.18	67.23
PROKKA_00235	484	gnl|CDD|223715 COG0642, BaeS, Signal transduction histidine kinase [Signal transduction mechanisms].	336	204	2e-61	55	284	58.47	79.46
PROKKA_00236	232	gnl|CDD|223816 COG0745, OmpR, Response regulators consisting of a CheY-like receiver domain and a winged-helix DNA-binding domain [Signal transduction mechanisms / Transcription].	229	250	1e-83	65	228	97.41	98.25
PROKKA_00238	291	gnl|CDD|223669 COG0596, MhpC, Predicted hydrolases or acyltransferases (alpha/beta hydrolase superfamily) [General function prediction only].	282	99.7	5e-25	32	237	77.66	80.85
PROKKA_00239	397	gnl|CDD|223201 COG0123, AcuC, Deacetylases, including yeast histone deacetylase and acetoin utilization protein [Chromatin structure and dynamics / Secondary metabolites biosynthesis, transport, and catabolism].	340	323	2e-108	52	350	87.66	100
PROKKA_00240	214	gnl|CDD|223591 COG0517, COG0517, FOG: CBS domain [General function prediction only].	117	76	2e-18	55	125	57.01	100
PROKKA_00242	572	gnl|CDD|223442 COG0365, Acs, Acyl-coenzyme A synthetases/AMP-(fatty) acid ligases [Lipid metabolism].	528	628	0	58	540	93.53	100
PROKKA_00244	181	gnl|CDD|224511 COG1595, RpoE, DNA-directed RNA polymerase specialized sigma subunit, sigma24 homolog [Transcription].	182	115	8e-33	48	182	95.03	99.45
PROKKA_00247	418	gnl|CDD|223240 COG0162, TyrS, Tyrosyl-tRNA synthetase [Translation, ribosomal structure and biogenesis].	401	505	3e-178	66	419	99.52	98.75
PROKKA_00250	200	gnl|CDD|223596 COG0522, RpsD, Ribosomal protein S4 and related proteins [Translation, ribosomal structure and biogenesis].	205	264	3e-90	71	205	100	100
PROKKA_00251	392	gnl|CDD|223699 COG0626, MetC, Cystathionine beta-lyases/cystathionine gamma-synthases [Amino acid transport and metabolism].	396	515	0	66	394	98.47	99.24
PROKKA_00252	159	gnl|CDD|224867 COG1956, COG1956, GAF domain-containing protein [Signal transduction mechanisms].	163	257	1e-88	75	158	99.37	96.93
PROKKA_00253	212	gnl|CDD|224228 COG1309, AcrR, Transcriptional regulator [Transcription].	201	71.5	3e-16	40	175	82.08	85.07
PROKKA_00254	314	gnl|CDD|223769 COG0697, RhaT, Permeases of the drug/metabolite transporter (DMT) superfamily [Carbohydrate transport and metabolism / Amino acid transport and metabolism / General function prediction only].	292	60.7	2e-11	41	306	96.82	100
PROKKA_00255	280	gnl|CDD|223656 COG0583, LysR, Transcriptional regulator [Transcription].	297	144	2e-41	46	273	95	91.25
PROKKA_00256	570	gnl|CDD|226883 COG4477, EzrA, Negative regulator of septation ring formation [Cell division and chromosome partitioning].	570	368	2e-120	62	537	94.04	94.21
PROKKA_00257	380	gnl|CDD|224029 COG1104, NifS, Cysteine sulfinate desulfinase/cysteine desulfurase and related enzymes [Amino acid transport and metabolism].	386	489	5e-173	64	383	100	98.96
PROKKA_00258	404	gnl|CDD|223378 COG0301, ThiI, Thiamine biosynthesis ATP pyrophosphatase [Coenzyme metabolism].	383	387	2e-132	66	384	94.55	99.74
PROKKA_00260	528	gnl|CDD|223442 COG0365, Acs, Acyl-coenzyme A synthetases/AMP-(fatty) acid ligases [Lipid metabolism].	528	490	5e-169	51	519	96.97	96.59
PROKKA_00261	143	gnl|CDD|225356 COG2764, PhnB, Uncharacterized protein conserved in bacteria [Function unknown].	136	131	7e-40	54	135	93.71	95.59
PROKKA_00262	522	gnl|CDD|224490 COG1574, COG1574, Predicted metal-dependent hydrolase with the TIM-barrel fold [General function prediction only].	535	506	2e-175	55	531	99.23	98.69
PROKKA_00263	267	gnl|CDD|223139 COG0061, nadF, NAD kinase [Coenzyme metabolism].	281	185	2e-57	47	285	98.5	98.93
PROKKA_00265	131	gnl|CDD|226391 COG3874, COG3874, Uncharacterized conserved protein [Function unknown].	138	105	5e-30	73	122	93.13	86.23
PROKKA_00266	166	gnl|CDD|224988 COG2077, Tpx, Peroxiredoxin [Posttranslational modification, protein turnover, chaperones].	158	246	3e-84	72	157	92.77	99.37
PROKKA_00267	328	gnl|CDD|223897 COG0827, COG0827, Adenine-specific DNA methylase [DNA replication, recombination, and repair].	381	160	4e-46	46	337	93.29	87.4
PROKKA_00268	397	gnl|CDD|223359 COG0282, ackA, Acetate kinase [Energy production and conversion].	396	602	0	79	395	99.24	99.49
PROKKA_00272	220	gnl|CDD|224203 COG1284, COG1284, Uncharacterized conserved protein [Function unknown].	289	83.8	4e-20	54	199	89.09	67.82
PROKKA_00275	401	gnl|CDD|223215 COG0137, ArgG, Argininosuccinate synthase [Amino acid transport and metabolism].	403	666	0	76	401	99.25	99.5
PROKKA_00276	463	gnl|CDD|223243 COG0165, ArgH, Argininosuccinate lyase [Amino acid transport and metabolism].	459	715	0	77	456	98.49	99.35
PROKKA_00280	152	gnl|CDD|223662 COG0589, UspA, Universal stress protein UspA and related nucleotide-binding proteins [Signal transduction mechanisms].	154	109	3e-31	57	154	96.71	100
PROKKA_00281	263	gnl|CDD|223959 COG1028, FabG, Dehydrogenases with different specificities (related to short-chain alcohol dehydrogenases) [Secondary metabolites biosynthesis, transport, and catabolism / General function prediction only].	251	175	6e-54	49	249	92.02	96.81
PROKKA_00282	377	gnl|CDD|223758 COG0686, Ald, Alanine dehydrogenase [Amino acid transport and metabolism].	371	602	0	80	372	98.41	100
PROKKA_00284	71	gnl|CDD|224393 COG1476, COG1476, Predicted transcriptional regulators [Transcription].	68	81.1	2e-22	76	63	88.73	92.65
PROKKA_00286	110	gnl|CDD|223734 COG0662, {ManC}, Mannose-6-phosphate isomerase [Carbohydrate transport and metabolism].	127	67.8	3e-16	38	101	91.82	77.95
PROKKA_00293	365	gnl|CDD|223085 COG0006, PepP, Xaa-Pro aminopeptidase [Amino acid transport and metabolism].	384	365	8e-125	59	375	100	97.66
PROKKA_00294	227	gnl|CDD|225130 COG2220, COG2220, Predicted Zn-dependent hydrolases of the beta-lactamase fold [General function prediction only].	258	181	7e-57	49	226	92.95	86.82
PROKKA_00296	437	gnl|CDD|226594 COG4109, COG4109, Predicted transcriptional regulator containing CBS domains [Transcription].	432	642	0	78	435	99.54	100
PROKKA_00298	313	gnl|CDD|225213 COG2334, COG2334, Putative homoserine kinase type II (protein kinase fold) [General function prediction only].	331	73.9	7e-16	42	238	74.12	68.58
PROKKA_00301	310	gnl|CDD|223691 COG0618, COG0618, Exopolyphosphatase-related proteins [General function prediction only].	332	290	8e-97	54	324	100	96.69
PROKKA_00304	1108	gnl|CDD|223660 COG0587, DnaE, DNA polymerase III, alpha subunit [DNA replication, recombination, and repair].	1139	1237	0	62	1145	99.91	99.91
PROKKA_00305	412	gnl|CDD|223358 COG0281, SfcA, Malic enzyme [Energy production and conversion].	432	525	0	69	409	97.82	93.75
PROKKA_00306	214	gnl|CDD|225097 COG2186, FadR, Transcriptional regulators [Transcription].	241	106	3e-28	57	115	52.34	47.72
PROKKA_00307	289	gnl|CDD|223848 COG0777, AccD, Acetyl-CoA carboxylase beta subunit [Lipid metabolism].	294	459	4e-164	76	278	95.16	94.56
PROKKA_00308	324	gnl|CDD|223895 COG0825, AccA, Acetyl-CoA carboxylase alpha subunit [Lipid metabolism].	317	479	4e-171	76	313	96.6	98.74
PROKKA_00309	319	gnl|CDD|223283 COG0205, PfkA, 6-phosphofructokinase [Carbohydrate transport and metabolism].	347	446	1e-157	70	341	100	98.27
PROKKA_00310	585	gnl|CDD|223545 COG0469, PykF, Pyruvate kinase [Carbohydrate transport and metabolism].	477	675	0	73	474	80.68	99.37
PROKKA_00311	129	gnl|CDD|225574 COG3030, FxsA, Protein affecting phage T7 exclusion by the F plasmid [General function prediction only].	158	111	4e-32	63	113	87.6	71.52
PROKKA_00312	372	gnl|CDD|223701 COG0628, yhhT, Predicted permease, member of the PurR regulon [General function prediction only].	355	112	1e-28	49	371	99.46	98.31
PROKKA_00313	153	gnl|CDD|225334 COG2707, COG2707, Predicted membrane protein [Function unknown].	151	115	1e-33	68	152	99.35	100
PROKKA_00314	371	gnl|CDD|223449 COG0372, GltA, Citrate synthase [Energy production and conversion].	390	460	1e-161	66	380	100	96.67
PROKKA_00315	430	gnl|CDD|223612 COG0538, Icd, Isocitrate dehydrogenases [Energy production and conversion].	407	618	0	76	422	97.67	99.51
PROKKA_00316	312	gnl|CDD|223117 COG0039, Mdh, Malate/lactate dehydrogenases [Energy production and conversion].	313	352	2e-121	68	310	98.08	98.08
PROKKA_00320	239	gnl|CDD|223816 COG0745, OmpR, Response regulators consisting of a CheY-like receiver domain and a winged-helix DNA-binding domain [Signal transduction mechanisms / Transcription].	229	281	6e-96	71	233	97.07	99.13
PROKKA_00321	587	gnl|CDD|227335 COG5002, VicK, Signal transduction histidine kinase [Signal transduction mechanisms].	459	271	3e-84	58	452	75.13	95.86
PROKKA_00322	877	gnl|CDD|223820 COG0749, PolA, DNA polymerase I - 3'-5' exonuclease and polymerase domains [DNA replication, recombination, and repair].	593	711	0	66	572	64.08	96.12
PROKKA_00323	276	gnl|CDD|223344 COG0266, Nei, Formamidopyrimidine-DNA glycosylase [DNA replication, recombination, and repair].	273	373	5e-131	65	276	99.28	100
PROKKA_00324	210	gnl|CDD|224882 COG1971, COG1971, Predicted membrane protein [Function unknown].	190	48.4	4e-08	39	169	77.62	88.95
PROKKA_00325	200	gnl|CDD|223315 COG0237, CoaE, Dephospho-CoA kinase [Coenzyme metabolism].	201	216	2e-71	65	196	98	96.02
PROKKA_00326	342	gnl|CDD|223135 COG0057, GapA, Glyceraldehyde-3-phosphate dehydrogenase/erythrose-4-phosphate dehydrogenase [Carbohydrate transport and metabolism].	335	471	3e-167	78	321	93.27	95.52
PROKKA_00327	130	gnl|CDD|224502 COG1586, SpeD, S-adenosylmethionine decarboxylase [Amino acid transport and metabolism].	136	180	3e-59	65	128	98.46	94.12
PROKKA_00328	153	gnl|CDD|224246 COG1327, COG1327, Predicted transcriptional regulator, consists of a Zn-ribbon and ATP-cone domains [Transcription].	156	194	3e-64	77	152	99.35	97.44
PROKKA_00329	468	gnl|CDD|226138 COG3611, DnaB, Replication initiation/membrane attachment protein [DNA replication, recombination, and repair].	417	310	4e-101	51	459	97.65	100
PROKKA_00330	312	gnl|CDD|224401 COG1484, DnaC, DNA replication protein [DNA replication, recombination, and repair].	254	151	5e-44	38	260	82.05	94.49
PROKKA_00333	645	gnl|CDD|223518 COG0441, ThrS, Threonyl-tRNA synthetase [Translation, ribosomal structure and biogenesis].	589	793	0	69	608	94.26	98.64
PROKKA_00335	166	gnl|CDD|223367 COG0290, InfC, Translation initiation factor 3 (IF-3) [Translation, ribosomal structure and biogenesis].	176	201	2e-66	81	166	100	94.32
PROKKA_00336	66	gnl|CDD|223368 COG0291, RpmI, Ribosomal protein L35 [Translation, ribosomal structure and biogenesis].	65	67.6	3e-17	73	62	93.94	95.38
PROKKA_00337	118	gnl|CDD|223369 COG0292, RplT, Ribosomal protein L20 [Translation, ribosomal structure and biogenesis].	118	163	6e-53	81	118	100	100
PROKKA_00338	163	gnl|CDD|226897 COG4508, COG4508, Dimeric dUTPase [Carbohydrate transport and metabolism].	161	133	3e-40	63	162	99.39	99.38
PROKKA_00339	361	gnl|CDD|224282 COG1363, FrvX, Cellulase M and related proteins [Carbohydrate transport and metabolism].	355	469	8e-166	69	358	98.61	100
PROKKA_00340	205	gnl|CDD|224228 COG1309, AcrR, Transcriptional regulator [Transcription].	201	63	2e-13	42	171	81.95	84.08
PROKKA_00341	217	gnl|CDD|224482 COG1566, EmrA, Multidrug resistance efflux pump [Defense mechanisms].	352	94.3	1e-23	54	142	64.98	40.06
PROKKA_00342	599	gnl|CDD|225371 COG2814, AraJ, Arabinose efflux permease [Carbohydrate transport and metabolism].	394	98.1	7e-23	46	170	28.38	43.15
PROKKA_00345	237	gnl|CDD|224185 COG1266, COG1266, Predicted metal-dependent membrane protease [General function prediction only].	226	48.8	7e-08	46	169	70.04	74.78
PROKKA_00348	265	gnl|CDD|223640 COG0566, SpoU, rRNA methylases [Translation, ribosomal structure and biogenesis].	260	244	9e-81	54	259	92.45	97.69
PROKKA_00350	344	gnl|CDD|223095 COG0016, PheS, Phenylalanyl-tRNA synthetase alpha subunit [Translation, ribosomal structure and biogenesis].	335	484	2e-172	74	318	91.28	91.64
PROKKA_00351	806	gnl|CDD|223150 COG0072, PheT, Phenylalanyl-tRNA synthetase beta subunit [Translation, ribosomal structure and biogenesis].	650	680	0	64	661	81.39	100
PROKKA_00353	463	gnl|CDD|223096 COG0017, AsnS, Aspartyl/asparaginyl-tRNA synthetases [Translation, ribosomal structure and biogenesis].	435	579	0	61	467	100	99.77
PROKKA_00357	311	gnl|CDD|223969 COG1039, RnhC, Ribonuclease HIII [DNA replication, recombination, and repair].	297	313	3e-106	61	310	99.04	99.66
PROKKA_00358	89	gnl|CDD|225571 COG3027, zapA, Cell division protein ZapA (stimulator of FtsZ polymerization and Z-ring component) [Cell cycle control, cell division, chromosome partitioning].	105	65.8	7e-16	63	62	68.54	59.05
PROKKA_00359	179	gnl|CDD|224205 COG1286, CvpA, Uncharacterized membrane protein, required for colicin V production [General function prediction only].	182	72.3	7e-17	51	165	91.06	90.66
PROKKA_00360	572	gnl|CDD|224709 COG1796, POL4, DNA polymerase IV (family X) [DNA replication, recombination, and repair].	326	334	2e-110	70	326	56.47	99.69
PROKKA_00361	786	gnl|CDD|224114 COG1193, COG1193, Mismatch repair ATPase (MutS family) [DNA replication, recombination, and repair].	753	679	0	61	773	97.84	98.14
PROKKA_00363	229	gnl|CDD|224108 COG1187, RsuA, 16S rRNA uridine-516 pseudouridylate synthase and related pseudouridylate synthases [Translation, ribosomal structure and biogenesis].	248	244	2e-81	63	240	98.25	96.37
PROKKA_00365	441	gnl|CDD|224039 COG1114, BrnQ, Branched-chain amino acid permeases [Amino acid transport and metabolism].	431	310	2e-101	67	435	97.96	100
PROKKA_00366	241	gnl|CDD|227676 COG5386, COG5386, Cell surface protein [Cell envelope biogenesis, outer membrane].	352	159	6e-47	68	139	56.85	38.07
PROKKA_00367	540	gnl|CDD|227676 COG5386, COG5386, Cell surface protein [Cell envelope biogenesis, outer membrane].	352	165	2e-46	46	289	52.96	78.98
PROKKA_00368	293	gnl|CDD|223687 COG0614, FepB, ABC-type Fe3+-hydroxamate transport system, periplasmic component [Inorganic ion transport and metabolism].	319	162	7e-48	49	317	98.63	98.43
PROKKA_00369	327	gnl|CDD|223682 COG0609, FepD, ABC-type Fe3+-siderophore transport system, permease component [Inorganic ion transport and metabolism].	334	216	8e-68	61	332	98.78	99.1
PROKKA_00370	256	gnl|CDD|224045 COG1120, FepC, ABC-type cobalamin/Fe3+-siderophores transport systems, ATPase components [Inorganic ion transport and metabolism / Coenzyme metabolism].	258	318	9e-110	69	257	100	99.22
PROKKA_00371	254	gnl|CDD|226898 COG4509, COG4509, Uncharacterized protein conserved in bacteria [Function unknown].	244	270	3e-91	64	243	95.67	98.36
PROKKA_00372	107	gnl|CDD|225209 COG2329, COG2329, Uncharacterized enzyme involved in biosynthesis of extracellular polysaccharides [General function prediction only].	105	96.7	2e-27	51	106	98.13	99.05
PROKKA_00373	596	gnl|CDD|223104 COG0025, NhaP, NhaP-type Na+/H+ and K+/H+ antiporters [Inorganic ion transport and metabolism].	429	196	1e-56	44	414	66.95	94.87
PROKKA_00374	399	gnl|CDD|224017 COG1092, COG1092, Predicted SAM-dependent methyltransferases [General function prediction only].	393	330	2e-110	56	394	97.99	100
PROKKA_00375	64	gnl|CDD|227232 COG4895, COG4895, Uncharacterized conserved protein [Function unknown].	63	94.9	7e-28	83	63	98.44	100
PROKKA_00377	230	gnl|CDD|223816 COG0745, OmpR, Response regulators consisting of a CheY-like receiver domain and a winged-helix DNA-binding domain [Signal transduction mechanisms / Transcription].	229	274	2e-93	67	228	98.26	98.69
PROKKA_00378	311	gnl|CDD|223715 COG0642, BaeS, Signal transduction histidine kinase [Signal transduction mechanisms].	336	160	1e-46	56	255	81.67	71.43
PROKKA_00379	307	gnl|CDD|224054 COG1131, CcmA, ABC-type multidrug transport system, ATPase component [Defense mechanisms].	293	269	2e-89	56	308	98.37	100
PROKKA_00384	167	gnl|CDD|225200 COG2318, DinB, Uncharacterized protein conserved in bacteria [Function unknown].	172	108	2e-30	41	174	98.2	100
PROKKA_00386	561	gnl|CDD|223395 COG0318, CaiC, Acyl-CoA synthetases (AMP-forming)/AMP-acid ligases II [Lipid metabolism / Secondary metabolites biosynthesis, transport, and catabolism].	534	559	0	55	558	97.33	99.63
PROKKA_00387	195	gnl|CDD|224228 COG1309, AcrR, Transcriptional regulator [Transcription].	201	74.2	3e-17	44	182	91.79	90.55
PROKKA_00388	258	gnl|CDD|223955 COG1024, CaiD, Enoyl-CoA hydratase/carnithine racemase [Lipid metabolism].	257	219	6e-71	63	257	98.84	99.22
PROKKA_00389	257	gnl|CDD|224997 COG2086, FixA, Electron transfer flavoprotein, beta subunit [Energy production and conversion].	260	217	5e-70	57	261	100	100
PROKKA_00390	325	gnl|CDD|224936 COG2025, FixB, Electron transfer flavoprotein, alpha subunit [Energy production and conversion].	313	358	2e-123	60	319	97.85	99.68
PROKKA_00391	104	gnl|CDD|225660 COG3118, COG3118, Thioredoxin domain-containing protein [Posttranslational modification, protein turnover, chaperones].	304	73.9	7e-18	57	105	97.12	34.54
PROKKA_00392	594	gnl|CDD|223399 COG0322, UvrC, Nuclease subunit of the excinuclease complex [DNA replication, recombination, and repair].	581	729	0	68	595	98.65	99.66
PROKKA_00394	208	gnl|CDD|224920 COG2009, SdhC, Succinate dehydrogenase/fumarate reductase, cytochrome b subunit [Energy production and conversion].	132	67	4e-15	39	117	53.85	87.88
PROKKA_00395	597	gnl|CDD|223981 COG1053, SdhA, Succinate dehydrogenase/fumarate reductase, flavoprotein subunit [Energy production and conversion].	562	593	0	57	575	95.14	99.11
PROKKA_00396	253	gnl|CDD|223555 COG0479, FrdB, Succinate dehydrogenase/fumarate reductase, Fe-S protein subunit [Energy production and conversion].	234	264	4e-89	55	244	95.65	100
PROKKA_00397	148	gnl|CDD|223894 COG0824, FcbC, Predicted thioesterase [General function prediction only].	137	118	9e-35	48	130	87.84	93.43
PROKKA_00398	259	gnl|CDD|224788 COG1876, VanY, D-alanyl-D-alanine carboxypeptidase [Cell envelope biogenesis, outer membrane].	241	178	3e-55	51	187	71.81	77.59
PROKKA_00399	264	gnl|CDD|224210 COG1291, MotA, Flagellar motor component [Cell motility and secretion].	266	224	2e-72	60	265	100	99.25
PROKKA_00400	262	gnl|CDD|224279 COG1360, MotB, Flagellar motor protein [Cell motility and secretion].	244	201	4e-64	56	243	92.75	96.31
PROKKA_00401	275	gnl|CDD|225305 COG2503, COG2503, Predicted secreted acid phosphatase [General function prediction only].	274	241	3e-79	59	254	91.27	92.34
PROKKA_00402	294	gnl|CDD|226631 COG4152, COG4152, ABC-type uncharacterized transport system, ATPase component [General function prediction only].	300	328	2e-112	65	295	99.32	98
PROKKA_00403	407	gnl|CDD|224582 COG1668, NatB, ABC-type Na+ efflux pump, permease component [Energy production and conversion / Inorganic ion transport and metabolism].	407	76.7	4e-16	40	427	99.75	100
PROKKA_00404	143	gnl|CDD|224870 COG1959, COG1959, Predicted transcriptional regulator [Transcription].	150	103	5e-29	45	148	100	93.33
PROKKA_00405	221	gnl|CDD|223653 COG0580, GlpF, Glycerol uptake facilitator and related permeases (Major Intrinsic Protein Family) [Carbohydrate transport and metabolism].	241	116	3e-32	51	238	99.1	98.76
PROKKA_00407	190	gnl|CDD|224314 COG1396, HipB, Predicted transcriptional regulators [Transcription].	120	50	3e-09	69	62	32.11	51.67
PROKKA_00408	61	gnl|CDD|224894 COG1983, PspC, Putative stress-responsive transcriptional regulator [Transcription / Signal transduction mechanisms].	70	73.5	2e-19	67	61	95.08	87.14
PROKKA_00410	231	gnl|CDD|225117 COG2207, AraC, AraC-type DNA-binding domain-containing proteins [Transcription].	127	103	4e-28	58	102	44.16	79.53
PROKKA_00411	257	gnl|CDD|225814 COG3275, LytS, Putative regulator of cell autolysis [Signal transduction mechanisms].	557	131	1e-35	50	222	85.6	38.42
PROKKA_00412	328	gnl|CDD|226967 COG4608, AppF, ABC-type oligopeptide transport system, ATPase component [Amino acid transport and metabolism].	268	372	1e-129	68	313	95.12	100
PROKKA_00413	338	gnl|CDD|223521 COG0444, DppD, ABC-type dipeptide/oligopeptide/nickel transport system, ATPase component [Amino acid transport and metabolism / Inorganic ion transport and metabolism].	316	509	0	75	316	93.2	99.05
PROKKA_00414	306	gnl|CDD|223674 COG0601, DppB, ABC-type dipeptide/oligopeptide/nickel transport systems, permease components [Amino acid transport and metabolism / Inorganic ion transport and metabolism].	317	360	1e-124	72	315	99.67	99.37
PROKKA_00415	299	gnl|CDD|224094 COG1173, DppC, ABC-type dipeptide/oligopeptide/nickel transport systems, permease components [Amino acid transport and metabolism / Inorganic ion transport and metabolism].	289	265	7e-88	72	287	95.32	99.31
PROKKA_00416	521	gnl|CDD|223818 COG0747, DdpA, ABC-type dipeptide transport system, periplasmic component [Amino acid transport and metabolism].	556	393	1e-130	48	555	99.42	98.74
PROKKA_00417	416	gnl|CDD|223479 COG0402, SsnA, Cytosine deaminase and related metal-dependent hydrolases [Nucleotide transport and metabolism / General function prediction only].	421	119	1e-30	38	396	89.9	89.79
PROKKA_00418	414	gnl|CDD|223479 COG0402, SsnA, Cytosine deaminase and related metal-dependent hydrolases [Nucleotide transport and metabolism / General function prediction only].	421	114	6e-29	39	394	89.86	89.07
PROKKA_00419	299	gnl|CDD|223769 COG0697, RhaT, Permeases of the drug/metabolite transporter (DMT) superfamily [Carbohydrate transport and metabolism / Amino acid transport and metabolism / General function prediction only].	292	61.8	8e-12	46	223	73.58	75.34
PROKKA_00420	428	gnl|CDD|225142 COG2233, UraA, Xanthine/uracil permeases [Nucleotide transport and metabolism].	451	100	6e-24	45	420	95.79	90.91
PROKKA_00421	69	gnl|CDD|225107 COG2197, CitB, Response regulator containing a CheY-like receiver domain and an HTH DNA-binding domain [Signal transduction mechanisms / Transcription].	211	66.6	5e-16	73	41	59.42	19.43
PROKKA_00426	220	gnl|CDD|226783 COG4333, COG4333, Uncharacterized protein conserved in bacteria [Function unknown].	167	44.1	1e-06	37	150	66.82	69.46
PROKKA_00429	145	gnl|CDD|224485 COG1569, COG1569, Predicted nucleic acid-binding protein, contains PIN domain [General function prediction only].	142	56.2	1e-11	40	141	96.55	96.48
PROKKA_00433	114	gnl|CDD|224314 COG1396, HipB, Predicted transcriptional regulators [Transcription].	120	44.6	6e-08	60	55	48.25	45.83
PROKKA_00436	112	gnl|CDD|224314 COG1396, HipB, Predicted transcriptional regulators [Transcription].	120	43.5	2e-07	61	59	52.68	49.17
PROKKA_00438	512	gnl|CDD|224872 COG1961, PinR, Site-specific recombinases, DNA invertase Pin homologs [DNA replication, recombination, and repair].	222	75.6	3e-16	53	159	31.05	68.47
PROKKA_00439	525	gnl|CDD|224872 COG1961, PinR, Site-specific recombinases, DNA invertase Pin homologs [DNA replication, recombination, and repair].	222	59	8e-11	40	234	40.95	97.75
PROKKA_00441	670	gnl|CDD|226481 COG3972, COG3972, Superfamily I DNA and RNA helicases [General function prediction only].	660	298	2e-91	49	595	83.43	85.15
PROKKA_00442	488	gnl|CDD|224872 COG1961, PinR, Site-specific recombinases, DNA invertase Pin homologs [DNA replication, recombination, and repair].	222	86.8	4e-20	42	181	36.89	76.58
PROKKA_00446	220	gnl|CDD|223765 COG0693, ThiJ, Putative intracellular protease/amidase [General function prediction only].	188	100	1e-26	44	203	91.36	93.09
PROKKA_00447	212	gnl|CDD|224228 COG1309, AcrR, Transcriptional regulator [Transcription].	201	49.9	1e-08	37	134	62.26	66.67
PROKKA_00448	227	gnl|CDD|223765 COG0693, ThiJ, Putative intracellular protease/amidase [General function prediction only].	188	86.8	1e-21	38	224	97.8	95.21
PROKKA_00449	441	gnl|CDD|225179 COG2270, COG2270, Permeases of the major facilitator superfamily [General function prediction only].	438	50.8	1e-07	45	144	32.65	32.42
PROKKA_00450	269	gnl|CDD|223867 COG0796, MurI, Glutamate racemase [Cell envelope biogenesis, outer membrane].	269	346	2e-120	65	262	97.03	97.03
PROKKA_00451	349	gnl|CDD|227688 COG5401, COG5401, Spore germination protein [General function prediction only].	250	154	9e-45	44	288	81.95	95.6
PROKKA_00452	245	gnl|CDD|223761 COG0689, Rph, RNase PH [Translation, ribosomal structure and biogenesis].	230	287	3e-98	70	239	97.14	96.96
PROKKA_00453	202	gnl|CDD|223205 COG0127, COG0127, Xanthosine triphosphate pyrophosphatase [Nucleotide transport and metabolism].	194	233	3e-78	65	198	98.02	99.48
PROKKA_00454	167	gnl|CDD|223695 COG0622, COG0622, Predicted phosphoesterase [General function prediction only].	172	145	1e-44	56	170	95.81	98.84
PROKKA_00462	425	gnl|CDD|223618 COG0544, Tig, FKBP-type peptidyl-prolyl cis-trans isomerase (trigger factor) [Posttranslational modification, protein turnover, chaperones].	441	370	1e-124	68	430	100	96.15
PROKKA_00463	419	gnl|CDD|224140 COG1219, ClpX, ATP-dependent protease Clp, ATPase subunit [Posttranslational modification, protein turnover, chaperones].	408	735	0	86	401	94.99	98.28
PROKKA_00464	557	gnl|CDD|223994 COG1067, LonB, Predicted ATP-dependent protease [Posttranslational modification, protein turnover, chaperones].	647	352	2e-113	39	615	96.41	94.44
PROKKA_00465	776	gnl|CDD|223542 COG0466, Lon, ATP-dependent Lon protease, bacterial type [Posttranslational modification, protein turnover, chaperones].	782	1192	0	79	773	99.23	98.85
PROKKA_00466	198	gnl|CDD|223296 COG0218, COG0218, Predicted GTPase [General function prediction only].	200	268	9e-92	60	191	95.45	95.5
PROKKA_00467	138	gnl|CDD|224678 COG1764, osmC, Organic hydroperoxide reductase [Secondary metabolites biosynthesis, transport and catabolism].	143	162	5e-52	64	140	100	97.9
PROKKA_00468	150	gnl|CDD|224759 COG1846, MarR, Transcriptional regulators [Transcription].	126	79.9	3e-20	63	124	80.67	98.41
PROKKA_00469	444	gnl|CDD|223450 COG0373, HemA, Glutamyl-tRNA reductase [Coenzyme metabolism].	414	475	3e-166	68	420	94.59	99.52
PROKKA_00470	277	gnl|CDD|223826 COG0755, CcmC, ABC-type transport system involved in cytochrome c biogenesis, permease component [Posttranslational modification, protein turnover, chaperones].	281	68.6	2e-14	31	255	86.64	90.75
PROKKA_00471	309	gnl|CDD|223259 COG0181, HemC, Porphobilinogen deaminase [Coenzyme metabolism].	307	444	1e-157	71	307	98.71	99.67
PROKKA_00472	250	gnl|CDD|224503 COG1587, HemD, Uroporphyrinogen-III synthase [Coenzyme metabolism].	248	178	3e-55	54	246	96.8	97.98
PROKKA_00473	329	gnl|CDD|223191 COG0113, HemB, Delta-aminolevulinic acid dehydratase [Coenzyme metabolism].	330	588	0	81	324	97.57	98.18
PROKKA_00474	429	gnl|CDD|223080 COG0001, HemL, Glutamate-1-semialdehyde aminotransferase [Coenzyme metabolism].	432	704	0	81	411	95.34	95.14
PROKKA_00478	881	gnl|CDD|223599 COG0525, ValS, Valyl-tRNA synthetase [Translation, ribosomal structure and biogenesis].	877	1386	0	74	884	99.21	100
PROKKA_00479	433	gnl|CDD|223362 COG0285, FolC, Folylpolyglutamate synthase [Coenzyme metabolism].	427	467	4e-163	58	438	99.54	99.3
PROKKA_00481	191	gnl|CDD|223501 COG0424, Maf, Nucleotide-binding protein implicated in inhibition of septum formation [Cell division and chromosome partitioning].	193	254	1e-86	72	191	98.95	98.96
PROKKA_00482	225	gnl|CDD|224914 COG2003, RadC, DNA repair proteins [DNA replication, recombination, and repair].	224	289	3e-99	72	222	98.67	99.11
PROKKA_00483	339	gnl|CDD|224003 COG1077, MreB, Actin-like ATPase involved in cell morphogenesis [Cell division and chromosome partitioning].	342	506	0	83	337	98.23	98.25
PROKKA_00484	283	gnl|CDD|224705 COG1792, MreC, Cell shape-determining protein [Cell envelope biogenesis, outer membrane].	284	203	6e-64	58	277	97.88	96.13
PROKKA_00485	181	gnl|CDD|225444 COG2891, MreD, Cell shape-determining protein [Cell envelope biogenesis, outer membrane].	167	75	7e-18	54	132	72.38	79.04
PROKKA_00486	228	gnl|CDD|223919 COG0850, MinC, Septum formation inhibitor [Cell division and chromosome partitioning].	219	128	1e-36	45	220	89.04	99.54
PROKKA_00487	265	gnl|CDD|225447 COG2894, MinD, Septum formation inhibitor-activating ATPase [Cell division and chromosome partitioning].	272	378	9e-133	73	251	91.7	92.28
PROKKA_00488	248	gnl|CDD|223810 COG0739, NlpD, Membrane proteins related to metalloendopeptidases [Cell envelope biogenesis, outer membrane].	277	75.2	6e-17	49	103	41.13	37.18
PROKKA_00489	286	gnl|CDD|224905 COG1994, SpoIVFB, Zn-dependent proteases [General function prediction only].	230	53.9	2e-09	44	147	47.55	63.04
PROKKA_00490	462	gnl|CDD|224447 COG1530, CafA, Ribonucleases G and E [Translation, ribosomal structure and biogenesis].	487	312	2e-101	57	428	88.1	87.89
PROKKA_00492	102	gnl|CDD|223339 COG0261, RplU, Ribosomal protein L21 [Translation, ribosomal structure and biogenesis].	103	117	1e-35	79	103	100	100
PROKKA_00493	114	gnl|CDD|225423 COG2868, COG2868, Predicted ribosomal protein [Translation, ribosomal structure and biogenesis].	109	114	4e-34	68	110	96.49	98.17
PROKKA_00494	96	gnl|CDD|223289 COG0211, RpmA, Ribosomal protein L27 [Translation, ribosomal structure and biogenesis].	87	147	9e-48	78	87	90.62	100
PROKKA_00496	428	gnl|CDD|223610 COG0536, Obg, Predicted GTPase [General function prediction only].	369	552	0	74	370	85.28	99.73
PROKKA_00497	235	gnl|CDD|223816 COG0745, OmpR, Response regulators consisting of a CheY-like receiver domain and a winged-helix DNA-binding domain [Signal transduction mechanisms / Transcription].	229	224	2e-73	57	231	97.02	100
PROKKA_00498	360	gnl|CDD|223715 COG0642, BaeS, Signal transduction histidine kinase [Signal transduction mechanisms].	336	125	2e-33	45	310	85.56	87.5
PROKKA_00499	258	gnl|CDD|224059 COG1136, SalX, ABC-type antimicrobial peptide transport system, ATPase component [Defense mechanisms].	226	287	7e-98	71	225	86.82	99.12
PROKKA_00501	637	gnl|CDD|223650 COG0577, SalY, ABC-type antimicrobial peptide transport system, permease component [Defense mechanisms].	419	57	2e-09	45	111	17.43	26.49
PROKKA_00502	283	gnl|CDD|223155 COG0077, PheA, Prephenate dehydratase [Amino acid transport and metabolism].	279	303	3e-103	61	282	99.29	98.21
PROKKA_00503	215	gnl|CDD|225167 COG2258, COG2258, Uncharacterized protein conserved in bacteria [Function unknown].	210	224	4e-74	59	213	98.6	100
PROKKA_00504	180	gnl|CDD|224740 COG1827, COG1827, Predicted small molecule binding protein (contains 3H domain) [General function prediction only].	168	181	1e-58	68	171	95	100
PROKKA_00505	380	gnl|CDD|224029 COG1104, NifS, Cysteine sulfinate desulfinase/cysteine desulfurase and related enzymes [Amino acid transport and metabolism].	386	444	3e-155	61	374	97.37	96.89
PROKKA_00506	509	gnl|CDD|223108 COG0029, NadB, Aspartate oxidase [Coenzyme metabolism].	518	596	0	62	498	95.87	94.79
PROKKA_00507	277	gnl|CDD|223235 COG0157, NadC, Nicotinate-nucleotide pyrophosphorylase [Coenzyme metabolism].	280	339	1e-117	69	278	99.64	99.29
PROKKA_00508	368	gnl|CDD|223456 COG0379, NadA, Quinolinate synthase [Coenzyme metabolism].	324	388	1e-134	56	352	95.65	95.68
PROKKA_00513	106	gnl|CDD|223713 COG0640, ArsR, Predicted transcriptional regulators [Transcription].	110	64.1	7e-15	57	96	90.57	87.27
PROKKA_00514	309	gnl|CDD|223769 COG0697, RhaT, Permeases of the drug/metabolite transporter (DMT) superfamily [Carbohydrate transport and metabolism / Amino acid transport and metabolism / General function prediction only].	292	63	4e-12	44	294	94.17	97.6
PROKKA_00516	314	gnl|CDD|223687 COG0614, FepB, ABC-type Fe3+-hydroxamate transport system, periplasmic component [Inorganic ion transport and metabolism].	319	167	2e-49	47	318	99.68	99.37
PROKKA_00517	205	gnl|CDD|223705 COG0632, RuvA, Holliday junction resolvasome, DNA-binding subunit [DNA replication, recombination, and repair].	201	187	8e-60	64	187	89.27	91.04
PROKKA_00518	333	gnl|CDD|225164 COG2255, RuvB, Holliday junction resolvasome, helicase subunit [DNA replication, recombination, and repair].	332	595	0	84	331	99.4	99.7
PROKKA_00520	350	gnl|CDD|223879 COG0809, QueA, S-adenosylmethionine:tRNA-ribosyltransferase-isomerase (queuine synthetase) [Translation, ribosomal structure and biogenesis].	348	536	0	77	345	97.43	98.28
PROKKA_00521	379	gnl|CDD|223420 COG0343, Tgt, Queuine/archaeosine tRNA-ribosyltransferase [Translation, ribosomal structure and biogenesis].	372	635	0	76	372	98.15	100
PROKKA_00522	86	gnl|CDD|224775 COG1862, YajC, Preprotein translocase subunit YajC [Intracellular trafficking and secretion].	97	95	3e-27	71	83	95.35	85.57
PROKKA_00524	215	gnl|CDD|225205 COG2323, COG2323, Predicted membrane protein [Function unknown].	224	188	5e-60	64	222	100	99.11
PROKKA_00525	519	gnl|CDD|225153 COG2244, RfbX, Membrane protein involved in the export of O-antigen and teichoic acid [General function prediction only].	480	127	9e-33	46	461	88.44	90
PROKKA_00527	754	gnl|CDD|223419 COG0342, SecD, Preprotein translocase subunit SecD [Intracellular trafficking and secretion].	506	338	1e-107	54	408	52.52	80.43
PROKKA_00528	298	gnl|CDD|223131 COG0053, MMT1, Predicted Co/Zn/Cd cation transporters [Inorganic ion transport and metabolism].	304	255	7e-84	63	298	99.33	95.72
PROKKA_00529	779	gnl|CDD|223681 COG0608, RecJ, Single-stranded DNA-specific exonuclease [DNA replication, recombination, and repair].	491	429	3e-142	63	476	60.72	94.7
PROKKA_00530	170	gnl|CDD|223577 COG0503, Apt, Adenine/guanine phosphoribosyltransferases and related PRPP-binding proteins [Nucleotide transport and metabolism].	179	187	8e-61	60	172	100	96.09
PROKKA_00531	727	gnl|CDD|223394 COG0317, SpoT, Guanosine polyphosphate pyrophosphohydrolases/synthetases [Signal transduction mechanisms / Transcription].	701	1037	0	70	728	99.72	100
PROKKA_00532	146	gnl|CDD|224407 COG1490, Dtd, D-Tyr-tRNAtyr deacylase [Translation, ribosomal structure and biogenesis].	145	249	3e-86	81	145	99.32	100
PROKKA_00535	462	gnl|CDD|223202 COG0124, HisS, Histidyl-tRNA synthetase [Translation, ribosomal structure and biogenesis].	429	544	0	67	432	91.56	99.77
PROKKA_00536	591	gnl|CDD|223251 COG0173, AspS, Aspartyl-tRNA synthetase [Translation, ribosomal structure and biogenesis].	585	1033	0	80	574	97.12	97.95
PROKKA_00537	255	gnl|CDD|224100 COG1179, COG1179, Dinucleotide-utilizing enzymes involved in molybdopterin and thiamine biosynthesis family 1 [Coenzyme metabolism].	263	351	9e-123	64	255	98.43	96.96
PROKKA_00539	428	gnl|CDD|225165 COG2256, MGS1, ATPase related to the helicase subunit of the Holliday junction resolvase [DNA replication, recombination, and repair].	436	641	0	68	431	99.53	97.71
PROKKA_00540	138	gnl|CDD|224870 COG1959, COG1959, Predicted transcriptional regulator [Transcription].	150	149	7e-47	55	142	97.83	94.67
PROKKA_00541	381	gnl|CDD|224029 COG1104, NifS, Cysteine sulfinate desulfinase/cysteine desulfurase and related enzymes [Amino acid transport and metabolism].	386	541	0	70	380	99.21	98.19
PROKKA_00542	371	gnl|CDD|223558 COG0482, TrmU, Predicted tRNA(5-methylaminomethyl-2-thiouridylate) methyltransferase, contains the PP-loop ATPase domain [Translation, ribosomal structure and biogenesis].	356	545	0	73	357	95.42	99.16
PROKKA_00543	219	gnl|CDD|225605 COG3063, PilF, Tfp pilus assembly protein PilF [Cell motility and secretion / Intracellular trafficking and secretion].	250	63.2	5e-13	50	141	63.47	56.4
PROKKA_00544	778	gnl|CDD|223581 COG0507, RecD, ATP-dependent exoDNAse (exonuclease V), alpha subunit - helicase superfamily I member [DNA replication, recombination, and repair].	696	498	2e-166	52	745	94.99	100
PROKKA_00548	355	gnl|CDD|223701 COG0628, yhhT, Predicted permease, member of the PurR regulon [General function prediction only].	355	133	2e-36	55	325	91.27	91.27
PROKKA_00551	880	gnl|CDD|223092 COG0013, AlaS, Alanyl-tRNA synthetase [Translation, ribosomal structure and biogenesis].	879	1196	0	70	886	99.77	99.66
PROKKA_00552	88	gnl|CDD|226878 COG4472, COG4472, Uncharacterized protein conserved in bacteria [Function unknown].	88	127	7e-40	78	86	97.73	96.59
PROKKA_00553	137	gnl|CDD|223886 COG0816, COG0816, Predicted endonuclease involved in recombination (possible Holliday junction resolvase in Mycoplasmas and B. subtilis) [DNA replication, recombination, and repair].	141	187	8e-62	74	136	99.27	95.74
PROKKA_00554	92	gnl|CDD|226421 COG3906, COG3906, Uncharacterized protein conserved in bacteria [Function unknown].	105	40.2	1e-06	66	96	98.91	89.52
PROKKA_00555	356	gnl|CDD|224475 COG1559, COG1559, Aminodeoxychorismate lyase [Coenzyme transport and metabolism].	342	326	3e-110	58	357	98.03	98.25
PROKKA_00556	213	gnl|CDD|226607 COG4122, COG4122, Predicted O-methyltransferase [General function prediction only].	219	213	1e-69	64	216	100	96.8
PROKKA_00557	309	gnl|CDD|223896 COG0826, COG0826, Collagenase and related proteases [Posttranslational modification, protein turnover, chaperones].	347	283	5e-94	59	312	100	87.61
PROKKA_00558	426	gnl|CDD|223896 COG0826, COG0826, Collagenase and related proteases [Posttranslational modification, protein turnover, chaperones].	347	384	1e-131	62	359	84.04	100
PROKKA_00559	212	gnl|CDD|223645 COG0572, Udk, Uridine kinase [Nucleotide transport and metabolism].	218	271	2e-92	77	194	91.51	88.99
PROKKA_00560	175	gnl|CDD|223853 COG0782, COG0782, Uncharacterized conserved protein, YhbC family [Function unknown].	151	189	7e-62	75	150	85.71	98.68
PROKKA_00561	584	gnl|CDD|223839 COG0768, FtsI, Cell division protein FtsI/penicillin-binding protein 2 [Cell envelope biogenesis, outer membrane].	599	245	3e-73	43	632	100	97.83
PROKKA_00564	212	gnl|CDD|225136 COG2226, UbiE, Methylase involved in ubiquinone/menaquinone biosynthesis [Coenzyme metabolism].	238	51.9	4e-09	49	106	46.7	43.7
PROKKA_00565	231	gnl|CDD|223846 COG0775, Pfs, Nucleoside phosphorylase [Nucleotide transport and metabolism].	234	227	1e-74	71	231	99.13	98.29
PROKKA_00566	307	gnl|CDD|223110 COG0031, CysK, Cysteine synthase [Amino acid transport and metabolism].	300	372	2e-129	68	300	97.07	100
PROKKA_00567	377	gnl|CDD|223699 COG0626, MetC, Cystathionine beta-lyases/cystathionine gamma-synthases [Amino acid transport and metabolism].	396	557	0	70	388	100	97.98
PROKKA_00568	867	gnl|CDD|224371 COG1454, EutG, Alcohol dehydrogenase, class IV [Energy production and conversion].	377	518	1e-177	62	410	46.94	100
PROKKA_00570	315	gnl|CDD|223687 COG0614, FepB, ABC-type Fe3+-hydroxamate transport system, periplasmic component [Inorganic ion transport and metabolism].	319	167	2e-49	46	320	97.14	97.49
PROKKA_00571	342	gnl|CDD|223682 COG0609, FepD, ABC-type Fe3+-siderophore transport system, permease component [Inorganic ion transport and metabolism].	334	250	9e-81	67	314	89.47	94.01
PROKKA_00572	272	gnl|CDD|224045 COG1120, FepC, ABC-type cobalamin/Fe3+-siderophores transport systems, ATPase components [Inorganic ion transport and metabolism / Coenzyme metabolism].	258	328	1e-113	65	257	93.75	99.61
PROKKA_00574	168	gnl|CDD|224584 COG1670, RimL, Acetyltransferases, including N-acetylases of ribosomal proteins [Translation, ribosomal structure and biogenesis].	187	85.4	2e-21	48	175	98.21	93.58
PROKKA_00576	125	gnl|CDD|224941 COG2030, MaoC, Acyl dehydratase [Lipid metabolism].	159	47.1	1e-08	38	110	76.8	67.92
PROKKA_00577	181	gnl|CDD|224314 COG1396, HipB, Predicted transcriptional regulators [Transcription].	120	50.4	2e-09	65	66	35.91	55
PROKKA_00578	134	gnl|CDD|225168 COG2259, COG2259, Predicted membrane protein [Function unknown].	142	52	3e-10	52	120	88.06	83.8
PROKKA_00579	285	gnl|CDD|225312 COG2514, COG2514, Predicted ring-cleavage extradiol dioxygenase [General function prediction only].	265	228	7e-74	59	244	84.91	91.32
PROKKA_00580	104	gnl|CDD|225065 COG2154, COG2154, Pterin-4a-carbinolamine dehydratase [Coenzyme metabolism].	101	87.4	5e-24	60	95	90.38	94.06
PROKKA_00581	584	gnl|CDD|225727 COG3186, COG3186, Phenylalanine-4-hydroxylase [Amino acid transport and metabolism].	291	160	3e-45	46	278	47.09	80.41
PROKKA_00582	917	gnl|CDD|224322 COG1404, AprE, Subtilisin-like serine proteases [Posttranslational modification, protein turnover, chaperones].	508	80	2e-16	42	324	33.15	63.19
PROKKA_00586	200	gnl|CDD|223483 COG0406, phoE, Broad specificity phosphatase PhoE and related phosphatases [General function prediction only].	208	57.1	3e-11	35	186	86.5	79.33
PROKKA_00589	294	gnl|CDD|223669 COG0596, MhpC, Predicted hydrolases or acyltransferases (alpha/beta hydrolase superfamily) [General function prediction only].	282	133	3e-37	37	279	81.29	97.87
PROKKA_00590	277	gnl|CDD|223532 COG0456, RimI, Acetyltransferases [General function prediction only].	177	45	1e-06	48	69	22.38	38.42
PROKKA_00591	461	gnl|CDD|224699 COG1785, PhoA, Alkaline phosphatase [Inorganic ion transport and metabolism].	482	440	4e-151	64	431	90.02	88.38
PROKKA_00593	216	gnl|CDD|225232 COG2357, COG2357, PpGpp synthetase catalytic domain [General function prediction only].	231	236	1e-78	71	202	93.52	87.45
PROKKA_00594	207	gnl|CDD|223849 COG0778, NfnB, Nitroreductase [Energy production and conversion].	207	133	6e-39	46	213	100	99.03
PROKKA_00595	49	gnl|CDD|223345 COG0267, RpmG, Ribosomal protein L33 [Translation, ribosomal structure and biogenesis].	50	66.9	2e-17	76	49	100	98
PROKKA_00598	237	gnl|CDD|224112 COG1191, FliA, DNA-directed RNA polymerase specialized sigma subunit [Transcription].	247	169	9e-52	50	250	85.65	99.19
PROKKA_00599	262	gnl|CDD|223760 COG0688, Psd, Phosphatidylserine decarboxylase [Lipid metabolism].	239	171	2e-52	47	257	96.18	100
PROKKA_00601	170	gnl|CDD|225090 COG2179, COG2179, Predicted hydrolase of the HAD superfamily [General function prediction only].	175	238	5e-81	74	171	100	97.71
PROKKA_00602	368	gnl|CDD|224083 COG1161, COG1161, Predicted GTPases [General function prediction only].	322	253	6e-82	43	347	90.49	100
PROKKA_00603	277	gnl|CDD|223247 COG0169, AroE, Shikimate 5-dehydrogenase [Amino acid transport and metabolism].	283	344	4e-119	63	279	100	98.59
PROKKA_00604	97	gnl|CDD|224451 COG1534, COG1534, Predicted RNA-binding protein containing KH domain, possibly ribosomal protein [Translation, ribosomal structure and biogenesis].	97	137	2e-43	79	97	100	100
PROKKA_00605	189	gnl|CDD|223985 COG1057, NadD, Nicotinic acid mononucleotide adenylyltransferase [Coenzyme metabolism].	197	227	8e-76	62	194	98.94	98.48
PROKKA_00606	189	gnl|CDD|224627 COG1713, COG1713, Predicted HD superfamily hydrolase involved in NAD metabolism [Coenzyme metabolism].	187	228	1e-76	71	186	98.41	99.47
PROKKA_00607	118	gnl|CDD|223870 COG0799, COG0799, Uncharacterized homolog of plant Iojap protein [Function unknown].	115	131	1e-40	66	97	82.2	84.35
PROKKA_00608	249	gnl|CDD|225136 COG2226, UbiE, Methylase involved in ubiquinone/menaquinone biosynthesis [Coenzyme metabolism].	238	71.1	8e-16	52	112	41.77	45.8
PROKKA_00609	275	gnl|CDD|223422 COG0345, ProC, Pyrroline-5-carboxylate reductase [Amino acid transport and metabolism].	266	186	9e-58	47	246	89.09	90.23
PROKKA_00610	199	gnl|CDD|224472 COG1555, ComEA, DNA uptake protein and related DNA-binding proteins [DNA replication, recombination, and repair].	149	103	3e-28	63	134	67.34	86.58
PROKKA_00611	185	gnl|CDD|225042 COG2131, ComEB, Deoxycytidylate deaminase [Nucleotide transport and metabolism].	164	199	1e-65	62	154	77.3	93.9
PROKKA_00612	773	gnl|CDD|225212 COG2333, ComEC, Predicted hydrolase (metallo-beta-lactamase superfamily) [General function prediction only].	293	276	2e-86	58	302	38.16	97.27
PROKKA_00614	336	gnl|CDD|224383 COG1466, HolA, DNA polymerase III, delta subunit [DNA replication, recombination, and repair].	334	207	3e-64	55	331	97.62	96.41
PROKKA_00615	85	gnl|CDD|223346 COG0268, RpsT, Ribosomal protein S20 [Translation, ribosomal structure and biogenesis].	88	72.7	1e-18	74	85	100	96.59
PROKKA_00618	607	gnl|CDD|223557 COG0481, LepA, Membrane GTPase LepA [Cell envelope biogenesis, outer membrane].	603	1170	0	88	603	99.34	100
PROKKA_00619	124	gnl|CDD|224647 COG1733, COG1733, Predicted transcriptional regulators [Transcription].	120	129	1e-39	63	110	88.71	90.83
PROKKA_00620	378	gnl|CDD|223708 COG0635, HemN, Coproporphyrinogen III oxidase and related Fe-S oxidoreductases [Coenzyme metabolism].	416	421	6e-146	59	378	99.47	90.62
PROKKA_00621	338	gnl|CDD|224338 COG1420, HrcA, Transcriptional regulator of heat shock gene [Transcription].	346	369	5e-127	68	340	100	98.27
PROKKA_00622	192	gnl|CDD|223649 COG0576, GrpE, Molecular chaperone GrpE (heat shock protein) [Posttranslational modification, protein turnover, chaperones].	193	159	2e-49	68	152	78.65	78.76
PROKKA_00623	611	gnl|CDD|223520 COG0443, DnaK, Molecular chaperone [Posttranslational modification, protein turnover, chaperones].	579	694	0	77	581	93.78	99.14
PROKKA_00624	371	gnl|CDD|223560 COG0484, DnaJ, DnaJ-class molecular chaperone with C-terminal Zn finger domain [Posttranslational modification, protein turnover, chaperones].	371	437	8e-153	72	375	99.73	100
PROKKA_00625	312	gnl|CDD|225173 COG2264, PrmA, Ribosomal protein L11 methylase [Translation, ribosomal structure and biogenesis].	300	347	2e-119	62	311	99.36	99
PROKKA_00626	249	gnl|CDD|224303 COG1385, COG1385, Uncharacterized protein conserved in bacteria [Function unknown].	246	241	8e-80	59	249	99.2	99.19
PROKKA_00627	450	gnl|CDD|223694 COG0621, MiaB, 2-methylthioadenine synthetase [Translation, ribosomal structure and biogenesis].	437	552	0	63	440	96.89	99.54
PROKKA_00628	57	gnl|CDD|223898 COG0828, RpsU, Ribosomal protein S21 [Translation, ribosomal structure and biogenesis].	67	45	8e-09	72	43	75.44	64.18
PROKKA_00629	147	gnl|CDD|224526 COG1610, COG1610, Uncharacterized conserved protein [Function unknown].	148	142	3e-44	72	148	100	100
PROKKA_00632	319	gnl|CDD|224616 COG1702, PhoH, Phosphate starvation-inducible protein PhoH, predicted ATPase [Signal transduction mechanisms].	348	427	5e-150	67	324	100	93.1
PROKKA_00633	714	gnl|CDD|224397 COG1480, COG1480, Predicted membrane-associated HD superfamily hydrolase [General function prediction only].	700	621	0	60	698	97.06	97.43
PROKKA_00634	156	gnl|CDD|223396 COG0319, COG0319, Predicted metal-dependent hydrolase [General function prediction only].	153	136	2e-41	62	154	98.72	95.42
PROKKA_00635	117	gnl|CDD|223888 COG0818, DgkA, Diacylglycerol kinase [Cell envelope biogenesis, outer membrane].	123	93	9e-26	64	80	68.38	65.04
PROKKA_00636	132	gnl|CDD|223372 COG0295, Cdd, Cytidine deaminase [Nucleotide transport and metabolism].	134	200	5e-67	72	132	100	98.51
PROKKA_00637	301	gnl|CDD|224081 COG1159, Era, GTPase [General function prediction only].	298	443	1e-157	82	297	98.34	99.66
PROKKA_00639	248	gnl|CDD|224299 COG1381, RecO, Recombinational DNA repair protein (RecF pathway) [DNA replication, recombination, and repair].	251	209	2e-67	55	249	99.19	96.81
PROKKA_00640	210	gnl|CDD|223591 COG0517, COG0517, FOG: CBS domain [General function prediction only].	117	60.2	9e-13	50	117	54.76	94.02
PROKKA_00641	270	gnl|CDD|224719 COG1806, COG1806, Uncharacterized protein conserved in bacteria [Function unknown].	273	303	2e-103	62	267	97.78	97.44
PROKKA_00642	598	gnl|CDD|223435 COG0358, DnaG, DNA primase (bacterial type) [DNA replication, recombination, and repair].	568	443	7e-149	52	586	96.99	97.71
PROKKA_00643	375	gnl|CDD|223642 COG0568, RpoD, DNA-directed RNA polymerase, sigma subunit (sigma70/sigma32) [Transcription].	342	390	5e-135	71	340	88.27	99.42
PROKKA_00644	118	gnl|CDD|224921 COG2010, CccA, Cytochrome c, mono- and diheme variants [Energy production and conversion].	150	40.4	4e-06	31	122	95.76	81.33
PROKKA_00645	235	gnl|CDD|225258 COG2384, COG2384, Predicted SAM-dependent methyltransferase [General function prediction only].	226	235	7e-78	66	232	98.3	99.56
PROKKA_00646	373	gnl|CDD|223404 COG0327, COG0327, Uncharacterized conserved protein [Function unknown].	250	145	2e-41	58	129	34.58	51.6
PROKKA_00647	316	gnl|CDD|223832 COG0761, lytB, 4-Hydroxy-3-methylbut-2-enyl diphosphate reductase IspH [Lipid metabolism].	294	334	1e-114	59	292	91.14	96.6
PROKKA_00649	436	gnl|CDD|223587 COG0513, SrmB, Superfamily II DNA and RNA helicases [DNA replication, recombination, and repair / Transcription / Translation, ribosomal structure and biogenesis].	513	393	9e-133	58	400	90.14	77.39
PROKKA_00650	298	gnl|CDD|223721 COG0648, Nfo, Endonuclease IV [DNA replication, recombination, and repair].	280	326	6e-112	58	293	97.65	100
PROKKA_00652	292	gnl|CDD|224203 COG1284, COG1284, Uncharacterized conserved protein [Function unknown].	289	212	3e-67	64	277	93.84	94.81
PROKKA_00653	256	gnl|CDD|224046 COG1121, ZnuC, ABC-type Mn/Zn transport systems, ATPase component [Inorganic ion transport and metabolism].	254	322	3e-111	66	240	93.75	92.91
PROKKA_00654	277	gnl|CDD|224033 COG1108, ZnuB, ABC-type Mn2+/Zn2+ transport systems, permease components [Inorganic ion transport and metabolism].	274	189	6e-59	63	275	99.28	97.45
PROKKA_00655	137	gnl|CDD|223806 COG0735, Fur, Fe2+/Zn2+ uptake regulation proteins [Inorganic ion transport and metabolism].	145	130	2e-39	51	140	100	95.86
PROKKA_00656	368	gnl|CDD|223891 COG0821, gcpE, 1-hydroxy-2-methyl-2-(e)-butenyl 4-diphosphate synthase [Lipid metabolism].	361	563	0	78	361	97.83	100
PROKKA_00660	203	gnl|CDD|223678 COG0605, SodA, Superoxide dismutase [Inorganic ion transport and metabolism].	204	315	3e-110	73	206	100	99.02
PROKKA_00662	707	gnl|CDD|223839 COG0768, FtsI, Cell division protein FtsI/penicillin-binding protein 2 [Cell envelope biogenesis, outer membrane].	599	396	4e-129	41	696	95.62	97.5
PROKKA_00663	305	gnl|CDD|223304 COG0226, PstS, ABC-type phosphate transport system, periplasmic component [Inorganic ion transport and metabolism].	318	194	4e-60	47	310	95.08	96.86
PROKKA_00664	316	gnl|CDD|223646 COG0573, PstC, ABC-type phosphate transport system, permease component [Inorganic ion transport and metabolism].	310	264	5e-87	61	308	94.62	98.71
PROKKA_00665	288	gnl|CDD|223654 COG0581, PstA, ABC-type phosphate transport system, permease component [Inorganic ion transport and metabolism].	292	232	3e-75	59	261	89.24	89.38
PROKKA_00666	271	gnl|CDD|224042 COG1117, PstB, ABC-type phosphate transport system, ATPase component [Inorganic ion transport and metabolism].	253	490	2e-177	82	251	92.62	98.81
PROKKA_00667	228	gnl|CDD|223776 COG0704, PhoU, Phosphate uptake regulator [Inorganic ion transport and metabolism].	240	152	8e-46	53	219	95.61	91.25
PROKKA_00668	784	gnl|CDD|224129 COG1208, GCD1, Nucleoside-diphosphate-sugar pyrophosphorylase involved in lipopolysaccharide biosynthesis/translation initiation factor 2B, gamma/epsilon subunits (eIF-2Bgamma/eIF-2Bepsilon) [Cell envelope biogenesis, outer membrane / Translation, ribosomal structure and biogenesis].	358	325	6e-104	55	372	47.07	99.72
PROKKA_00669	49	gnl|CDD|223345 COG0267, RpmG, Ribosomal protein L33 [Translation, ribosomal structure and biogenesis].	50	59.2	2e-14	71	49	100	98
PROKKA_00670	192	gnl|CDD|223290 COG0212, COG0212, 5-formyltetrahydrofolate cyclo-ligase [Coenzyme metabolism].	191	116	6e-33	54	191	96.88	98.43
PROKKA_00671	66	gnl|CDD|226887 COG4483, COG4483, Uncharacterized protein conserved in bacteria [Function unknown].	68	59.4	5e-14	71	66	100	97.06
PROKKA_00672	327	gnl|CDD|224851 COG1940, NagC, Transcriptional regulator/sugar kinase [Transcription / Carbohydrate transport and metabolism].	314	240	2e-77	56	324	98.17	97.77
PROKKA_00674	209	gnl|CDD|223565 COG0491, GloB, Zn-dependent hydrolases, including glyoxylases [General function prediction only].	252	139	6e-41	49	203	93.78	80.56
PROKKA_00675	370	gnl|CDD|224481 COG1565, COG1565, Uncharacterized conserved protein [Function unknown].	370	240	5e-76	53	333	88.92	89.46
PROKKA_00676	96	gnl|CDD|223713 COG0640, ArsR, Predicted transcriptional regulators [Transcription].	110	54.4	2e-11	55	86	89.58	78.18
PROKKA_00677	170	gnl|CDD|224254 COG1335, PncA, Amidases related to nicotinamidase [Secondary metabolites biosynthesis, transport, and catabolism].	205	78.7	4e-19	38	165	78.82	80.49
PROKKA_00678	387	gnl|CDD|223699 COG0626, MetC, Cystathionine beta-lyases/cystathionine gamma-synthases [Amino acid transport and metabolism].	396	524	0	70	388	97.42	97.98
PROKKA_00679	370	gnl|CDD|223699 COG0626, MetC, Cystathionine beta-lyases/cystathionine gamma-synthases [Amino acid transport and metabolism].	396	499	5e-177	66	387	97.3	97.73
PROKKA_00682	610	gnl|CDD|223719 COG0646, MetH, Methionine synthase I (cobalamin-dependent), methyltransferase domain [Amino acid transport and metabolism].	311	260	7e-82	55	303	45.57	96.78
PROKKA_00683	1132	gnl|CDD|224328 COG1410, MetH, Methionine synthase I, cobalamin-binding domain [Amino acid transport and metabolism].	842	862	0	58	851	73.23	100
PROKKA_00684	352	gnl|CDD|223779 COG0707, MurG, UDP-N-acetylglucosamine:LPS N-acetylglucosamine transferase [Cell envelope biogenesis, outer membrane].	357	305	6e-102	53	352	98.3	97.76
PROKKA_00690	464	gnl|CDD|224736 COG1823, COG1823, Predicted Na+/dicarboxylate symporter [General function prediction only].	458	516	0	77	456	98.28	99.56
PROKKA_00692	231	gnl|CDD|225222 COG2345, COG2345, Predicted transcriptional regulator [Transcription].	218	72	3e-16	43	205	88.74	87.61
PROKKA_00693	348	gnl|CDD|225363 COG2804, PulE, Type II secretory pathway, ATPase PulE/Tfp pilus assembly pathway, ATPase PilB [Cell motility and secretion / Intracellular trafficking and secretion].	500	391	2e-133	58	339	90.8	67.6
PROKKA_00694	343	gnl|CDD|224376 COG1459, PulF, Type II secretory pathway, component PulF [Cell motility and secretion / Intracellular trafficking and secretion].	397	155	5e-44	48	347	100	87.41
PROKKA_00695	99	gnl|CDD|226912 COG4537, ComGC, Competence protein ComGC [Intracellular trafficking and secretion].	107	56.6	2e-12	64	61	58.59	57.01
PROKKA_00696	151	gnl|CDD|226912 COG4537, ComGC, Competence protein ComGC [Intracellular trafficking and secretion].	107	41.2	2e-06	79	24	15.89	22.43
PROKKA_00699	389	gnl|CDD|227308 COG4974, XerD, Site-specific recombinase XerD [DNA replication, recombination, and repair].	300	61.8	1e-11	42	201	50.39	57.33
PROKKA_00700	115	gnl|CDD|224393 COG1476, COG1476, Predicted transcriptional regulators [Transcription].	68	47.6	4e-09	48	65	56.52	95.59
PROKKA_00706	243	gnl|CDD|226172 COG3646, COG3646, Uncharacterized phage-encoded protein [Function unknown].	167	61.3	1e-12	44	122	50.21	70.06
PROKKA_00710	290	gnl|CDD|226445 COG3935, DnaD, Putative primosome component and related proteins [DNA replication, recombination, and repair].	246	60.9	9e-12	55	84	27.93	34.15
PROKKA_00711	275	gnl|CDD|224401 COG1484, DnaC, DNA replication protein [DNA replication, recombination, and repair].	254	97.5	1e-24	49	222	77.82	83.07
PROKKA_00717	168	gnl|CDD|226897 COG4508, COG4508, Dimeric dUTPase [Carbohydrate transport and metabolism].	161	82.2	2e-20	54	170	99.4	100
PROKKA_00727	180	gnl|CDD|227308 COG4974, XerD, Site-specific recombinase XerD [DNA replication, recombination, and repair].	300	43	4e-06	49	126	64.44	41.33
PROKKA_00731	165	gnl|CDD|227771 COG5484, COG5484, Uncharacterized conserved protein [Function unknown].	279	52.3	2e-09	53	62	37.58	22.22
PROKKA_00732	555	gnl|CDD|226974 COG4626, COG4626, Phage terminase-like protein, large subunit [General function prediction only].	546	307	2e-97	39	538	93.15	95.79
PROKKA_00733	630	gnl|CDD|223811 COG0740, ClpP, Protease subunit of ATP-dependent Clp proteases [Posttranslational modification, protein turnover, chaperones / Intracellular trafficking and secretion].	200	100	2e-24	52	139	21.59	69
PROKKA_00742	1264	gnl|CDD|227605 COG5280, COG5280, Phage-related minor tail protein [Function unknown].	634	156	3e-40	36	610	45.02	89.43
PROKKA_00743	228	gnl|CDD|227066 COG4722, COG4722, Phage-related protein [Function unknown].	239	85.9	6e-21	47	221	90.35	91.21
PROKKA_00744	976	gnl|CDD|227263 COG4926, PblB, Phage-related protein [Function unknown].	698	229	1e-64	48	376	37.4	51.43
PROKKA_00748	141	gnl|CDD|227161 COG4824, COG4824, Phage-related holin (Lysis protein) [General function prediction only].	133	131	5e-40	61	132	93.62	99.25
PROKKA_00749	261	gnl|CDD|223929 COG0860, AmiC, N-acetylmuramoyl-L-alanine amidase [Cell envelope biogenesis, outer membrane].	231	46.6	5e-07	36	193	63.98	76.62
PROKKA_00751	65	gnl|CDD|224393 COG1476, COG1476, Predicted transcriptional regulators [Transcription].	68	41	2e-07	62	66	100	97.06
PROKKA_00754	393	gnl|CDD|224588 COG1674, FtsK, DNA segregation ATPase FtsK/SpoIIIE and related proteins [Cell division and chromosome partitioning].	858	71.8	2e-14	42	238	55.98	26.11
PROKKA_00759	165	gnl|CDD|223775 COG0703, AroK, Shikimate kinase [Amino acid transport and metabolism].	172	129	2e-38	61	165	98.79	95.93
PROKKA_00765	560	gnl|CDD|223627 COG0553, HepA, Superfamily II DNA/RNA helicases, SNF2 family [Transcription / DNA replication, recombination, and repair].	866	145	2e-37	44	520	81.07	59.01
PROKKA_00766	366	gnl|CDD|223481 COG0404, GcvT, Glycine cleavage system T protein (aminomethyltransferase) [Amino acid transport and metabolism].	379	474	2e-167	70	374	100	98.42
PROKKA_00767	447	gnl|CDD|223480 COG0403, GcvP, Glycine cleavage system protein P (pyridoxal-binding), N-terminal domain [Amino acid transport and metabolism].	450	612	0	64	454	99.78	97.78
PROKKA_00768	491	gnl|CDD|223935 COG1003, GcvP, Glycine cleavage system protein P (pyridoxal-binding), C-terminal domain [Amino acid transport and metabolism].	496	760	0	68	495	99.59	98.59
PROKKA_00771	124	gnl|CDD|224639 COG1725, COG1725, Predicted transcriptional regulators [Transcription].	125	108	2e-31	67	122	98.39	97.6
PROKKA_00772	290	gnl|CDD|224054 COG1131, CcmA, ABC-type multidrug transport system, ATPase component [Defense mechanisms].	293	240	4e-78	53	290	96.9	98.98
PROKKA_00779	104	gnl|CDD|224987 COG2076, EmrE, Membrane transporters of cations and cationic drugs [Inorganic ion transport and metabolism].	106	98.4	3e-28	68	104	100	98.11
PROKKA_00780	110	gnl|CDD|224987 COG2076, EmrE, Membrane transporters of cations and cationic drugs [Inorganic ion transport and metabolism].	106	86.4	2e-23	59	104	91.82	98.11
PROKKA_00781	193	gnl|CDD|224228 COG1309, AcrR, Transcriptional regulator [Transcription].	201	63.8	9e-14	38	193	98.45	91.04
PROKKA_00782	325	gnl|CDD|224525 COG1609, PurR, Transcriptional regulators [Transcription].	333	299	4e-100	55	329	99.69	98.8
PROKKA_00783	127	gnl|CDD|223680 COG0607, PspE, Rhodanese-related sulfurtransferase [Inorganic ion transport and metabolism].	110	96.5	5e-27	49	105	80.31	95.45
PROKKA_00784	278	gnl|CDD|223173 COG0095, LplA, Lipoate-protein ligase A [Coenzyme metabolism].	248	214	8e-69	49	271	97.12	97.58
PROKKA_00786	341	gnl|CDD|224450 COG1533, SplB, DNA repair photolyase [DNA replication, recombination, and repair].	297	226	7e-72	40	301	86.22	99.66
PROKKA_00787	142	gnl|CDD|224240 COG1321, TroR, Mn-dependent transcriptional regulator [Transcription].	154	137	3e-42	68	124	86.62	80.52
PROKKA_00788	220	gnl|CDD|223710 COG0637, COG0637, Predicted phosphatase/phosphohexomutase [General function prediction only].	221	166	2e-51	48	221	99.55	99.55
PROKKA_00790	306	gnl|CDD|226390 COG3872, COG3872, Predicted metal-dependent enzyme [General function prediction only].	318	423	4e-149	77	300	98.04	94.03
PROKKA_00792	146	gnl|CDD|223828 COG0757, AroQ, 3-dehydroquinate dehydratase II [Amino acid transport and metabolism].	146	236	6e-81	72	144	98.63	98.63
PROKKA_00793	353	gnl|CDD|223085 COG0006, PepP, Xaa-Pro aminopeptidase [Amino acid transport and metabolism].	384	350	6e-119	61	373	100	97.14
PROKKA_00794	185	gnl|CDD|223309 COG0231, Efp, Translation elongation factor P (EF-P)/translation initiation factor 5A (eIF-5A) [Translation, ribosomal structure and biogenesis].	131	192	4e-63	67	129	69.73	98.47
PROKKA_00796	192	gnl|CDD|224584 COG1670, RimL, Acetyltransferases, including N-acetylases of ribosomal proteins [Translation, ribosomal structure and biogenesis].	187	63.4	1e-13	39	143	70.83	76.47
PROKKA_00798	308	gnl|CDD|226372 COG3854, SpoIIIAA, ncharacterized protein conserved in bacteria [Function unknown].	308	374	3e-130	76	296	95.78	95.45
PROKKA_00806	162	gnl|CDD|223585 COG0511, AccB, Biotin carboxyl carrier protein [Lipid metabolism].	140	106	7e-30	49	156	96.3	100
PROKKA_00807	450	gnl|CDD|223516 COG0439, AccC, Biotin carboxylase [Lipid metabolism].	449	650	0	80	445	98.89	98.89
PROKKA_00808	130	gnl|CDD|224221 COG1302, COG1302, Uncharacterized protein conserved in bacteria [Function unknown].	131	91.2	1e-24	69	89	67.69	67.94
PROKKA_00809	130	gnl|CDD|223852 COG0781, NusB, Transcription termination factor [Transcription].	151	144	4e-45	68	134	96.92	88.74
PROKKA_00810	286	gnl|CDD|223268 COG0190, FolD, 5,10-methylene-tetrahydrofolate dehydrogenase/Methenyl tetrahydrofolate cyclohydrolase [Coenzyme metabolism].	283	428	6e-152	77	278	96.85	98.23
PROKKA_00811	452	gnl|CDD|224486 COG1570, XseA, Exonuclease VII, large subunit [DNA replication, recombination, and repair].	440	522	0	69	447	98.89	100
PROKKA_00812	76	gnl|CDD|224636 COG1722, XseB, Exonuclease VII small subunit [DNA replication, recombination, and repair].	81	62.7	4e-15	71	68	89.47	83.95
PROKKA_00813	296	gnl|CDD|223220 COG0142, IspA, Geranylgeranyl pyrophosphate synthase [Coenzyme metabolism].	322	239	2e-77	51	331	98.65	99.38
PROKKA_00814	630	gnl|CDD|224076 COG1154, Dxs, Deoxyxylulose-5-phosphate synthase [Coenzyme metabolism / Lipid metabolism].	627	947	0	74	629	99.52	99.52
PROKKA_00815	279	gnl|CDD|224110 COG1189, COG1189, Predicted rRNA methylase [Translation, ribosomal structure and biogenesis].	245	381	2e-134	72	246	88.17	100
PROKKA_00816	149	gnl|CDD|224355 COG1438, ArgR, Arginine repressor [Transcription].	150	210	1e-70	66	149	100	99.33
PROKKA_00817	579	gnl|CDD|223571 COG0497, RecN, ATPase involved in DNA repair [DNA replication, recombination, and repair].	557	627	0	66	572	98.27	99.82
PROKKA_00819	276	gnl|CDD|223816 COG0745, OmpR, Response regulators consisting of a CheY-like receiver domain and a winged-helix DNA-binding domain [Signal transduction mechanisms / Transcription].	229	88.5	1e-21	56	129	45.29	54.59
PROKKA_00821	242	gnl|CDD|223657 COG0584, UgpQ, Glycerophosphoryl diester phosphodiesterase [Energy production and conversion].	257	173	2e-53	54	251	98.35	97.28
PROKKA_00823	690	gnl|CDD|226350 COG3829, RocR, Transcriptional regulator containing PAS, AAA-type ATPase, and DNA-binding domains [Transcription / Signal transduction mechanisms].	560	623	0	65	562	81.3	98.75
PROKKA_00824	299	gnl|CDD|223357 COG0280, Pta, Phosphotransacetylase [Energy production and conversion].	327	203	3e-63	40	329	99.33	99.08
PROKKA_00825	366	gnl|CDD|223411 COG0334, GdhA, Glutamate dehydrogenase/leucine dehydrogenase [Amino acid transport and metabolism].	411	322	2e-107	42	381	93.44	91
PROKKA_00826	367	gnl|CDD|225960 COG3426, COG3426, Butyrate kinase [Energy production and conversion].	358	543	0	83	352	95.91	98.32
PROKKA_00827	473	gnl|CDD|224169 COG1249, Lpd, Pyruvate/2-oxoglutarate dehydrogenase complex, dihydrolipoamide dehydrogenase (E3) component, and related enzymes [Energy production and conversion].	454	530	0	67	466	97.89	100
PROKKA_00828	333	gnl|CDD|223997 COG1071, AcoA, Pyruvate/2-oxoglutarate dehydrogenase complex, dehydrogenase (E1) component, eukaryotic type, alpha subunit [Energy production and conversion].	358	428	5e-150	61	333	99.4	92.74
PROKKA_00829	327	gnl|CDD|223101 COG0022, AcoB, Pyruvate/2-oxoglutarate dehydrogenase complex, dehydrogenase (E1) component, eukaryotic type, beta subunit [Energy production and conversion].	324	549	0	79	325	99.39	100
PROKKA_00830	439	gnl|CDD|223582 COG0508, AceF, Pyruvate/2-oxoglutarate dehydrogenase complex, dihydrolipoamide acyltransferase (E2) component, and related enzymes [Energy production and conversion].	404	380	3e-129	54	437	97.72	98.27
PROKKA_00831	392	gnl|CDD|223843 COG0772, FtsW, Bacterial cell division membrane protein [Cell division and chromosome partitioning].	381	228	3e-71	54	377	94.39	93.18
PROKKA_00832	234	gnl|CDD|225205 COG2323, COG2323, Predicted membrane protein [Function unknown].	224	144	1e-42	58	211	89.32	92.86
PROKKA_00833	154	gnl|CDD|223979 COG1051, COG1051, ADP-ribose pyrophosphatase [Nucleotide transport and metabolism].	145	84.4	1e-21	52	122	77.92	80
PROKKA_00837	259	gnl|CDD|223904 COG0834, HisJ, ABC-type amino acid transport/signal transduction systems, periplasmic component/domain [Amino acid transport and metabolism / Signal transduction mechanisms].	275	171	3e-52	56	267	99.61	96.73
PROKKA_00838	219	gnl|CDD|223836 COG0765, HisM, ABC-type amino acid transport system, permease component [Amino acid transport and metabolism].	222	228	1e-75	67	222	100	100
PROKKA_00839	240	gnl|CDD|224051 COG1126, GlnQ, ABC-type polar amino acid transport system, ATPase component [Amino acid transport and metabolism].	240	413	8e-148	82	239	99.58	99.17
PROKKA_00840	322	gnl|CDD|226614 COG4129, COG4129, Predicted membrane protein [Function unknown].	332	239	6e-77	58	313	96.89	94.28
PROKKA_00841	186	gnl|CDD|224294 COG1376, ErfK, Uncharacterized protein conserved in bacteria [Function unknown].	232	101	4e-27	43	142	74.19	59.91
PROKKA_00843	180	gnl|CDD|224584 COG1670, RimL, Acetyltransferases, including N-acetylases of ribosomal proteins [Translation, ribosomal structure and biogenesis].	187	105	8e-29	45	182	100	95.72
PROKKA_00844	372	gnl|CDD|225106 COG2195, PepD, Di- and tripeptidases [Amino acid transport and metabolism].	414	294	2e-96	45	414	100	99.76
PROKKA_00845	412	gnl|CDD|223466 COG0389, DinP, Nucleotidyltransferase/DNA polymerase involved in DNA repair [DNA replication, recombination, and repair].	354	328	9e-110	58	359	85.44	100
PROKKA_00846	233	gnl|CDD|224204 COG1285, SapB, Uncharacterized membrane protein [Function unknown].	221	167	2e-51	57	225	94.85	95.93
PROKKA_00847	901	gnl|CDD|223550 COG0474, MgtA, Cation transport ATPase [Inorganic ion transport and metabolism].	917	732	0	53	913	96	96.4
PROKKA_00850	307	gnl|CDD|224155 COG1234, ElaC, Metal-dependent hydrolases of the beta-lactamase superfamily III [General function prediction only].	292	323	2e-110	62	306	99.35	99.32
PROKKA_00851	219	gnl|CDD|224674 COG1760, SdaA, L-serine deaminase [Amino acid transport and metabolism].	262	208	2e-67	51	224	100	84.35
PROKKA_00852	292	gnl|CDD|224674 COG1760, SdaA, L-serine deaminase [Amino acid transport and metabolism].	262	235	1e-76	52	276	94.52	100
PROKKA_00853	279	gnl|CDD|223422 COG0345, ProC, Pyrroline-5-carboxylate reductase [Amino acid transport and metabolism].	266	251	6e-83	62	248	88.89	92.11
PROKKA_00854	317	gnl|CDD|223565 COG0491, GloB, Zn-dependent hydrolases, including glyoxylases [General function prediction only].	252	98.7	8e-25	30	251	77.92	87.3
PROKKA_00855	264	gnl|CDD|223377 COG0300, DltE, Short-chain dehydrogenases of various substrate specificities [General function prediction only].	265	292	2e-99	60	261	98.48	98.11
PROKKA_00857	345	gnl|CDD|223081 COG0002, ArgC, Acetylglutamate semialdehyde dehydrogenase [Amino acid transport and metabolism].	349	397	9e-138	68	346	99.71	99.14
PROKKA_00858	407	gnl|CDD|224283 COG1364, ArgJ, N-acetylglutamate synthase (N-acetylornithine aminotransferase) [Amino acid transport and metabolism].	404	561	0	67	406	99.26	100
PROKKA_00859	255	gnl|CDD|223622 COG0548, ArgB, Acetylglutamate kinase [Amino acid transport and metabolism].	265	214	7e-69	63	261	96.47	98.49
PROKKA_00860	386	gnl|CDD|227325 COG4992, ArgD, Ornithine/acetylornithine aminotransferase [Amino acid transport and metabolism].	404	490	3e-173	71	383	97.67	94.8
PROKKA_00861	316	gnl|CDD|223156 COG0078, ArgF, Ornithine carbamoyltransferase [Amino acid transport and metabolism].	310	449	2e-159	73	284	88.29	91.61
PROKKA_00864	148	gnl|CDD|224759 COG1846, MarR, Transcriptional regulators [Transcription].	126	63	4e-14	57	99	66.89	78.57
PROKKA_00865	259	gnl|CDD|225353 COG2755, TesA, Lysophospholipase L1 and related esterases [Amino acid transport and metabolism].	216	50.7	2e-08	41	211	76.83	91.2
PROKKA_00866	780	gnl|CDD|223808 COG0737, UshA, 5'-nucleotidase/2',3'-cyclic phosphodiesterase and related esterases [Nucleotide transport and metabolism].	517	398	4e-130	47	583	73.72	100
PROKKA_00867	457	gnl|CDD|224671 COG1757, NhaC, Na+/H+ antiporter [Energy production and conversion].	485	250	1e-77	54	459	98.69	93.81
PROKKA_00870	462	gnl|CDD|223239 COG0161, BioA, Adenosylmethionine-8-amino-7-oxononanoate aminotransferase [Coenzyme metabolism].	449	579	0	65	449	96.32	98.89
PROKKA_00871	242	gnl|CDD|223210 COG0132, BioD, Dethiobiotin synthetase [Coenzyme metabolism].	223	218	2e-71	61	202	83.47	90.13
PROKKA_00872	395	gnl|CDD|223234 COG0156, BioF, 7-keto-8-aminopelargonate synthetase and related enzymes [Coenzyme metabolism].	388	443	1e-154	64	385	96.96	99.23
PROKKA_00873	237	gnl|CDD|223669 COG0596, MhpC, Predicted hydrolases or acyltransferases (alpha/beta hydrolase superfamily) [General function prediction only].	282	70.4	2e-15	33	259	96.62	91.84
PROKKA_00874	269	gnl|CDD|226591 COG4106, Tam, Trans-aconitate methyltransferase [General function prediction only].	257	82	3e-19	58	95	35.32	36.19
PROKKA_00875	332	gnl|CDD|223576 COG0502, BioB, Biotin synthase and related enzymes [Coenzyme metabolism].	335	361	2e-124	60	323	96.08	95.82
PROKKA_00877	153	gnl|CDD|223132 COG0054, RibH, Riboflavin synthase beta-chain [Coenzyme metabolism].	152	212	3e-71	81	132	86.27	86.84
PROKKA_00878	397	gnl|CDD|223186 COG0108, RibB, 3,4-dihydroxy-2-butanone 4-phosphate synthase [Coenzyme metabolism].	203	344	9e-119	78	201	50.63	99.01
PROKKA_00879	214	gnl|CDD|223384 COG0307, RibC, Riboflavin synthase alpha chain [Coenzyme metabolism].	204	254	8e-86	68	200	92.52	96.57
PROKKA_00880	370	gnl|CDD|224896 COG1985, RibD, Pyrimidine reductase, riboflavin biosynthesis [Coenzyme metabolism].	218	250	5e-82	65	217	57.84	98.17
PROKKA_00882	68	gnl|CDD|225904 COG3369, COG3369, Zinc finger domain containing protein (CDGSH-type) [Function unknown].	78	45.6	8e-09	56	50	67.65	64.1
PROKKA_00885	159	gnl|CDD|223532 COG0456, RimI, Acetyltransferases [General function prediction only].	177	41.5	5e-06	38	124	74.21	69.49
PROKKA_00886	287	gnl|CDD|224525 COG1609, PurR, Transcriptional regulators [Transcription].	333	191	7e-59	48	303	97.56	90.99
PROKKA_00887	439	gnl|CDD|224967 COG2056, COG2056, Predicted permease [General function prediction only].	444	494	4e-173	76	404	90.89	90.99
PROKKA_00888	332	gnl|CDD|223669 COG0596, MhpC, Predicted hydrolases or acyltransferases (alpha/beta hydrolase superfamily) [General function prediction only].	282	80.1	4e-18	32	280	83.43	90.78
PROKKA_00890	529	gnl|CDD|223808 COG0737, UshA, 5'-nucleotidase/2',3'-cyclic phosphodiesterase and related esterases [Nucleotide transport and metabolism].	517	346	4e-113	47	525	96.41	98.07
PROKKA_00892	174	gnl|CDD|225202 COG2320, GrpB, Uncharacterized conserved protein [Function unknown].	185	136	6e-41	57	168	94.25	90.81
PROKKA_00893	275	gnl|CDD|223729 COG0656, ARA1, Aldo/keto reductases, related to diketogulonate reductase [General function prediction only].	280	415	4e-147	72	276	98.18	98.57
PROKKA_00894	304	gnl|CDD|223739 COG0667, Tas, Predicted oxidoreductases (related to aryl-alcohol dehydrogenases) [Energy production and conversion].	316	287	4e-96	55	310	97.37	97.78
PROKKA_00896	179	gnl|CDD|223568 COG0494, MutT, NTP pyrophosphohydrolases including oxidative damage repair enzymes [DNA replication, recombination, and repair / General function prediction only].	161	69.9	5e-16	42	151	77.09	92.55
PROKKA_00897	183	gnl|CDD|224584 COG1670, RimL, Acetyltransferases, including N-acetylases of ribosomal proteins [Translation, ribosomal structure and biogenesis].	187	75.4	9e-18	42	174	92.9	92.51
PROKKA_00898	215	gnl|CDD|224219 COG1300, SpoIIM, Uncharacterized membrane protein [Function unknown].	207	50.8	7e-09	40	194	90.23	91.3
PROKKA_00899	151	gnl|CDD|223806 COG0735, Fur, Fe2+/Zn2+ uptake regulation proteins [Inorganic ion transport and metabolism].	145	155	4e-49	61	149	98.68	100
PROKKA_00901	296	gnl|CDD|227308 COG4974, XerD, Site-specific recombinase XerD [DNA replication, recombination, and repair].	300	438	1e-155	72	296	99.66	98.33
PROKKA_00903	394	gnl|CDD|223947 COG1015, DeoB, Phosphopentomutase [Carbohydrate transport and metabolism].	397	657	0	77	399	98.98	100
PROKKA_00904	273	gnl|CDD|223084 COG0005, Pnp, Purine nucleoside phosphorylase [Nucleotide transport and metabolism].	262	292	3e-99	62	271	97.8	100
PROKKA_00905	434	gnl|CDD|223291 COG0213, DeoA, Thymidine phosphorylase [Nucleotide transport and metabolism].	435	608	0	75	434	99.77	99.77
PROKKA_00906	335	gnl|CDD|223671 COG0598, CorA, Mg2+ and Co2+ transporters [Inorganic ion transport and metabolism].	322	241	2e-77	55	291	85.67	90.06
PROKKA_00907	346	gnl|CDD|226458 COG3949, COG3949, Uncharacterized membrane protein [Function unknown].	349	161	1e-46	57	332	95.38	94.56
PROKKA_00908	147	gnl|CDD|223854 COG0783, Dps, DNA-binding ferritin-like protein (oxidative damage protectant) [Inorganic ion transport and metabolism].	156	190	1e-62	68	147	100	94.23
PROKKA_00910	314	gnl|CDD|223477 COG0400, COG0400, Predicted esterase [General function prediction only].	207	47.7	2e-07	37	147	45.22	66.67
PROKKA_00911	333	gnl|CDD|225052 COG2141, COG2141, Coenzyme F420-dependent N5,N10-methylene tetrahydromethanopterin reductase and related flavin-dependent oxidoreductases [Energy production and conversion].	336	175	7e-52	37	329	95.5	97.02
PROKKA_00913	490	gnl|CDD|224152 COG1231, COG1231, Monoamine oxidase [Amino acid transport and metabolism].	450	344	2e-113	50	459	93.47	97.11
PROKKA_00914	194	gnl|CDD|224584 COG1670, RimL, Acetyltransferases, including N-acetylases of ribosomal proteins [Translation, ribosomal structure and biogenesis].	187	104	3e-28	45	179	91.24	94.65
PROKKA_00915	300	gnl|CDD|227322 COG4989, COG4989, Predicted oxidoreductase [General function prediction only].	298	456	8e-163	73	301	100	100
PROKKA_00916	316	gnl|CDD|223597 COG0523, COG0523, Putative GTPases (G3E family) [General function prediction only].	323	316	4e-107	64	330	99.68	99.69
PROKKA_00917	156	gnl|CDD|224584 COG1670, RimL, Acetyltransferases, including N-acetylases of ribosomal proteins [Translation, ribosomal structure and biogenesis].	187	55.7	3e-11	53	81	48.72	43.32
PROKKA_00918	316	gnl|CDD|223874 COG0803, LraI, ABC-type metal ion transport system, periplasmic component/surface adhesin [Inorganic ion transport and metabolism].	303	254	5e-83	57	298	93.99	93.73
PROKKA_00920	219	gnl|CDD|223528 COG0451, WcaG, Nucleoside-diphosphate-sugar epimerases [Cell envelope biogenesis, outer membrane / Carbohydrate transport and metabolism].	314	48.8	7e-08	31	242	96.35	76.43
PROKKA_00921	345	gnl|CDD|224814 COG1902, NemA, NADH:flavin oxidoreductases, Old Yellow Enzyme family [Energy production and conversion].	363	402	7e-140	59	348	96.81	95.59
PROKKA_00922	150	gnl|CDD|223427 COG0350, Ada, Methylated DNA-protein cysteine methyltransferase [DNA replication, recombination, and repair].	168	168	8e-54	52	166	98	98.81
PROKKA_00924	553	gnl|CDD|226636 COG4166, OppA, ABC-type oligopeptide transport system, periplasmic component [Amino acid transport and metabolism].	562	365	1e-119	46	573	99.82	99.47
PROKKA_00925	138	gnl|CDD|223423 COG0346, GloA, Lactoylglutathione lyase and related lyases [Amino acid transport and metabolism].	138	52.8	1e-10	32	139	83.33	99.28
PROKKA_00926	181	gnl|CDD|223377 COG0300, DltE, Short-chain dehydrogenases of various substrate specificities [General function prediction only].	265	43	3e-06	49	82	43.65	30.94
PROKKA_00927	203	gnl|CDD|223483 COG0406, phoE, Broad specificity phosphatase PhoE and related phosphatases [General function prediction only].	208	166	1e-51	58	203	99.01	96.63
PROKKA_00929	358	gnl|CDD|227642 COG5337, CotH, Spore coat assembly protein [Cell envelope biogenesis, outer membrane].	473	274	4e-88	57	376	98.88	78.86
PROKKA_00930	205	gnl|CDD|223979 COG1051, COG1051, ADP-ribose pyrophosphatase [Nucleotide transport and metabolism].	145	115	9e-33	53	136	63.9	92.41
PROKKA_00931	200	gnl|CDD|223659 COG0586, DedA, Uncharacterized membrane-associated protein [Function unknown].	208	130	4e-38	52	179	86	86.06
PROKKA_00932	459	gnl|CDD|225153 COG2244, RfbX, Membrane protein involved in the export of O-antigen and teichoic acid [General function prediction only].	480	123	1e-31	48	458	99.56	86.04
PROKKA_00933	313	gnl|CDD|223671 COG0598, CorA, Mg2+ and Co2+ transporters [Inorganic ion transport and metabolism].	322	223	7e-71	49	313	99.04	95.65
PROKKA_00934	298	gnl|CDD|223773 COG0701, COG0701, Predicted permeases [General function prediction only].	317	191	7e-59	58	282	88.93	88.96
PROKKA_00935	289	gnl|CDD|226214 COG3689, COG3689, Predicted membrane protein [Function unknown].	271	267	4e-89	53	288	99.31	99.63
PROKKA_00936	168	gnl|CDD|224523 COG1607, COG1607, Acyl-CoA hydrolase [Lipid metabolism].	157	163	6e-52	68	146	86.9	92.99
PROKKA_00937	394	gnl|CDD|224419 COG1502, Cls, Phosphatidylserine/phosphatidylglycerophosphate/cardiolipin synthases and related enzymes [Lipid metabolism].	438	258	7e-82	49	401	95.69	91.55
PROKKA_00940	206	gnl|CDD|225462 COG2910, COG2910, Putative NADH-flavin reductase [General function prediction only].	211	95.1	1e-24	50	214	100	100
PROKKA_00941	160	gnl|CDD|225395 COG2839, COG2839, Uncharacterized protein conserved in bacteria [Function unknown].	160	73.6	2e-17	56	144	89.38	89.38
PROKKA_00942	435	gnl|CDD|224173 COG1253, TlyC, Hemolysins and related proteins containing CBS domains [General function prediction only].	429	408	1e-139	62	417	95.4	94.87
PROKKA_00944	215	gnl|CDD|224173 COG1253, TlyC, Hemolysins and related proteins containing CBS domains [General function prediction only].	429	45.8	1e-06	45	119	53.95	27.74
PROKKA_00945	448	gnl|CDD|224039 COG1114, BrnQ, Branched-chain amino acid permeases [Amino acid transport and metabolism].	431	398	9e-136	68	405	90.18	93.04
PROKKA_00946	109	gnl|CDD|223151 COG0073, ARC1, EMAP domain [General function prediction only].	123	70.1	5e-17	47	112	96.33	90.24
PROKKA_00951	165	gnl|CDD|224584 COG1670, RimL, Acetyltransferases, including N-acetylases of ribosomal proteins [Translation, ribosomal structure and biogenesis].	187	71.9	9e-17	40	170	100	90.91
PROKKA_00952	246	gnl|CDD|224788 COG1876, VanY, D-alanyl-D-alanine carboxypeptidase [Cell envelope biogenesis, outer membrane].	241	171	1e-52	51	190	76.83	78.84
PROKKA_00953	148	gnl|CDD|223979 COG1051, COG1051, ADP-ribose pyrophosphatase [Nucleotide transport and metabolism].	145	45.5	8e-08	53	78	52.03	53.1
PROKKA_00954	491	gnl|CDD|223232 COG0154, GatA, Asp-tRNAAsn/Glu-tRNAGln amidotransferase A subunit and related amidases [Translation, ribosomal structure and biogenesis].	475	319	1e-103	47	510	97.56	98.95
PROKKA_00956	142	gnl|CDD|224501 COG1585, COG1585, Membrane protein implicated in regulation of membrane protease activity [Posttranslational modification, protein turnover, chaperones / Intracellular trafficking and secretion].	140	81.6	8e-21	57	141	98.59	99.29
PROKKA_00957	194	gnl|CDD|223407 COG0330, HflC, Membrane protease subunits, stomatin/prohibitin homologs [Posttranslational modification, protein turnover, chaperones].	291	140	4e-41	66	180	89.69	61.86
PROKKA_00962	252	gnl|CDD|225025 COG2114, CyaA, Adenylate cyclase, family 3 (some proteins contain HAMP domain) [Signal transduction mechanisms].	227	54.5	8e-10	38	158	60.71	59.47
PROKKA_00964	350	gnl|CDD|223869 COG0798, ACR3, Arsenite efflux pump ACR3 and related permeases [Inorganic ion transport and metabolism].	342	404	1e-140	74	349	99.71	99.42
PROKKA_00965	109	gnl|CDD|223713 COG0640, ArsR, Predicted transcriptional regulators [Transcription].	110	66	1e-15	58	73	66.06	66.36
PROKKA_00966	133	gnl|CDD|223471 COG0394, Wzb, Protein-tyrosine-phosphatase [Signal transduction mechanisms].	139	149	5e-47	50	139	96.24	99.28
PROKKA_00968	588	gnl|CDD|223082 COG0003, ArsA, Predicted ATPase involved in chromosome partitioning [Cell division and chromosome partitioning].	322	201	2e-59	46	306	47.79	91.61
PROKKA_00969	93	gnl|CDD|223393 COG0316, sufA, Fe-S cluster assembly scaffold protein [Posttranslational modification, protein turnover, chaperones].	110	48.3	2e-09	49	90	93.55	81.82
PROKKA_00972	288	gnl|CDD|223773 COG0701, COG0701, Predicted permeases [General function prediction only].	317	150	2e-43	46	298	97.22	93.69
PROKKA_00973	148	gnl|CDD|224759 COG1846, MarR, Transcriptional regulators [Transcription].	126	66.9	2e-15	51	93	62.84	73.81
PROKKA_00974	163	gnl|CDD|224168 COG1247, COG1247, Sortase and related acyltransferases [Cell envelope biogenesis, outer membrane].	169	127	1e-37	56	163	98.77	96.45
PROKKA_00977	733	gnl|CDD|227265 COG4928, COG4928, Predicted P-loop ATPase [General function prediction only].	646	68.3	1e-12	45	246	29.47	37.77
PROKKA_00979	145	gnl|CDD|223407 COG0330, HflC, Membrane protease subunits, stomatin/prohibitin homologs [Posttranslational modification, protein turnover, chaperones].	291	55.1	1e-10	48	128	86.9	37.46
PROKKA_00980	196	gnl|CDD|223483 COG0406, phoE, Broad specificity phosphatase PhoE and related phosphatases [General function prediction only].	208	136	2e-40	55	202	98.98	96.63
PROKKA_00981	258	gnl|CDD|223635 COG0561, Cof, Predicted hydrolases of the HAD superfamily [General function prediction only].	264	171	2e-52	51	264	98.84	98.11
PROKKA_00983	408	gnl|CDD|223858 COG0787, Alr, Alanine racemase [Cell envelope biogenesis, outer membrane].	360	407	9e-141	58	373	90.93	99.44
PROKKA_00985	106	gnl|CDD|226591 COG4106, Tam, Trans-aconitate methyltransferase [General function prediction only].	257	47	3e-08	54	54	49.06	21.01
PROKKA_00986	295	gnl|CDD|223532 COG0456, RimI, Acetyltransferases [General function prediction only].	177	50	2e-08	46	97	32.2	53.11
PROKKA_00988	403	gnl|CDD|224732 COG1819, COG1819, Glycosyl transferases, related to UDP-glucuronosyltransferase [Carbohydrate transport and metabolism / Signal transduction mechanisms].	406	261	2e-83	43	412	97.77	98.28
PROKKA_00989	281	gnl|CDD|224203 COG1284, COG1284, Uncharacterized conserved protein [Function unknown].	289	160	2e-47	55	273	95.73	94.46
PROKKA_00990	466	gnl|CDD|224089 COG1167, ARO8, Transcriptional regulators containing a DNA-binding HTH domain and an aminotransferase domain (MocR family) and their eukaryotic orthologs [Transcription / Amino acid transport and metabolism].	459	381	4e-128	50	458	97	98.47
PROKKA_00994	185	gnl|CDD|224584 COG1670, RimL, Acetyltransferases, including N-acetylases of ribosomal proteins [Translation, ribosomal structure and biogenesis].	187	113	7e-32	42	184	96.76	97.33
PROKKA_00995	161	gnl|CDD|224168 COG1247, COG1247, Sortase and related acyltransferases [Cell envelope biogenesis, outer membrane].	169	56.2	2e-11	46	155	88.82	85.8
PROKKA_00997	142	gnl|CDD|223532 COG0456, RimI, Acetyltransferases [General function prediction only].	177	50	3e-09	51	84	57.04	47.46
PROKKA_00998	291	gnl|CDD|225714 COG3173, COG3173, Predicted aminoglycoside phosphotransferase [General function prediction only].	321	64.4	1e-12	34	226	71.48	66.36
PROKKA_00999	98	gnl|CDD|227179 COG4842, COG4842, Uncharacterized protein conserved in bacteria [Function unknown].	97	68.1	1e-16	53	96	97.96	98.97
PROKKA_01002	83	gnl|CDD|227704 COG5417, COG5417, Uncharacterized small protein [Function unknown].	81	80.6	8e-22	71	79	95.18	97.53
PROKKA_01003	399	gnl|CDD|226894 COG4499, COG4499, Predicted membrane protein [Function unknown].	434	306	2e-100	56	397	99.25	91.01
PROKKA_01004	1501	gnl|CDD|224588 COG1674, FtsK, DNA segregation ATPase FtsK/SpoIIIE and related proteins [Cell division and chromosome partitioning].	858	191	8e-51	48	265	17.26	28.9
PROKKA_01008	116	gnl|CDD|226892 COG4495, COG4495, Uncharacterized protein conserved in bacteria [Function unknown].	109	52.9	7e-11	51	111	93.97	99.08
PROKKA_01018	341	gnl|CDD|227308 COG4974, XerD, Site-specific recombinase XerD [DNA replication, recombination, and repair].	300	140	5e-39	48	296	85.34	91.33
PROKKA_01025	261	gnl|CDD|225928 COG3393, COG3393, Predicted acetyltransferase [General function prediction only].	268	184	2e-57	49	269	99.62	99.25
PROKKA_01026	141	gnl|CDD|226391 COG3874, COG3874, Uncharacterized conserved protein [Function unknown].	138	127	1e-38	63	135	95.74	93.48
PROKKA_01031	232	gnl|CDD|225136 COG2226, UbiE, Methylase involved in ubiquinone/menaquinone biosynthesis [Coenzyme metabolism].	238	86.5	3e-21	48	130	53.45	54.62
PROKKA_01032	583	gnl|CDD|225354 COG2759, MIS1, Formyltetrahydrofolate synthetase [Nucleotide transport and metabolism].	554	936	0	83	554	95.03	100
PROKKA_01034	389	gnl|CDD|223587 COG0513, SrmB, Superfamily II DNA and RNA helicases [DNA replication, recombination, and repair / Transcription / Translation, ribosomal structure and biogenesis].	513	336	2e-111	60	364	91.52	70.96
PROKKA_01035	269	gnl|CDD|224007 COG1082, IolE, Sugar phosphate isomerases/epimerases [Carbohydrate transport and metabolism].	274	85.7	2e-20	40	279	97.4	100
PROKKA_01038	328	gnl|CDD|223677 COG0604, Qor, NADPH:quinone reductase and related Zn-dependent oxidoreductases [Energy production and conversion / General function prediction only].	326	285	2e-94	58	330	98.78	100
PROKKA_01039	192	gnl|CDD|224511 COG1595, RpoE, DNA-directed RNA polymerase specialized sigma subunit, sigma24 homolog [Transcription].	182	124	7e-36	54	176	90.62	96.7
PROKKA_01042	323	gnl|CDD|223565 COG0491, GloB, Zn-dependent hydrolases, including glyoxylases [General function prediction only].	252	73.7	5e-16	32	243	73.07	87.3
PROKKA_01044	160	gnl|CDD|223463 COG0386, BtuE, Glutathione peroxidase [Posttranslational modification, protein turnover, chaperones].	162	284	2e-99	81	160	100	98.77
PROKKA_01045	742	gnl|CDD|224224 COG1305, COG1305, Transglutaminase-like enzymes, putative cysteine proteases [Amino acid transport and metabolism].	319	112	2e-27	41	143	19.14	40.75
PROKKA_01046	404	gnl|CDD|224635 COG1721, COG1721, Uncharacterized conserved protein (some members contain a von Willebrand factor type A (vWA) domain) [General function prediction only].	416	129	6e-34	39	297	71.29	68.99
PROKKA_01047	320	gnl|CDD|223786 COG0714, COG0714, MoxR-like ATPases [General function prediction only].	329	293	5e-98	66	302	90.94	91.79
PROKKA_01050	1227	gnl|CDD|227346 COG5013, NarG, Nitrate reductase alpha subunit [Energy production and conversion].	1227	2036	0	73	1228	99.02	99.43
PROKKA_01051	491	gnl|CDD|224063 COG1140, NarY, Nitrate reductase beta subunit [Energy production and conversion].	513	924	0	81	488	98.98	95.13
PROKKA_01052	176	gnl|CDD|225091 COG2180, NarJ, Nitrate reductase delta subunit [Energy production and conversion].	179	107	1e-29	54	171	96.59	91.62
PROKKA_01053	229	gnl|CDD|225092 COG2181, NarI, Nitrate reductase gamma subunit [Energy production and conversion].	228	202	3e-65	66	211	91.27	92.54
PROKKA_01054	230	gnl|CDD|223736 COG0664, Crp, cAMP-binding proteins - catabolite gene activator and regulatory subunit of cAMP-dependent protein kinases [Signal transduction mechanisms].	214	154	1e-46	53	205	89.13	95.33
PROKKA_01055	337	gnl|CDD|225449 COG2896, MoaA, Molybdenum cofactor biosynthesis enzyme [Coenzyme metabolism].	322	368	3e-127	61	334	98.81	99.69
PROKKA_01056	337	gnl|CDD|223552 COG0476, ThiF, Dinucleotide-utilizing enzymes involved in molybdopterin and thiamine biosynthesis family 2 [Coenzyme metabolism].	254	221	8e-71	62	249	71.81	96.85
PROKKA_01057	429	gnl|CDD|223380 COG0303, MoeA, Molybdopterin biosynthesis enzyme [Coenzyme metabolism].	404	428	3e-148	60	411	95.57	99.26
PROKKA_01058	156	gnl|CDD|223391 COG0314, MoaE, Molybdopterin converting factor, large subunit [Coenzyme metabolism].	149	169	2e-54	60	146	92.95	97.99
PROKKA_01059	77	gnl|CDD|224888 COG1977, MoaD, Molybdopterin converting factor, small subunit [Coenzyme metabolism].	84	59.2	1e-13	49	83	98.7	98.81
PROKKA_01060	389	gnl|CDD|225133 COG2223, NarK, Nitrate/nitrite transporter [Inorganic ion transport and metabolism].	417	274	2e-88	57	392	96.66	94
PROKKA_01061	305	gnl|CDD|223751 COG0679, COG0679, Predicted permeases [General function prediction only].	311	96.6	7e-24	51	275	88.2	87.78
PROKKA_01063	157	gnl|CDD|224562 COG1648, CysG, Siroheme synthase (precorrin-2 oxidase/ferrochelatase domain) [Coenzyme metabolism].	210	133	1e-39	55	148	91.72	70.48
PROKKA_01064	236	gnl|CDD|225049 COG2138, COG2138, Sirohydrochlorin ferrochelatase [Inorganic ion transport and metabolism].	245	136	3e-39	47	208	85.17	82.04
PROKKA_01065	474	gnl|CDD|223086 COG0007, CysG, Uroporphyrinogen-III methylase [Coenzyme metabolism].	244	334	9e-113	64	245	51.69	99.59
PROKKA_01066	105	gnl|CDD|225057 COG2146, {NirD}, Ferredoxin subunits of nitrite reductase and ring-hydroxylating dioxygenases [Inorganic ion transport and metabolism / General function prediction only].	106	91.6	2e-25	56	103	96.19	97.17
PROKKA_01067	801	gnl|CDD|224171 COG1251, NirB, NAD(P)H-nitrite reductase [Energy production and conversion].	793	1090	0	71	799	99.63	99.87
PROKKA_01068	235	gnl|CDD|225402 COG2846, COG2846, Regulator of cell morphogenesis and NO signaling [Cell division and chromosome partitioning].	221	232	8e-77	58	224	95.32	96.38
PROKKA_01073	279	gnl|CDD|225073 COG2162, NhoA, Arylamine N-acetyltransferase [Secondary metabolites biosynthesis, transport, and catabolism].	275	149	2e-43	42	270	95.34	92.73
PROKKA_01074	533	gnl|CDD|224001 COG1075, LipA, Predicted acetyltransferases and hydrolases with the alpha/beta hydrolase fold [General function prediction only].	336	63.7	9e-12	40	188	34.15	53.27
PROKKA_01075	91	gnl|CDD|225234 COG2359, SpoVS, Stage V sporulation protein SpoVS [Function unknown].	87	120	3e-37	85	85	93.41	97.7
PROKKA_01079	215	gnl|CDD|224336 COG1418, COG1418, Predicted HD superfamily hydrolase [General function prediction only].	222	126	4e-36	41	205	92.09	87.84
PROKKA_01080	631	gnl|CDD|223562 COG0488, Uup, ATPase components of ABC transporters with duplicated ATPase domains [General function prediction only].	530	608	0	62	542	84.47	100
PROKKA_01081	243	gnl|CDD|227102 COG4760, COG4760, Predicted membrane protein [Function unknown].	276	152	4e-45	55	244	96.71	88.04
PROKKA_01089	798	gnl|CDD|226121 COG3593, COG3593, Predicted ATP-dependent endonuclease of the OLD family [DNA replication, recombination, and repair].	581	130	2e-32	38	390	47.49	55.94
PROKKA_01090	592	gnl|CDD|223288 COG0210, UvrD, Superfamily I DNA and RNA helicases [DNA replication, recombination, and repair].	655	89.9	1e-19	34	634	92.23	92.21
PROKKA_01093	336	gnl|CDD|224185 COG1266, COG1266, Predicted metal-dependent membrane protease [General function prediction only].	226	49.5	8e-08	39	154	44.35	67.7
PROKKA_01094	126	gnl|CDD|223702 COG0629, Ssb, Single-stranded DNA-binding protein [DNA replication, recombination, and repair].	167	114	2e-33	64	117	87.3	70.06
PROKKA_01095	196	gnl|CDD|224228 COG1309, AcrR, Transcriptional regulator [Transcription].	201	65	4e-14	42	194	98.47	94.53
PROKKA_01096	377	gnl|CDD|223727 COG0654, UbiH, 2-polyprenyl-6-methoxyphenol hydroxylase and related FAD-dependent oxidoreductases [Coenzyme metabolism / Energy production and conversion].	387	181	2e-53	41	359	91.25	90.7
PROKKA_01097	375	gnl|CDD|224331 COG1413, COG1413, FOG: HEAT repeat [Energy production and conversion].	335	88.8	1e-20	42	182	44.27	54.33
PROKKA_01102	144	gnl|CDD|223806 COG0735, Fur, Fe2+/Zn2+ uptake regulation proteins [Inorganic ion transport and metabolism].	145	166	1e-53	65	127	87.5	87.59
PROKKA_01103	151	gnl|CDD|224146 COG1225, Bcp, Peroxiredoxin [Posttranslational modification, protein turnover, chaperones].	157	235	3e-80	74	151	100	96.18
PROKKA_01105	261	gnl|CDD|226218 COG3694, COG3694, ABC-type uncharacterized transport system, permease component [General function prediction only].	260	156	2e-46	54	259	98.85	98.46
PROKKA_01106	263	gnl|CDD|226953 COG4587, COG4587, ABC-type uncharacterized transport system, permease component [General function prediction only].	268	102	4e-26	44	264	100	98.51
PROKKA_01107	337	gnl|CDD|226952 COG4586, COG4586, ABC-type uncharacterized transport system, ATPase component [General function prediction only].	325	329	6e-112	65	331	98.22	99.38
PROKKA_01108	432	gnl|CDD|223080 COG0001, HemL, Glutamate-1-semialdehyde aminotransferase [Coenzyme metabolism].	432	616	0	75	430	99.31	99.31
PROKKA_01109	1478	gnl|CDD|223147 COG0069, GltB, Glutamate synthase domain 2 [Amino acid transport and metabolism].	485	365	7e-113	53	496	32	97.94
PROKKA_01110	362	gnl|CDD|226614 COG4129, COG4129, Predicted membrane protein [Function unknown].	332	232	1e-73	49	304	83.7	90.66
PROKKA_01111	586	gnl|CDD|224055 COG1132, MdlB, ABC-type multidrug transport system, ATPase and permease components [Defense mechanisms].	567	506	7e-174	61	574	97.95	98.94
PROKKA_01112	176	gnl|CDD|226087 COG3557, COG3557, Uncharacterized domain/protein associated with RNAses G and E [Translation, ribosomal structure and biogenesis].	177	282	4e-98	78	176	100	99.44
PROKKA_01116	365	gnl|CDD|224115 COG1194, MutY, A/G-specific DNA glycosylase [DNA replication, recombination, and repair].	342	413	4e-144	58	348	94.79	96.78
PROKKA_01117	326	gnl|CDD|224899 COG1988, COG1988, Predicted membrane-bound metal-dependent hydrolases [General function prediction only].	190	122	7e-34	52	186	55.83	97.89
PROKKA_01122	270	gnl|CDD|225048 COG2137, OraA, Uncharacterized protein conserved in bacteria [General function prediction only].	174	97.4	4e-25	56	161	59.63	91.95
PROKKA_01123	301	gnl|CDD|224015 COG1090, COG1090, Predicted nucleoside-diphosphate sugar epimerase [General function prediction only].	297	381	3e-133	63	297	98.34	99.33
PROKKA_01124	376	gnl|CDD|224149 COG1228, HutI, Imidazolonepropionase and related amidohydrolases [Secondary metabolites biosynthesis, transport, and catabolism].	406	215	7e-66	39	408	99.47	97.54
PROKKA_01125	185	gnl|CDD|224584 COG1670, RimL, Acetyltransferases, including N-acetylases of ribosomal proteins [Translation, ribosomal structure and biogenesis].	187	56.9	2e-11	38	140	70.81	74.87
PROKKA_01127	388	gnl|CDD|223779 COG0707, MurG, UDP-N-acetylglucosamine:LPS N-acetylglucosamine transferase [Cell envelope biogenesis, outer membrane].	357	200	9e-61	42	378	93.56	99.16
PROKKA_01128	243	gnl|CDD|224101 COG1180, PflA, Pyruvate-formate lyase-activating enzyme [Posttranslational modification, protein turnover, chaperones].	260	264	9e-89	54	241	98.77	89.62
PROKKA_01129	749	gnl|CDD|224794 COG1882, PflD, Pyruvate-formate lyase [Energy production and conversion].	755	1081	0	75	747	98.53	98.81
PROKKA_01130	514	gnl|CDD|223539 COG0463, WcaA, Glycosyltransferases involved in cell wall biogenesis [Cell envelope biogenesis, outer membrane].	291	73.2	3e-15	53	109	19.84	37.11
PROKKA_01131	321	gnl|CDD|223528 COG0451, WcaG, Nucleoside-diphosphate-sugar epimerases [Cell envelope biogenesis, outer membrane / Carbohydrate transport and metabolism].	314	237	2e-76	52	324	98.44	99.04
PROKKA_01132	414	gnl|CDD|223749 COG0677, WecC, UDP-N-acetyl-D-mannosaminuronate dehydrogenase [Cell envelope biogenesis, outer membrane].	436	447	4e-155	62	426	99.76	96.79
PROKKA_01133	534	gnl|CDD|223539 COG0463, WcaA, Glycosyltransferases involved in cell wall biogenesis [Cell envelope biogenesis, outer membrane].	291	78.2	8e-17	50	103	17.98	35.4
PROKKA_01137	421	gnl|CDD|224594 COG1680, AmpC, Beta-lactamase class C and other penicillin binding proteins [Defense mechanisms].	390	182	3e-53	43	334	71.02	85.13
PROKKA_01138	500	gnl|CDD|224183 COG1263, PtsG, Phosphotransferase system IIC components, glucose/maltose/N-acetylglucosamine-specific [Carbohydrate transport and metabolism].	393	225	2e-68	57	261	50.4	61.58
PROKKA_01139	309	gnl|CDD|224977 COG2066, GlsA, Glutaminase [Amino acid transport and metabolism].	309	442	8e-157	67	301	97.41	97.09
PROKKA_01142	203	gnl|CDD|224882 COG1971, COG1971, Predicted membrane protein [Function unknown].	190	54.9	2e-10	43	181	89.16	87.37
PROKKA_01143	217	gnl|CDD|225876 COG3339, COG3339, Uncharacterized conserved protein [Function unknown].	116	48.5	1e-08	48	81	36.87	68.97
PROKKA_01144	426	gnl|CDD|223697 COG0624, ArgE, Acetylornithine deacetylase/Succinyl-diaminopimelate desuccinylase and related deacylases [Amino acid transport and metabolism].	409	249	2e-78	45	428	97.18	99.02
PROKKA_01145	473	gnl|CDD|223903 COG0833, LysP, Amino acid transporters [Amino acid transport and metabolism].	541	568	0	62	480	97.89	87.8
PROKKA_01147	467	gnl|CDD|226350 COG3829, RocR, Transcriptional regulator containing PAS, AAA-type ATPase, and DNA-binding domains [Transcription / Signal transduction mechanisms].	560	505	3e-175	62	465	98.29	80.18
PROKKA_01149	245	gnl|CDD|223179 COG0101, TruA, Pseudouridylate synthase [Translation, ribosomal structure and biogenesis].	266	294	3e-100	62	245	100	91.73
PROKKA_01150	459	gnl|CDD|225174 COG2265, TrmA, SAM-dependent methyltransferases related to tRNA (uracil-5-)-methyltransferase [Translation, ribosomal structure and biogenesis].	432	524	0	66	440	95.42	99.31
PROKKA_01151	287	gnl|CDD|223200 COG0122, AlkA, 3-methyladenine DNA glycosylase/8-oxoguanine DNA glycosylase [DNA replication, recombination, and repair].	285	182	8e-56	54	216	75.26	74.39
PROKKA_01152	260	gnl|CDD|223798 COG0726, CDA1, Predicted xylanase/chitin deacetylase [Carbohydrate transport and metabolism].	267	157	1e-46	55	209	78.08	77.9
PROKKA_01153	525	gnl|CDD|224862 COG1951, TtdA, Tartrate dehydratase alpha subunit/Fumarate hydratase class I, N-terminal domain [Energy production and conversion].	297	284	7e-92	49	309	57.71	97.64
PROKKA_01155	375	gnl|CDD|223609 COG0535, COG0535, Predicted Fe-S oxidoreductases [General function prediction only].	347	68.9	8e-14	36	241	63.2	63.69
PROKKA_01157	351	gnl|CDD|223464 COG0387, ChaA, Ca2+/H+ antiporter [Inorganic ion transport and metabolism].	368	224	3e-70	56	358	99.72	97.28
PROKKA_01158	138	gnl|CDD|226389 COG3871, COG3871, Uncharacterized stress protein (general stress protein 26) [General function prediction only].	145	96.7	1e-26	53	140	98.55	94.48
PROKKA_01160	142	gnl|CDD|225308 COG2510, COG2510, Predicted membrane protein [Function unknown].	140	105	1e-29	71	121	85.21	85
PROKKA_01161	198	gnl|CDD|223659 COG0586, DedA, Uncharacterized membrane-associated protein [Function unknown].	208	107	3e-29	54	168	84.34	80.77
PROKKA_01163	178	gnl|CDD|223753 COG0681, LepB, Signal peptidase I [Intracellular trafficking and secretion].	166	75	7e-18	46	157	82.02	94.58
PROKKA_01166	316	gnl|CDD|223769 COG0697, RhaT, Permeases of the drug/metabolite transporter (DMT) superfamily [Carbohydrate transport and metabolism / Amino acid transport and metabolism / General function prediction only].	292	79.9	4e-18	43	289	91.46	95.55
PROKKA_01167	641	gnl|CDD|225127 COG2217, ZntA, Cation transport ATPase [Inorganic ion transport and metabolism].	713	672	0	59	632	95.94	87.94
PROKKA_01168	289	gnl|CDD|224214 COG1295, Rbn, Ribonuclease BN family enzyme [Replication, recombination, and repair].	303	148	7e-43	57	285	96.54	94.06
PROKKA_01170	154	gnl|CDD|223471 COG0394, Wzb, Protein-tyrosine-phosphatase [Signal transduction mechanisms].	139	156	2e-49	55	151	96.75	99.28
PROKKA_01171	74	gnl|CDD|227177 COG4840, COG4840, Uncharacterized protein conserved in bacteria [Function unknown].	71	68.7	2e-17	72	71	95.95	100
PROKKA_01172	888	gnl|CDD|223550 COG0474, MgtA, Cation transport ATPase [Inorganic ion transport and metabolism].	917	908	0	65	903	99.44	96.84
PROKKA_01173	360	gnl|CDD|226371 COG3853, TelA, Uncharacterized protein involved in tellurite resistance [Inorganic ion transport and metabolism].	386	283	9e-93	63	344	95.56	89.12
PROKKA_01175	263	gnl|CDD|223930 COG0861, TerC, Membrane protein TerC, possibly involved in tellurium resistance [Inorganic ion transport and metabolism].	254	149	7e-44	50	254	92.4	100
PROKKA_01176	192	gnl|CDD|225192 COG2310, TerZ, Uncharacterized proteins involved in stress response, homologs of TerZ and putative cAMP-binding protein CABP1 [Signal transduction mechanisms].	182	228	2e-76	68	188	97.92	100
PROKKA_01177	194	gnl|CDD|225192 COG2310, TerZ, Uncharacterized proteins involved in stress response, homologs of TerZ and putative cAMP-binding protein CABP1 [Signal transduction mechanisms].	182	241	1e-81	73	188	96.91	100
PROKKA_01178	198	gnl|CDD|225192 COG2310, TerZ, Uncharacterized proteins involved in stress response, homologs of TerZ and putative cAMP-binding protein CABP1 [Signal transduction mechanisms].	182	215	3e-71	62	197	99.49	100
PROKKA_01179	292	gnl|CDD|224851 COG1940, NagC, Transcriptional regulator/sugar kinase [Transcription / Carbohydrate transport and metabolism].	314	206	2e-64	51	306	100	97.45
PROKKA_01181	476	gnl|CDD|223519 COG0442, ProS, Prolyl-tRNA synthetase [Translation, ribosomal structure and biogenesis].	500	432	1e-147	47	488	96.43	95.6
PROKKA_01184	437	gnl|CDD|224441 COG1524, COG1524, Uncharacterized proteins of the AP superfamily [General function prediction only].	450	185	9e-54	40	442	98.63	90.89
PROKKA_01185	427	gnl|CDD|225179 COG2270, COG2270, Permeases of the major facilitator superfamily [General function prediction only].	438	390	7e-133	62	401	91.57	91.55
PROKKA_01187	64	gnl|CDD|224393 COG1476, COG1476, Predicted transcriptional regulators [Transcription].	68	73	2e-19	67	63	98.44	92.65
PROKKA_01188	410	gnl|CDD|225371 COG2814, AraJ, Arabinose efflux permease [Carbohydrate transport and metabolism].	394	54.2	6e-09	43	143	33.9	36.29
PROKKA_01189	193	gnl|CDD|224228 COG1309, AcrR, Transcriptional regulator [Transcription].	201	67.3	6e-15	49	175	90.16	85.57
PROKKA_01194	674	gnl|CDD|225862 COG3325, ChiA, Chitinase [Carbohydrate transport and metabolism].	441	399	2e-132	57	423	60.98	87.3
PROKKA_01195	514	gnl|CDD|223562 COG0488, Uup, ATPase components of ABC transporters with duplicated ATPase domains [General function prediction only].	530	480	3e-165	59	518	98.64	96.42
PROKKA_01197	249	gnl|CDD|224041 COG1116, TauB, ABC-type nitrate/sulfonate/bicarbonate transport system, ATPase component [Inorganic ion transport and metabolism].	248	307	2e-105	64	242	96.79	97.58
PROKKA_01198	332	gnl|CDD|223787 COG0715, TauA, ABC-type nitrate/sulfonate/bicarbonate transport systems, periplasmic components [Inorganic ion transport and metabolism].	335	156	4e-45	46	310	91.87	91.34
PROKKA_01199	257	gnl|CDD|223673 COG0600, TauC, ABC-type nitrate/sulfonate/bicarbonate transport system, permease component [Inorganic ion transport and metabolism].	258	190	1e-59	60	227	87.55	87.98
PROKKA_01200	106	gnl|CDD|223090 COG0011, COG0011, Uncharacterized conserved protein [Function unknown].	100	91.6	2e-25	60	95	88.68	95
PROKKA_01202	579	gnl|CDD|223910 COG0840, Tar, Methyl-accepting chemotaxis protein [Cell motility and secretion / Signal transduction mechanisms].	408	133	9e-35	52	349	60.1	81.37
PROKKA_01204	437	gnl|CDD|225332 COG2704, DcuB, Anaerobic C4-dicarboxylate transporter [General function prediction only].	436	498	6e-175	73	439	100	100
PROKKA_01206	219	gnl|CDD|223429 COG0352, ThiE, Thiamine monophosphate synthase [Coenzyme metabolism].	211	183	5e-58	64	209	94.06	96.68
PROKKA_01207	268	gnl|CDD|225056 COG2145, ThiM, Hydroxyethylthiazole kinase, sugar kinase family [Coenzyme metabolism].	265	312	5e-107	68	265	98.51	99.62
PROKKA_01209	729	gnl|CDD|223624 COG0550, TopA, Topoisomerase IA [DNA replication, recombination, and repair].	570	530	0	50	621	83.54	99.65
PROKKA_01210	953	gnl|CDD|224428 COG1511, COG1511, Predicted membrane protein [Function unknown].	780	233	1e-65	43	648	65.27	80.13
PROKKA_01211	263	gnl|CDD|226098 COG3568, ElsH, Metal-dependent hydrolase [General function prediction only].	259	89	1e-21	37	275	100	95.75
PROKKA_01212	545	gnl|CDD|224183 COG1263, PtsG, Phosphotransferase system IIC components, glucose/maltose/N-acetylglucosamine-specific [Carbohydrate transport and metabolism].	393	187	6e-54	41	473	83.85	100
PROKKA_01213	554	gnl|CDD|223443 COG0366, AmyA, Glycosidases [Carbohydrate transport and metabolism].	505	416	7e-140	58	518	90.79	96.63
PROKKA_01214	444	gnl|CDD|223354 COG0277, GlcD, FAD/FMN-containing dehydrogenases [Energy production and conversion].	459	121	4e-31	32	477	98.87	99.56
PROKKA_01216	229	gnl|CDD|223736 COG0664, Crp, cAMP-binding proteins - catabolite gene activator and regulatory subunit of cAMP-dependent protein kinases [Signal transduction mechanisms].	214	133	2e-38	52	211	92.14	98.6
PROKKA_01217	320	gnl|CDD|223623 COG0549, ArcC, Carbamate kinase [Amino acid transport and metabolism].	312	439	4e-155	74	313	96.88	100
PROKKA_01218	471	gnl|CDD|223605 COG0531, PotE, Amino acid transporters [Amino acid transport and metabolism].	466	134	3e-35	50	439	90.45	92.7
PROKKA_01219	332	gnl|CDD|223156 COG0078, ArgF, Ornithine carbamoyltransferase [Amino acid transport and metabolism].	310	466	6e-166	67	329	97.59	99.68
PROKKA_01220	410	gnl|CDD|225144 COG2235, ArcA, Arginine deiminase [Amino acid transport and metabolism].	409	518	0	67	413	100	100
PROKKA_01221	149	gnl|CDD|224355 COG1438, ArgR, Arginine repressor [Transcription].	150	136	6e-42	66	137	91.95	91.33
PROKKA_01222	430	gnl|CDD|223910 COG0840, Tar, Methyl-accepting chemotaxis protein [Cell motility and secretion / Signal transduction mechanisms].	408	156	2e-43	48	401	93.26	93.87
PROKKA_01223	240	gnl|CDD|224051 COG1126, GlnQ, ABC-type polar amino acid transport system, ATPase component [Amino acid transport and metabolism].	240	417	2e-149	79	240	100	99.58
PROKKA_01224	264	gnl|CDD|223904 COG0834, HisJ, ABC-type amino acid transport/signal transduction systems, periplasmic component/domain [Amino acid transport and metabolism / Signal transduction mechanisms].	275	182	4e-56	52	275	99.24	100
PROKKA_01225	230	gnl|CDD|223836 COG0765, HisM, ABC-type amino acid transport system, permease component [Amino acid transport and metabolism].	222	187	3e-59	64	179	76.96	80.63
PROKKA_01226	361	gnl|CDD|225779 COG3239, DesA, Fatty acid desaturase [Lipid metabolism].	343	93.7	2e-22	33	241	65.1	67.35
PROKKA_01228	433	gnl|CDD|225371 COG2814, AraJ, Arabinose efflux permease [Carbohydrate transport and metabolism].	394	71.5	2e-14	50	153	35.1	38.83
PROKKA_01229	260	gnl|CDD|226071 COG3541, COG3541, Predicted nucleotidyltransferase [General function prediction only].	248	224	3e-73	55	209	80.38	84.27
PROKKA_01232	210	gnl|CDD|224790 COG1878, COG1878, Kynurenine formamidase [Amino acid transport and metabolism].	218	196	3e-63	56	216	99.05	97.25
PROKKA_01240	349	gnl|CDD|223566 COG0492, TrxB, Thioredoxin reductase [Posttranslational modification, protein turnover, chaperones].	305	210	1e-65	48	322	91.69	99.67
PROKKA_01241	305	gnl|CDD|223687 COG0614, FepB, ABC-type Fe3+-hydroxamate transport system, periplasmic component [Inorganic ion transport and metabolism].	319	169	2e-50	42	322	99.67	98.75
PROKKA_01242	346	gnl|CDD|223682 COG0609, FepD, ABC-type Fe3+-siderophore transport system, permease component [Inorganic ion transport and metabolism].	334	210	2e-65	65	313	88.73	93.41
PROKKA_01243	335	gnl|CDD|223682 COG0609, FepD, ABC-type Fe3+-siderophore transport system, permease component [Inorganic ion transport and metabolism].	334	199	3e-61	65	303	90.15	90.72
PROKKA_01254	381	gnl|CDD|224840 COG1929, COG1929, Glycerate kinase [Carbohydrate transport and metabolism].	378	514	0	76	376	98.69	99.47
PROKKA_01255	297	gnl|CDD|223089 COG0010, SpeB, Arginase/agmatinase/formimionoglutamate hydrolase, arginase family [Amino acid transport and metabolism].	305	260	1e-85	51	301	100	93.11
PROKKA_01256	273	gnl|CDD|224539 COG1624, COG1624, Uncharacterized conserved protein [Function unknown].	247	303	8e-104	69	247	89.74	100
PROKKA_01257	494	gnl|CDD|227193 COG4856, COG4856, Uncharacterized protein conserved in bacteria [Function unknown].	403	194	8e-57	52	421	84.62	100
PROKKA_01258	448	gnl|CDD|224034 COG1109, {ManB}, Phosphomannomutase [Carbohydrate transport and metabolism].	464	480	2e-167	65	460	99.33	98.28
PROKKA_01260	600	gnl|CDD|223526 COG0449, GlmS, Glucosamine 6-phosphate synthetase, contains amidotransferase and phosphosugar isomerase domains [Cell envelope biogenesis, outer membrane].	597	784	0	65	608	100	100
PROKKA_01268	643	gnl|CDD|223363 COG0286, HsdM, Type I restriction-modification system methyltransferase subunit [Defense mechanisms].	489	218	9e-64	53	408	61.74	83.03
PROKKA_01269	785	gnl|CDD|226581 COG4096, HsdR, Type I site-specific restriction-modification system, R (restriction) subunit and related helicases [Defense mechanisms].	875	679	0	53	872	99.62	97.6
PROKKA_01270	480	gnl|CDD|223363 COG0286, HsdM, Type I restriction-modification system methyltransferase subunit [Defense mechanisms].	489	242	5e-74	44	509	99.79	98.16
PROKKA_01271	568	gnl|CDD|223804 COG0732, HsdS, Restriction endonuclease S subunits [Defense mechanisms].	391	76.6	9e-16	43	204	35.39	51.15
PROKKA_01275	856	gnl|CDD|227038 COG4694, COG4694, Uncharacterized protein conserved in bacteria [Function unknown].	758	51.9	2e-07	54	87	9.58	11.35
PROKKA_01284	269	gnl|CDD|223669 COG0596, MhpC, Predicted hydrolases or acyltransferases (alpha/beta hydrolase superfamily) [General function prediction only].	282	56.6	4e-10	46	84	31.23	28.37
PROKKA_01285	243	gnl|CDD|224715 COG1802, GntR, Transcriptional regulators [Transcription].	230	145	6e-43	47	222	90.95	94.35
PROKKA_01286	511	gnl|CDD|223996 COG1070, XylB, Sugar (pentulose and hexulose) kinases [Carbohydrate transport and metabolism].	502	452	1e-154	52	509	98.43	99.8
PROKKA_01287	448	gnl|CDD|225330 COG2610, GntT, H+/gluconate symporter and related permeases [Carbohydrate transport and metabolism / Amino acid transport and metabolism].	442	332	1e-109	69	434	96.21	95.93
PROKKA_01288	469	gnl|CDD|223439 COG0362, Gnd, 6-phosphogluconate dehydrogenase [Carbohydrate transport and metabolism].	473	849	0	80	469	99.79	98.73
PROKKA_01289	652	gnl|CDD|224423 COG1506, DAP2, Dipeptidyl aminopeptidases/acylaminoacyl-peptidases [Amino acid transport and metabolism].	620	251	1e-74	40	664	97.09	99.03
PROKKA_01293	163	gnl|CDD|224511 COG1595, RpoE, DNA-directed RNA polymerase specialized sigma subunit, sigma24 homolog [Transcription].	182	87.8	1e-22	50	148	87.12	81.32
PROKKA_01294	258	gnl|CDD|223959 COG1028, FabG, Dehydrogenases with different specificities (related to short-chain alcohol dehydrogenases) [Secondary metabolites biosynthesis, transport, and catabolism / General function prediction only].	251	164	9e-50	47	258	96.51	97.61
PROKKA_01295	222	gnl|CDD|224922 COG2011, AbcD, ABC-type metal ion transport system, permease component [Inorganic ion transport and metabolism].	222	166	3e-51	73	208	93.69	93.69
PROKKA_01296	346	gnl|CDD|224058 COG1135, AbcC, ABC-type metal ion transport system, ATPase component [Inorganic ion transport and metabolism].	339	458	4e-162	76	335	96.24	98.82
PROKKA_01297	270	gnl|CDD|224381 COG1464, NlpA, ABC-type metal ion transport system, periplasmic component/surface antigen [Inorganic ion transport and metabolism].	268	324	1e-111	66	272	100	99.63
PROKKA_01299	302	gnl|CDD|223677 COG0604, Qor, NADPH:quinone reductase and related Zn-dependent oxidoreductases [Energy production and conversion / General function prediction only].	326	197	6e-61	48	341	99.34	99.69
PROKKA_01301	478	gnl|CDD|223354 COG0277, GlcD, FAD/FMN-containing dehydrogenases [Energy production and conversion].	459	146	3e-39	36	445	89.54	91.94
PROKKA_01304	398	gnl|CDD|225371 COG2814, AraJ, Arabinose efflux permease [Carbohydrate transport and metabolism].	394	83.8	1e-18	45	258	64.82	64.21
PROKKA_01309	305	gnl|CDD|223674 COG0601, DppB, ABC-type dipeptide/oligopeptide/nickel transport systems, permease components [Amino acid transport and metabolism / Inorganic ion transport and metabolism].	317	315	4e-107	64	312	98.69	98.11
PROKKA_01310	334	gnl|CDD|224094 COG1173, DppC, ABC-type dipeptide/oligopeptide/nickel transport systems, permease components [Amino acid transport and metabolism / Inorganic ion transport and metabolism].	289	259	3e-85	64	288	85.93	97.58
PROKKA_01311	336	gnl|CDD|223521 COG0444, DppD, ABC-type dipeptide/oligopeptide/nickel transport system, ATPase component [Amino acid transport and metabolism / Inorganic ion transport and metabolism].	316	409	3e-143	66	317	93.75	99.05
PROKKA_01312	257	gnl|CDD|224048 COG1123, COG1123, ATPase components of various ABC-type transport systems, contain duplicated ATPase [General function prediction only].	539	325	9e-109	68	259	98.05	47.87
PROKKA_01313	529	gnl|CDD|226636 COG4166, OppA, ABC-type oligopeptide transport system, periplasmic component [Amino acid transport and metabolism].	562	338	2e-109	46	556	100	98.58
PROKKA_01315	299	gnl|CDD|225117 COG2207, AraC, AraC-type DNA-binding domain-containing proteins [Transcription].	127	103	1e-27	62	90	30.1	70.87
PROKKA_01317	193	gnl|CDD|224228 COG1309, AcrR, Transcriptional regulator [Transcription].	201	56.5	5e-11	43	192	99.48	93.03
PROKKA_01318	380	gnl|CDD|224428 COG1511, COG1511, Predicted membrane protein [Function unknown].	780	67.5	5e-13	44	195	50	24.49
PROKKA_01319	546	gnl|CDD|226636 COG4166, OppA, ABC-type oligopeptide transport system, periplasmic component [Amino acid transport and metabolism].	562	367	2e-120	50	541	94.87	95.73
PROKKA_01320	546	gnl|CDD|226636 COG4166, OppA, ABC-type oligopeptide transport system, periplasmic component [Amino acid transport and metabolism].	562	385	3e-127	48	569	100	99.29
PROKKA_01322	277	gnl|CDD|223729 COG0656, ARA1, Aldo/keto reductases, related to diketogulonate reductase [General function prediction only].	280	423	3e-150	73	280	98.56	100
PROKKA_01323	267	gnl|CDD|223422 COG0345, ProC, Pyrroline-5-carboxylate reductase [Amino acid transport and metabolism].	266	242	1e-79	60	262	97.75	97.74
PROKKA_01324	216	gnl|CDD|225742 COG3201, PnuC, Nicotinamide mononucleotide transporter [Coenzyme metabolism].	222	95.1	2e-24	55	192	87.04	86.49
PROKKA_01325	283	gnl|CDD|227309 COG4975, GlcU, Putative glucose uptake permease [Carbohydrate transport and metabolism].	288	256	2e-84	75	287	100	99.65
PROKKA_01326	224	gnl|CDD|226629 COG4149, ModC, ABC-type molybdate transport system, permease component [Inorganic ion transport and metabolism].	225	217	6e-71	69	218	97.32	96.89
PROKKA_01327	268	gnl|CDD|223797 COG0725, ModA, ABC-type molybdate transport system, periplasmic component [Inorganic ion transport and metabolism].	258	248	3e-82	59	259	95.9	97.29
PROKKA_01328	306	gnl|CDD|224822 COG1910, COG1910, Periplasmic molybdate-binding protein/domain [Inorganic ion transport and metabolism].	223	213	3e-68	54	230	75.16	100
PROKKA_01331	288	gnl|CDD|223656 COG0583, LysR, Transcriptional regulator [Transcription].	297	182	9e-56	50	292	97.92	97.64
PROKKA_01332	322	gnl|CDD|223769 COG0697, RhaT, Permeases of the drug/metabolite transporter (DMT) superfamily [Carbohydrate transport and metabolism / Amino acid transport and metabolism / General function prediction only].	292	58	2e-10	40	293	90.37	95.55
PROKKA_01336	201	gnl|CDD|223282 COG0204, PlsC, 1-acyl-sn-glycerol-3-phosphate acyltransferase [Lipid metabolism].	255	142	4e-42	51	199	96.02	78.04
PROKKA_01338	325	gnl|CDD|224525 COG1609, PurR, Transcriptional regulators [Transcription].	333	313	1e-105	56	329	99.69	98.8
PROKKA_01340	278	gnl|CDD|224203 COG1284, COG1284, Uncharacterized conserved protein [Function unknown].	289	252	6e-83	67	279	99.28	96.54
PROKKA_01341	118	gnl|CDD|227613 COG5294, COG5294, Uncharacterized protein conserved in bacteria [Function unknown].	113	56.7	4e-12	54	89	75.42	77.88
PROKKA_01343	254	gnl|CDD|223162 COG0084, TatD, Mg-dependent DNase [DNA replication, recombination, and repair].	256	183	4e-57	54	259	98.43	98.83
PROKKA_01344	549	gnl|CDD|227617 COG5298, COG5298, Uncharacterized protein conserved in bacteria [Function unknown].	530	171	4e-47	37	516	91.8	89.43
PROKKA_01346	298	gnl|CDD|224010 COG1085, GalT, Galactose-1-phosphate uridylyltransferase [Energy production and conversion].	338	68.6	5e-14	32	255	66.44	73.08
PROKKA_01347	626	gnl|CDD|223562 COG0488, Uup, ATPase components of ABC transporters with duplicated ATPase domains [General function prediction only].	530	489	7e-167	59	548	86.42	100
PROKKA_01348	397	gnl|CDD|226951 COG4585, COG4585, Signal transduction histidine kinase [Signal transduction mechanisms].	365	160	2e-45	45	373	90.43	97.26
PROKKA_01349	218	gnl|CDD|225107 COG2197, CitB, Response regulator containing a CheY-like receiver domain and an HTH DNA-binding domain [Signal transduction mechanisms / Transcription].	211	236	1e-78	64	216	99.08	100
PROKKA_01350	310	gnl|CDD|224054 COG1131, CcmA, ABC-type multidrug transport system, ATPase component [Defense mechanisms].	293	311	1e-105	64	308	98.71	98.98
PROKKA_01351	398	gnl|CDD|223912 COG0842, COG0842, ABC-type multidrug transport system, permease component [Defense mechanisms].	286	80.4	7e-18	46	196	48.49	68.53
PROKKA_01352	382	gnl|CDD|223912 COG0842, COG0842, ABC-type multidrug transport system, permease component [Defense mechanisms].	286	79.6	1e-17	54	190	48.95	66.43
PROKKA_01354	566	gnl|CDD|223818 COG0747, DdpA, ABC-type dipeptide transport system, periplasmic component [Amino acid transport and metabolism].	556	296	4e-93	44	579	96.82	96.04
PROKKA_01355	575	gnl|CDD|223818 COG0747, DdpA, ABC-type dipeptide transport system, periplasmic component [Amino acid transport and metabolism].	556	297	4e-93	43	535	88.7	92.99
PROKKA_01356	318	gnl|CDD|223674 COG0601, DppB, ABC-type dipeptide/oligopeptide/nickel transport systems, permease components [Amino acid transport and metabolism / Inorganic ion transport and metabolism].	317	337	2e-115	65	316	98.74	98.42
PROKKA_01357	307	gnl|CDD|224094 COG1173, DppC, ABC-type dipeptide/oligopeptide/nickel transport systems, permease components [Amino acid transport and metabolism / Inorganic ion transport and metabolism].	289	292	3e-98	67	291	94.46	97.92
PROKKA_01358	326	gnl|CDD|223521 COG0444, DppD, ABC-type dipeptide/oligopeptide/nickel transport system, ATPase component [Amino acid transport and metabolism / Inorganic ion transport and metabolism].	316	497	3e-178	76	319	97.24	100
PROKKA_01359	321	gnl|CDD|226967 COG4608, AppF, ABC-type oligopeptide transport system, ATPase component [Amino acid transport and metabolism].	268	426	6e-151	68	313	97.2	100
PROKKA_01360	290	gnl|CDD|223635 COG0561, Cof, Predicted hydrolases of the HAD superfamily [General function prediction only].	264	212	1e-67	51	288	97.93	98.86
PROKKA_01365	372	gnl|CDD|225726 COG3185, COG3185, 4-hydroxyphenylpyruvate dioxygenase and related hemolysins [Amino acid transport and metabolism / General function prediction only].	363	253	4e-81	52	368	96.77	95.87
PROKKA_01366	318	gnl|CDD|223257 COG0179, MhpD, 2-keto-4-pentenoate hydratase/2-oxohepta-3-ene-1,7-dioic acid hydratase (catechol pathway) [Secondary metabolites biosynthesis, transport, and catabolism].	266	216	9e-69	54	240	74.84	82.71
PROKKA_01367	390	gnl|CDD|226039 COG3508, HmgA, Homogentisate 1,2-dioxygenase [Secondary metabolites biosynthesis, transport, and catabolism].	427	194	1e-57	36	417	97.44	95.08
PROKKA_01368	472	gnl|CDD|223605 COG0531, PotE, Amino acid transporters [Amino acid transport and metabolism].	466	200	8e-59	54	469	94.92	98.07
PROKKA_01369	423	gnl|CDD|225646 COG3104, PTR2, Dipeptide/tripeptide permease [Amino acid transport and metabolism].	498	61.9	3e-11	37	359	69.74	71.49
PROKKA_01370	361	gnl|CDD|224102 COG1181, DdlA, D-alanine-D-alanine ligase and related ATP-grasp enzymes [Cell envelope biogenesis, outer membrane].	317	345	7e-118	57	350	95.84	99.68
PROKKA_01371	458	gnl|CDD|223841 COG0770, MurF, UDP-N-acetylmuramyl pentapeptide synthase [Cell envelope biogenesis, outer membrane].	451	474	7e-165	63	458	99.78	99.56
PROKKA_01372	525	gnl|CDD|223587 COG0513, SrmB, Superfamily II DNA and RNA helicases [DNA replication, recombination, and repair / Transcription / Translation, ribosomal structure and biogenesis].	513	491	1e-169	63	443	81.9	86.35
PROKKA_01373	320	gnl|CDD|226744 COG4294, Uve, UV damage repair endonuclease [DNA replication, recombination, and repair].	347	298	1e-99	55	322	99.06	91.93
PROKKA_01374	190	gnl|CDD|223777 COG0705, COG0705, Membrane associated serine protease [Amino acid transport and metabolism].	228	57.9	2e-11	48	169	84.74	74.12
PROKKA_01375	119	gnl|CDD|223807 COG0736, AcpS, Phosphopantetheinyl transferase (holo-ACP synthase) [Lipid metabolism].	127	138	3e-43	64	129	99.16	100
PROKKA_01376	337	gnl|CDD|225390 COG2834, LolA, Outer membrane lipoprotein-sorting protein [Cell envelope biogenesis, outer membrane].	211	97.5	1e-24	46	180	53.12	81.99
PROKKA_01377	389	gnl|CDD|223858 COG0787, Alr, Alanine racemase [Cell envelope biogenesis, outer membrane].	360	397	5e-137	55	375	95.12	100
PROKKA_01378	95	gnl|CDD|223932 COG0864, NikR, Predicted transcriptional regulators containing the CopG/Arc/MetJ DNA-binding domain and a metal-binding domain [Transcription].	136	53.8	2e-11	48	82	85.26	58.82
PROKKA_01379	116	gnl|CDD|225216 COG2337, MazF, Growth inhibitor [Signal transduction mechanisms].	112	119	4e-36	58	113	96.55	99.11
PROKKA_01380	722	gnl|CDD|225094 COG2183, Tex, Transcriptional accessory protein [Transcription].	780	902	0	71	731	100	93.72
PROKKA_01381	152	gnl|CDD|225633 COG3091, SprT, Zn-dependent metalloprotease, SprT family [General function prediction only].	156	134	6e-41	55	137	88.82	86.54
PROKKA_01393	429	gnl|CDD|225161 COG2252, COG2252, Xanthine/uracil/vitamin C permease [Nucleotide transport and metabolism].	436	303	5e-99	64	437	99.53	99.77
PROKKA_01394	223	gnl|CDD|225516 COG2968, COG2968, Uncharacterized conserved protein [Function unknown].	243	140	2e-41	53	212	93.27	87.24
PROKKA_01395	139	gnl|CDD|224759 COG1846, MarR, Transcriptional regulators [Transcription].	126	69.9	1e-16	50	118	84.89	92.06
PROKKA_01399	293	gnl|CDD|224054 COG1131, CcmA, ABC-type multidrug transport system, ATPase component [Defense mechanisms].	293	218	2e-69	53	294	96.59	97.27
PROKKA_01400	139	gnl|CDD|224639 COG1725, COG1725, Predicted transcriptional regulators [Transcription].	125	142	2e-44	66	124	89.21	99.2
PROKKA_01401	396	gnl|CDD|224600 COG1686, DacC, D-alanyl-D-alanine carboxypeptidase [Cell envelope biogenesis, outer membrane].	389	379	1e-129	58	399	100	99.49
PROKKA_01402	116	gnl|CDD|224285 COG1366, SpoIIAA, Anti-anti-sigma regulatory factor (antagonist of anti-sigma factor) [Signal transduction mechanisms].	117	89	4e-24	52	110	94.83	94.02
PROKKA_01403	146	gnl|CDD|225083 COG2172, RsbW, Anti-sigma regulatory factor (Ser/Thr protein kinase) [Signal transduction mechanisms].	146	130	3e-39	52	146	96.58	100
PROKKA_01404	252	gnl|CDD|224112 COG1191, FliA, DNA-directed RNA polymerase specialized sigma subunit [Transcription].	247	239	5e-79	60	245	95.63	98.38
PROKKA_01405	508	gnl|CDD|223805 COG0733, COG0733, Na+-dependent transporters of the SNF family [General function prediction only].	439	429	8e-147	59	451	88.39	98.63
PROKKA_01414	267	gnl|CDD|223635 COG0561, Cof, Predicted hydrolases of the HAD superfamily [General function prediction only].	264	140	2e-40	43	255	94.76	94.7
PROKKA_01415	288	gnl|CDD|226571 COG4086, COG4086, Predicted secreted protein [Function unknown].	299	264	2e-87	65	275	94.44	91.97
PROKKA_01416	145	gnl|CDD|223725 COG0652, PpiB, Peptidyl-prolyl cis-trans isomerase (rotamase) - cyclophilin family [Posttranslational modification, protein turnover, chaperones].	158	157	7e-50	60	139	93.79	87.97
PROKKA_01418	172	gnl|CDD|224464 COG1547, COG1547, Predicted metal-dependent hydrolase [General function prediction only].	156	63.6	6e-14	40	177	98.84	91.67
PROKKA_01420	247	gnl|CDD|224273 COG1354, scpA, Rec8/ScpA/Scc1-like protein (kleisin family) [Replication, recombination, and repair].	248	206	3e-66	67	242	97.17	94.76
PROKKA_01421	190	gnl|CDD|224304 COG1386, scpB, Chromosome segregation and condensation protein B [DNA replication, recombination and repair].	184	181	5e-58	67	175	91.58	94.02
PROKKA_01422	300	gnl|CDD|225212 COG2333, ComEC, Predicted hydrolase (metallo-beta-lactamase superfamily) [General function prediction only].	293	204	6e-64	56	249	82	82.59
PROKKA_01423	380	gnl|CDD|224733 COG1820, NagA, N-acetylglucosamine-6-phosphate deacetylase [Carbohydrate transport and metabolism].	380	393	3e-135	64	371	95.26	96.32
PROKKA_01424	262	gnl|CDD|223440 COG0363, NagB, 6-phosphogluconolactonase/Glucosamine-6-phosphate isomerase/deaminase [Carbohydrate transport and metabolism].	238	233	2e-76	58	244	89.31	99.16
PROKKA_01425	225	gnl|CDD|225099 COG2188, PhnF, Transcriptional regulators [Transcription].	236	258	5e-87	69	219	97.33	92.8
PROKKA_01426	268	gnl|CDD|223635 COG0561, Cof, Predicted hydrolases of the HAD superfamily [General function prediction only].	264	149	9e-44	43	263	97.01	97.73
PROKKA_01427	282	gnl|CDD|226234 COG3711, BglG, Transcriptional antiterminator [Transcription].	491	132	8e-36	51	284	96.45	57.84
PROKKA_01428	687	gnl|CDD|224183 COG1263, PtsG, Phosphotransferase system IIC components, glucose/maltose/N-acetylglucosamine-specific [Carbohydrate transport and metabolism].	393	299	1e-94	48	434	61.72	97.46
PROKKA_01429	87	gnl|CDD|224836 COG1925, FruB, Phosphotransferase system, HPr-related proteins [Carbohydrate transport and metabolism].	88	91.5	6e-26	66	86	98.85	97.73
PROKKA_01430	570	gnl|CDD|224006 COG1080, PtsA, Phosphoenolpyruvate-protein kinase (PTS system EI component in bacteria) [Carbohydrate transport and metabolism].	574	816	0	76	553	96.67	96.17
PROKKA_01433	205	gnl|CDD|223849 COG0778, NfnB, Nitroreductase [Energy production and conversion].	207	104	5e-28	48	211	99.02	99.03
PROKKA_01434	430	gnl|CDD|225109 COG2199, COG2199, c-di-GMP synthetase (diguanylate cyclase, GGDEF domain) [Signal transduction mechanisms].	181	188	1e-57	62	177	40.23	97.79
PROKKA_01435	378	gnl|CDD|224594 COG1680, AmpC, Beta-lactamase class C and other penicillin binding proteins [Defense mechanisms].	390	175	3e-51	41	343	82.54	87.69
PROKKA_01436	292	gnl|CDD|224995 COG2084, MmsB, 3-hydroxyisobutyrate dehydrogenase and related beta-hydroxyacid dehydrogenases [Lipid metabolism].	286	345	2e-119	59	282	96.23	98.6
PROKKA_01439	170	gnl|CDD|224704 COG1791, COG1791, Uncharacterized conserved protein, contains double-stranded beta-helix domain [Function unknown].	181	174	1e-55	56	170	100	89.5
PROKKA_01440	212	gnl|CDD|223313 COG0235, AraD, Ribulose-5-phosphate 4-epimerase and related epimerases and aldolases [Carbohydrate transport and metabolism].	219	128	8e-37	45	205	96.23	89.04
PROKKA_01441	219	gnl|CDD|226802 COG4359, COG4359, Uncharacterized conserved protein [Function unknown].	220	210	1e-68	67	213	97.26	96.36
PROKKA_01442	414	gnl|CDD|224763 COG1850, RbcL, Ribulose 1,5-bisphosphate carboxylase, large subunit [Carbohydrate transport and metabolism].	429	390	7e-133	51	416	98.31	94.87
PROKKA_01444	380	gnl|CDD|223513 COG0436, COG0436, Aspartate/tyrosine/aromatic aminotransferase [Amino acid transport and metabolism].	393	378	3e-129	57	365	94.21	92.62
PROKKA_01445	295	gnl|CDD|223465 COG0388, COG0388, Predicted amidohydrolase [General function prediction only].	274	247	6e-81	56	269	88.14	97.45
PROKKA_01447	393	gnl|CDD|227194 COG4857, COG4857, Predicted kinase [General function prediction only].	408	391	6e-134	60	395	97.2	96.32
PROKKA_01448	351	gnl|CDD|223260 COG0182, COG0182, Predicted translation initiation factor 2B subunit, eIF-2B alpha/beta/delta family [Translation, ribosomal structure and biogenesis].	346	451	3e-159	66	344	97.44	99.42
PROKKA_01450	258	gnl|CDD|223959 COG1028, FabG, Dehydrogenases with different specificities (related to short-chain alcohol dehydrogenases) [Secondary metabolites biosynthesis, transport, and catabolism / General function prediction only].	251	204	3e-65	56	262	99.22	99.6
PROKKA_01451	110	gnl|CDD|224609 COG1695, COG1695, Predicted transcriptional regulators [Transcription].	138	91.5	4e-25	62	108	96.36	78.26
PROKKA_01457	161	gnl|CDD|223979 COG1051, COG1051, ADP-ribose pyrophosphatase [Nucleotide transport and metabolism].	145	66.3	5e-15	45	154	85.09	95.86
PROKKA_01458	391	gnl|CDD|223261 COG0183, PaaJ, Acetyl-CoA acetyltransferase [Lipid metabolism].	392	333	2e-111	55	402	99.49	99.49
PROKKA_01459	241	gnl|CDD|226425 COG3910, COG3910, Predicted ATPase [General function prediction only].	233	290	2e-99	71	230	95.02	97.85
PROKKA_01465	169	gnl|CDD|223959 COG1028, FabG, Dehydrogenases with different specificities (related to short-chain alcohol dehydrogenases) [Secondary metabolites biosynthesis, transport, and catabolism / General function prediction only].	251	60.2	2e-12	49	113	62.72	43.82
PROKKA_01466	366	gnl|CDD|226359 COG3839, MalK, ABC-type sugar transport systems, ATPase components [Carbohydrate transport and metabolism].	338	507	0	71	360	98.36	100
PROKKA_01467	564	gnl|CDD|223443 COG0366, AmyA, Glycosidases [Carbohydrate transport and metabolism].	505	484	3e-166	61	538	92.55	99.6
PROKKA_01468	586	gnl|CDD|223443 COG0366, AmyA, Glycosidases [Carbohydrate transport and metabolism].	505	260	1e-79	40	508	70.82	97.82
PROKKA_01469	419	gnl|CDD|225093 COG2182, MalE, Maltose-binding periplasmic proteins/domains [Carbohydrate transport and metabolism].	420	395	4e-135	62	421	99.52	99.29
PROKKA_01470	433	gnl|CDD|224096 COG1175, UgpA, ABC-type sugar transport systems, permease components [Carbohydrate transport and metabolism].	295	239	1e-75	58	269	62.12	86.1
PROKKA_01471	280	gnl|CDD|226354 COG3833, MalG, ABC-type maltose transport systems, permease component [Carbohydrate transport and metabolism].	282	375	2e-131	76	280	100	99.29
PROKKA_01472	340	gnl|CDD|224525 COG1609, PurR, Transcriptional regulators [Transcription].	333	343	4e-117	59	335	98.24	98.8
PROKKA_01473	387	gnl|CDD|223513 COG0436, COG0436, Aspartate/tyrosine/aromatic aminotransferase [Amino acid transport and metabolism].	393	430	2e-149	60	394	98.97	100
PROKKA_01475	424	gnl|CDD|223715 COG0642, BaeS, Signal transduction histidine kinase [Signal transduction mechanisms].	336	152	1e-42	49	310	71.46	91.67
PROKKA_01479	762	gnl|CDD|223693 COG0620, MetE, Methionine synthase II (cobalamin-independent) [Amino acid transport and metabolism].	330	449	2e-152	74	330	43.31	99.39
PROKKA_01481	185	gnl|CDD|224609 COG1695, COG1695, Predicted transcriptional regulators [Transcription].	138	52.2	6e-10	40	121	64.86	82.61
PROKKA_01482	262	gnl|CDD|223747 COG0675, COG0675, Transposase and inactivated derivatives [DNA replication, recombination, and repair].	364	82.4	5e-19	48	223	84.73	53.3
PROKKA_01483	513	gnl|CDD|225371 COG2814, AraJ, Arabinose efflux permease [Carbohydrate transport and metabolism].	394	76.5	8e-16	43	136	26.51	34.52
PROKKA_01488	511	gnl|CDD|223326 COG0248, GppA, Exopolyphosphatase [Nucleotide transport and metabolism / Inorganic ion transport and metabolism].	492	280	3e-88	47	463	88.45	90.85
PROKKA_01489	702	gnl|CDD|223924 COG0855, Ppk, Polyphosphate kinase [Inorganic ion transport and metabolism].	696	921	0	68	687	97.44	97.84
PROKKA_01491	285	gnl|CDD|224326 COG1408, COG1408, Predicted phosphohydrolases [General function prediction only].	284	193	5e-60	50	284	94.39	98.94
PROKKA_01492	254	gnl|CDD|223959 COG1028, FabG, Dehydrogenases with different specificities (related to short-chain alcohol dehydrogenases) [Secondary metabolites biosynthesis, transport, and catabolism / General function prediction only].	251	206	4e-66	54	253	97.24	98.8
PROKKA_01493	405	gnl|CDD|225110 COG2200, Rtn, c-di-GMP phosphodiesterase class I (EAL domain) [Signal transduction mechanisms].	256	125	7e-34	46	227	54.81	86.72
PROKKA_01495	78	gnl|CDD|223767 COG0695, GrxC, Glutaredoxin and related proteins [Posttranslational modification, protein turnover, chaperones].	80	54.6	5e-12	44	80	98.72	100
PROKKA_01496	78	gnl|CDD|227047 COG4703, COG4703, Uncharacterized protein conserved in bacteria [Function unknown].	74	77.5	8e-21	64	77	98.72	98.65
PROKKA_01498	172	gnl|CDD|224889 COG1978, COG1978, Uncharacterized protein conserved in bacteria [Function unknown].	152	128	2e-38	48	169	96.51	100
PROKKA_01500	147	gnl|CDD|223591 COG0517, COG0517, FOG: CBS domain [General function prediction only].	117	45.2	6e-08	48	126	82.99	100
PROKKA_01501	294	gnl|CDD|223656 COG0583, LysR, Transcriptional regulator [Transcription].	297	164	8e-49	45	295	94.56	96.63
PROKKA_01502	240	gnl|CDD|225082 COG2171, DapD, Tetrahydrodipicolinate N-succinyltransferase [Amino acid transport and metabolism].	271	228	2e-74	46	271	97.5	100
PROKKA_01503	376	gnl|CDD|224390 COG1473, AbgB, Metal-dependent amidase/aminoacylase/carboxypeptidase [General function prediction only].	392	420	8e-146	60	374	97.07	95.15
PROKKA_01505	221	gnl|CDD|223643 COG0569, TrkA, K+ transport systems, NAD-binding component [Inorganic ion transport and metabolism].	225	210	2e-68	61	221	97.74	98.22
PROKKA_01506	555	gnl|CDD|223668 COG0595, COG0595, mRNA degradation ribonucleases J1/J2 (metallo-beta-lactamase superfamily) [Translation, ribosomal structure and biogenesis; Replication, recombination and repair].	555	761	0	75	556	99.64	100
PROKKA_01507	70	gnl|CDD|227790 COG5503, COG5503, Uncharacterized conserved small protein [Function unknown].	69	78.7	2e-21	62	68	97.14	98.55
PROKKA_01508	257	gnl|CDD|223635 COG0561, Cof, Predicted hydrolases of the HAD superfamily [General function prediction only].	264	213	2e-68	48	263	100	99.62
PROKKA_01509	184	gnl|CDD|223320 COG0242, Def, N-formylmethionyl-tRNA deformylase [Translation, ribosomal structure and biogenesis].	168	187	1e-60	53	175	93.48	94.64
PROKKA_01511	371	gnl|CDD|223997 COG1071, AcoA, Pyruvate/2-oxoglutarate dehydrogenase complex, dehydrogenase (E1) component, eukaryotic type, alpha subunit [Energy production and conversion].	358	352	8e-120	60	359	92.99	100
PROKKA_01512	325	gnl|CDD|223101 COG0022, AcoB, Pyruvate/2-oxoglutarate dehydrogenase complex, dehydrogenase (E1) component, eukaryotic type, beta subunit [Energy production and conversion].	324	514	0	76	324	99.38	100
PROKKA_01513	429	gnl|CDD|223582 COG0508, AceF, Pyruvate/2-oxoglutarate dehydrogenase complex, dihydrolipoamide acyltransferase (E2) component, and related enzymes [Energy production and conversion].	404	395	5e-135	63	427	99.53	99.75
PROKKA_01514	470	gnl|CDD|224169 COG1249, Lpd, Pyruvate/2-oxoglutarate dehydrogenase complex, dihydrolipoamide dehydrogenase (E3) component, and related enzymes [Energy production and conversion].	454	508	5e-178	70	437	92.13	95.59
PROKKA_01522	490	gnl|CDD|224893 COG1982, LdcC, Arginine/lysine/ornithine decarboxylases [Amino acid transport and metabolism].	557	471	7e-162	49	540	98.57	96.95
PROKKA_01523	89	gnl|CDD|226882 COG4476, COG4476, Uncharacterized protein conserved in bacteria [Function unknown].	90	100	3e-29	85	73	82.02	81.11
PROKKA_01524	208	gnl|CDD|226891 COG4493, COG4493, Uncharacterized protein conserved in bacteria [Function unknown].	209	251	7e-85	65	205	98.56	98.09
PROKKA_01526	266	gnl|CDD|223559 COG0483, SuhB, Archaeal fructose-1,6-bisphosphatase and related enzymes of inositol monophosphatase family [Carbohydrate transport and metabolism].	260	241	2e-79	50	264	98.12	99.62
PROKKA_01528	614	gnl|CDD|224138 COG1217, TypA, Predicted membrane GTPase involved in stress response [Signal transduction mechanisms].	603	1068	0	84	594	96.74	98.01
PROKKA_01531	66	gnl|CDD|227233 COG4896, COG4896, Uncharacterized protein conserved in bacteria [Function unknown].	68	63.5	1e-15	67	57	86.36	83.82
PROKKA_01533	442	gnl|CDD|224787 COG1875, COG1875, NYN ribonuclease and ATPase of PhoH family domains [General function prediction only].	436	563	0	72	445	99.55	99.54
PROKKA_01535	95	gnl|CDD|227175 COG4838, COG4838, Uncharacterized protein conserved in bacteria [Function unknown].	92	130	8e-41	88	93	97.89	100
PROKKA_01536	393	gnl|CDD|223843 COG0772, FtsW, Bacterial cell division membrane protein [Cell division and chromosome partitioning].	381	270	4e-87	62	333	83.46	86.61
PROKKA_01537	1148	gnl|CDD|223968 COG1038, PycA, Pyruvate carboxylase [Energy production and conversion].	1149	2075	0	81	1149	100	100
PROKKA_01538	311	gnl|CDD|224528 COG1612, CtaA, Uncharacterized protein required for cytochrome oxidase assembly [Posttranslational modification, protein turnover, chaperones].	323	219	3e-69	47	281	88.42	86.38
PROKKA_01539	307	gnl|CDD|223187 COG0109, CyoE, Polyprenyltransferase (cytochrome oxidase assembly factor) [Posttranslational modification, protein turnover, chaperones].	304	280	2e-93	60	290	93.16	93.09
PROKKA_01540	349	gnl|CDD|224537 COG1622, CyoA, Heme/copper-type cytochrome/quinol oxidases, subunit 2 [Energy production and conversion].	247	204	5e-64	55	238	68.19	91.9
PROKKA_01541	620	gnl|CDD|223913 COG0843, CyoB, Heme/copper-type cytochrome/quinol oxidases, subunit 1 [Energy production and conversion].	566	592	0	70	560	89.52	98.41
PROKKA_01542	207	gnl|CDD|224758 COG1845, CyoC, Heme/copper-type cytochrome/quinol oxidase, subunit 3 [Energy production and conversion].	209	162	3e-50	59	207	99.52	97.61
PROKKA_01543	110	gnl|CDD|225667 COG3125, CyoD, Heme/copper-type cytochrome/quinol oxidase, subunit 4 [Energy production and conversion].	111	66.6	7e-16	51	88	80	76.58
PROKKA_01544	301	gnl|CDD|225873 COG3336, COG3336, Predicted membrane protein [Function unknown].	299	191	4e-59	48	297	95.35	98.66
PROKKA_01545	129	gnl|CDD|223465 COG0388, COG0388, Predicted amidohydrolase [General function prediction only].	274	45.2	2e-07	35	115	88.37	38.69
PROKKA_01563	239	gnl|CDD|223295 COG0217, COG0217, Uncharacterized conserved protein [Function unknown].	241	328	3e-114	71	239	98.74	97.93
PROKKA_01564	153	gnl|CDD|223979 COG1051, COG1051, ADP-ribose pyrophosphatase [Nucleotide transport and metabolism].	145	70.9	1e-16	46	114	69.93	78.62
PROKKA_01565	258	gnl|CDD|227342 COG5009, MrcA, Membrane carboxypeptidase/penicillin-binding protein [Cell envelope biogenesis, outer membrane].	797	250	9e-78	69	198	76.74	24.72
PROKKA_01566	217	gnl|CDD|224565 COG1651, DsbG, Protein-disulfide isomerase [Posttranslational modification, protein turnover, chaperones].	244	109	1e-29	47	173	77.42	68.03
PROKKA_01568	380	gnl|CDD|224516 COG1600, COG1600, Uncharacterized Fe-S protein [Energy production and conversion].	337	412	2e-143	65	341	88.95	100
PROKKA_01570	162	gnl|CDD|223297 COG0219, CspR, Predicted rRNA methylase (SpoU class) [Translation, ribosomal structure and biogenesis].	155	241	1e-82	67	156	95.68	98.71
PROKKA_01571	689	gnl|CDD|225110 COG2200, Rtn, c-di-GMP phosphodiesterase class I (EAL domain) [Signal transduction mechanisms].	256	295	4e-95	65	248	35.85	96.09
PROKKA_01573	631	gnl|CDD|225357 COG2766, PrkA, Putative Ser protein kinase [Signal transduction mechanisms].	649	808	0	61	655	100	99.85
PROKKA_01574	391	gnl|CDD|225339 COG2718, COG2718, Uncharacterized conserved protein [Function unknown].	423	412	3e-142	49	422	96.93	98.58
PROKKA_01575	979	gnl|CDD|227676 COG5386, COG5386, Cell surface protein [Cell envelope biogenesis, outer membrane].	352	90.3	4e-20	48	154	15.42	42.61
PROKKA_01576	516	gnl|CDD|224211 COG1292, BetT, Choline-glycine betaine transporter [Cell envelope biogenesis, outer membrane].	537	487	6e-168	66	499	96.51	91.43
PROKKA_01577	965	gnl|CDD|225828 COG3291, COG3291, FOG: PKD repeat [General function prediction only].	297	57.6	1e-09	47	132	13.26	42.09
PROKKA_01579	524	gnl|CDD|225177 COG2268, COG2268, Uncharacterized protein conserved in bacteria [Function unknown].	548	166	1e-45	50	520	91.22	92.7
PROKKA_01580	658	gnl|CDD|223910 COG0840, Tar, Methyl-accepting chemotaxis protein [Cell motility and secretion / Signal transduction mechanisms].	408	163	7e-45	58	351	53.34	78.43
PROKKA_01581	534	gnl|CDD|225827 COG3290, CitA, Signal transduction histidine kinase regulating citrate/malate metabolism [Signal transduction mechanisms].	537	457	7e-156	66	535	99.81	99.26
PROKKA_01582	230	gnl|CDD|226931 COG4565, CitB, Response regulator of citrate/malate metabolism [Transcription / Signal transduction mechanisms].	224	213	2e-69	67	214	93.04	94.64
PROKKA_01583	434	gnl|CDD|225407 COG2851, CitM, H+/citrate symporter [Energy production and conversion].	433	532	0	78	435	100	99.77
PROKKA_01586	290	gnl|CDD|223738 COG0666, Arp, FOG: Ankyrin repeat [General function prediction only].	235	74.9	7e-17	51	146	47.59	62.13
PROKKA_01588	188	gnl|CDD|224865 COG1954, GlpP, Glycerol-3-phosphate responsive antiterminator (mRNA-binding) [Transcription].	181	187	9e-61	68	179	94.68	98.34
PROKKA_01589	365	gnl|CDD|226359 COG3839, MalK, ABC-type sugar transport systems, ATPase components [Carbohydrate transport and metabolism].	338	429	2e-150	69	344	93.97	98.22
PROKKA_01590	310	gnl|CDD|224096 COG1175, UgpA, ABC-type sugar transport systems, permease components [Carbohydrate transport and metabolism].	295	258	9e-85	64	286	91.94	96.95
PROKKA_01591	273	gnl|CDD|223472 COG0395, UgpE, ABC-type sugar transport system, permease component [Carbohydrate transport and metabolism].	281	213	3e-68	58	279	100	99.29
PROKKA_01592	458	gnl|CDD|224567 COG1653, UgpB, ABC-type sugar transport system, periplasmic component [Carbohydrate transport and metabolism].	433	193	1e-56	43	457	97.6	99.31
PROKKA_01593	234	gnl|CDD|224326 COG1408, COG1408, Predicted phosphohydrolases [General function prediction only].	284	44.7	2e-06	39	148	57.26	51.41
PROKKA_01594	223	gnl|CDD|223816 COG0745, OmpR, Response regulators consisting of a CheY-like receiver domain and a winged-helix DNA-binding domain [Signal transduction mechanisms / Transcription].	229	231	2e-76	65	228	99.55	99.13
PROKKA_01595	411	gnl|CDD|223715 COG0642, BaeS, Signal transduction histidine kinase [Signal transduction mechanisms].	336	162	2e-46	58	230	55.72	66.37
PROKKA_01597	248	gnl|CDD|227323 COG4990, COG4990, Uncharacterized protein conserved in bacteria [Function unknown].	195	134	3e-39	47	197	78.63	88.21
PROKKA_01598	660	gnl|CDD|223910 COG0840, Tar, Methyl-accepting chemotaxis protein [Cell motility and secretion / Signal transduction mechanisms].	408	168	2e-46	59	376	56.97	84.56
PROKKA_01599	534	gnl|CDD|225827 COG3290, CitA, Signal transduction histidine kinase regulating citrate/malate metabolism [Signal transduction mechanisms].	537	529	0	64	531	98.69	98.88
PROKKA_01600	235	gnl|CDD|226931 COG4565, CitB, Response regulator of citrate/malate metabolism [Transcription / Signal transduction mechanisms].	224	234	1e-77	68	219	93.19	96.43
PROKKA_01602	411	gnl|CDD|226024 COG3493, CitS, Na+/citrate symporter [Energy production and conversion].	438	408	7e-140	69	412	99.51	94.06
PROKKA_01603	399	gnl|CDD|223358 COG0281, SfcA, Malic enzyme [Energy production and conversion].	432	478	9e-168	70	398	97.99	91.2
PROKKA_01605	308	gnl|CDD|223769 COG0697, RhaT, Permeases of the drug/metabolite transporter (DMT) superfamily [Carbohydrate transport and metabolism / Amino acid transport and metabolism / General function prediction only].	292	59.9	3e-11	46	236	76.3	79.45
PROKKA_01606	463	gnl|CDD|224089 COG1167, ARO8, Transcriptional regulators containing a DNA-binding HTH domain and an aminotransferase domain (MocR family) and their eukaryotic orthologs [Transcription / Amino acid transport and metabolism].	459	372	5e-125	47	458	97.41	98.69
PROKKA_01607	170	gnl|CDD|224584 COG1670, RimL, Acetyltransferases, including N-acetylases of ribosomal proteins [Translation, ribosomal structure and biogenesis].	187	59.6	2e-12	43	107	62.35	56.68
PROKKA_01608	484	gnl|CDD|223715 COG0642, BaeS, Signal transduction histidine kinase [Signal transduction mechanisms].	336	192	6e-57	55	277	56.82	80.06
PROKKA_01609	227	gnl|CDD|223816 COG0745, OmpR, Response regulators consisting of a CheY-like receiver domain and a winged-helix DNA-binding domain [Signal transduction mechanisms / Transcription].	229	227	4e-75	57	229	97.36	99.13
PROKKA_01611	168	gnl|CDD|224168 COG1247, COG1247, Sortase and related acyltransferases [Cell envelope biogenesis, outer membrane].	169	56.2	2e-11	41	187	100	97.63
PROKKA_01612	268	gnl|CDD|224443 COG1526, FdhD, Uncharacterized protein required for formate dehydrogenase activity [Energy production and conversion].	266	281	7e-95	53	266	97.39	98.87
PROKKA_01613	978	gnl|CDD|225918 COG3383, COG3383, Uncharacterized anaerobic dehydrogenase [General function prediction only].	978	1564	0	78	979	100	100
PROKKA_01614	160	gnl|CDD|225283 COG2427, COG2427, Uncharacterized conserved protein [Function unknown].	148	75.9	2e-18	59	135	84.38	89.86
PROKKA_01615	623	gnl|CDD|223657 COG0584, UgpQ, Glycerophosphoryl diester phosphodiesterase [Energy production and conversion].	257	157	2e-44	48	251	36.76	97.67
PROKKA_01616	377	gnl|CDD|223758 COG0686, Ald, Alanine dehydrogenase [Amino acid transport and metabolism].	371	593	0	79	372	98.41	100
PROKKA_01617	471	gnl|CDD|223605 COG0531, PotE, Amino acid transporters [Amino acid transport and metabolism].	466	190	5e-55	53	462	93.63	97
PROKKA_01618	125	gnl|CDD|223713 COG0640, ArsR, Predicted transcriptional regulators [Transcription].	110	78.3	5e-20	60	95	75.2	86.36
PROKKA_01619	788	gnl|CDD|225127 COG2217, ZntA, Cation transport ATPase [Inorganic ion transport and metabolism].	713	664	0	57	722	89.09	99.44
PROKKA_01620	487	gnl|CDD|224405 COG1488, PncB, Nicotinic acid phosphoribosyltransferase [Coenzyme metabolism].	405	400	4e-136	57	387	77.82	92.35
PROKKA_01623	566	gnl|CDD|225768 COG3227, LasB, Zinc metalloprotease (elastase) [Amino acid transport and metabolism].	507	426	1e-143	53	566	100	100
PROKKA_01624	182	gnl|CDD|223475 COG0398, COG0398, Uncharacterized conserved protein [Function unknown].	223	80.1	2e-19	45	148	81.32	66.37
PROKKA_01627	420	gnl|CDD|225341 COG2720, COG2720, Uncharacterized vancomycin resistance protein [Defense mechanisms].	376	162	5e-46	47	292	67.86	76.86
PROKKA_01628	338	gnl|CDD|224235 COG1316, LytR, Transcriptional regulator [Transcription].	307	223	1e-70	47	274	80.47	85.99
PROKKA_01629	392	gnl|CDD|224883 COG1972, NupC, Nucleoside permease [Nucleotide transport and metabolism].	404	394	2e-135	63	389	96.43	96.29
PROKKA_01630	128	gnl|CDD|223423 COG0346, GloA, Lactoylglutathione lyase and related lyases [Amino acid transport and metabolism].	138	57.1	5e-12	35	139	96.09	99.28
PROKKA_01631	432	gnl|CDD|224173 COG1253, TlyC, Hemolysins and related proteins containing CBS domains [General function prediction only].	429	387	1e-131	61	433	99.77	98.37
PROKKA_01632	477	gnl|CDD|223958 COG1027, AspA, Aspartate ammonia-lyase [Amino acid transport and metabolism].	471	720	0	76	467	97.48	99.15
PROKKA_01633	539	gnl|CDD|224535 COG1620, LldP, L-lactate permease [Energy production and conversion].	522	405	1e-135	65	525	96.1	97.89
PROKKA_01634	95	gnl|CDD|223713 COG0640, ArsR, Predicted transcriptional regulators [Transcription].	110	48.7	1e-09	58	64	67.37	58.18
PROKKA_01636	449	gnl|CDD|225646 COG3104, PTR2, Dipeptide/tripeptide permease [Amino acid transport and metabolism].	498	317	2e-103	55	484	96.21	95.98
PROKKA_01637	321	gnl|CDD|223687 COG0614, FepB, ABC-type Fe3+-hydroxamate transport system, periplasmic component [Inorganic ion transport and metabolism].	319	205	1e-63	50	284	86.6	87.15
PROKKA_01638	334	gnl|CDD|223682 COG0609, FepD, ABC-type Fe3+-siderophore transport system, permease component [Inorganic ion transport and metabolism].	334	223	2e-70	66	331	97.6	98.8
PROKKA_01639	352	gnl|CDD|223682 COG0609, FepD, ABC-type Fe3+-siderophore transport system, permease component [Inorganic ion transport and metabolism].	334	193	9e-59	67	330	93.18	97.6
PROKKA_01640	273	gnl|CDD|224045 COG1120, FepC, ABC-type cobalamin/Fe3+-siderophores transport systems, ATPase components [Inorganic ion transport and metabolism / Coenzyme metabolism].	258	374	1e-131	71	258	94.51	100
PROKKA_01641	243	gnl|CDD|227310 COG4976, COG4976, Predicted methyltransferase (contains TPR repeat) [General function prediction only].	287	51.7	1e-08	44	146	55.97	48.43
PROKKA_01642	396	gnl|CDD|223234 COG0156, BioF, 7-keto-8-aminopelargonate synthetase and related enzymes [Coenzyme metabolism].	388	476	1e-167	66	384	96.46	98.71
PROKKA_01643	321	gnl|CDD|223528 COG0451, WcaG, Nucleoside-diphosphate-sugar epimerases [Cell envelope biogenesis, outer membrane / Carbohydrate transport and metabolism].	314	154	1e-44	39	306	93.15	94.9
PROKKA_01644	180	gnl|CDD|223537 COG0461, PyrE, Orotate phosphoribosyltransferase [Nucleotide transport and metabolism].	201	142	7e-43	60	163	88.33	81.09
PROKKA_01645	140	gnl|CDD|223979 COG1051, COG1051, ADP-ribose pyrophosphatase [Nucleotide transport and metabolism].	145	76.7	6e-19	50	109	75.71	75.17
PROKKA_01646	627	gnl|CDD|226921 COG4548, NorD, Nitric oxide reductase activation protein [Inorganic ion transport and metabolism].	637	285	2e-87	40	602	92.82	91.52
PROKKA_01647	297	gnl|CDD|223786 COG0714, COG0714, MoxR-like ATPases [General function prediction only].	329	127	1e-34	47	178	58.92	52.58
PROKKA_01648	509	gnl|CDD|224419 COG1502, Cls, Phosphatidylserine/phosphatidylglycerophosphate/cardiolipin synthases and related enzymes [Lipid metabolism].	438	302	2e-97	53	444	85.27	98.17
PROKKA_01651	567	gnl|CDD|227334 COG5001, COG5001, Predicted signal transduction protein containing a membrane domain, an EAL and a GGDEF domain [Signal transduction mechanisms].	663	334	2e-106	54	419	72.84	62.44
PROKKA_01652	465	gnl|CDD|223605 COG0531, PotE, Amino acid transporters [Amino acid transport and metabolism].	466	156	8e-43	48	437	92.47	88.41
PROKKA_01653	236	gnl|CDD|225099 COG2188, PhnF, Transcriptional regulators [Transcription].	236	213	3e-69	55	233	98.73	98.31
PROKKA_01654	475	gnl|CDD|224183 COG1263, PtsG, Phosphotransferase system IIC components, glucose/maltose/N-acetylglucosamine-specific [Carbohydrate transport and metabolism].	393	277	6e-89	52	386	78.74	95.17
PROKKA_01655	553	gnl|CDD|223443 COG0366, AmyA, Glycosidases [Carbohydrate transport and metabolism].	505	440	2e-149	59	527	91.68	97.82
PROKKA_01660	323	gnl|CDD|225213 COG2334, COG2334, Putative homoserine kinase type II (protein kinase fold) [General function prediction only].	331	122	9e-33	39	310	91.64	87.92
PROKKA_01661	486	gnl|CDD|224040 COG1115, AlsT, Na+/alanine symporter [Amino acid transport and metabolism].	452	521	0	66	465	94.03	99.34
PROKKA_01662	306	gnl|CDD|224051 COG1126, GlnQ, ABC-type polar amino acid transport system, ATPase component [Amino acid transport and metabolism].	240	393	1e-138	82	241	78.76	100
PROKKA_01663	276	gnl|CDD|223904 COG0834, HisJ, ABC-type amino acid transport/signal transduction systems, periplasmic component/domain [Amino acid transport and metabolism / Signal transduction mechanisms].	275	148	4e-43	57	278	97.46	96.36
PROKKA_01664	218	gnl|CDD|223836 COG0765, HisM, ABC-type amino acid transport system, permease component [Amino acid transport and metabolism].	222	224	6e-74	70	211	96.33	95.05
PROKKA_01665	214	gnl|CDD|223836 COG0765, HisM, ABC-type amino acid transport system, permease component [Amino acid transport and metabolism].	222	185	1e-58	64	180	83.64	80.63
PROKKA_01666	473	gnl|CDD|223903 COG0833, LysP, Amino acid transporters [Amino acid transport and metabolism].	541	522	0	64	442	90.91	80.96
PROKKA_01667	125	gnl|CDD|224679 COG1765, COG1765, Predicted redox protein, regulator of disulfide bond formation [Posttranslational modification, protein turnover, chaperones].	137	87.8	2e-23	65	103	81.6	74.45
PROKKA_01668	144	gnl|CDD|223611 COG0537, Hit, Diadenosine tetraphosphate (Ap4A) hydrolase and other HIT family hydrolases [Nucleotide transport and metabolism / Carbohydrate transport and metabolism / General function prediction only].	138	92.8	4e-25	54	138	94.44	100
PROKKA_01669	185	gnl|CDD|224511 COG1595, RpoE, DNA-directed RNA polymerase specialized sigma subunit, sigma24 homolog [Transcription].	182	94.4	8e-25	47	159	85.41	86.26
PROKKA_01677	283	gnl|CDD|223831 COG0760, SurA, Parvulin-like peptidyl-prolyl isomerase [Posttranslational modification, protein turnover, chaperones].	320	70.9	6e-15	47	190	65.02	58.12
PROKKA_01683	166	gnl|CDD|224511 COG1595, RpoE, DNA-directed RNA polymerase specialized sigma subunit, sigma24 homolog [Transcription].	182	107	8e-30	47	151	88.55	82.97
PROKKA_01689	76	gnl|CDD|226251 COG3728, XtmA, Phage terminase, small subunit [DNA replication, recombination, and repair].	179	38.6	8e-06	49	70	92.11	39.11
PROKKA_01691	104	gnl|CDD|223600 COG0526, TrxA, Thiol-disulfide isomerase and thioredoxins [Posttranslational modification, protein turnover, chaperones / Energy production and conversion].	127	54.9	1e-11	48	103	95.19	81.1
PROKKA_01692	293	gnl|CDD|223131 COG0053, MMT1, Predicted Co/Zn/Cd cation transporters [Inorganic ion transport and metabolism].	304	258	4e-85	63	288	97.61	94.74
PROKKA_01693	211	gnl|CDD|223743 COG0671, PgpB, Membrane-associated phospholipid phosphatase [Lipid metabolism].	232	58.3	2e-11	44	201	92.42	85.78
PROKKA_01694	252	gnl|CDD|226776 COG4326, Spo0M, Sporulation control protein [General function prediction only].	270	243	3e-80	62	239	94.84	87.78
PROKKA_01695	273	gnl|CDD|223589 COG0515, SPS1, Serine/threonine protein kinase [General function prediction only / Signal transduction mechanisms / Transcription / DNA replication, recombination, and repair].	384	112	2e-29	44	207	68.13	53.12
PROKKA_01700	71	gnl|CDD|226885 COG4479, COG4479, Uncharacterized protein conserved in bacteria [Function unknown].	74	69	2e-17	68	71	98.59	95.95
PROKKA_01702	473	gnl|CDD|224426 COG1509, KamA, Lysine 2,3-aminomutase [Amino acid transport and metabolism].	369	582	0	70	369	77.8	100
PROKKA_01703	459	gnl|CDD|226350 COG3829, RocR, Transcriptional regulator containing PAS, AAA-type ATPase, and DNA-binding domains [Transcription / Signal transduction mechanisms].	560	453	4e-155	61	456	97.6	78.93
PROKKA_01705	422	gnl|CDD|223697 COG0624, ArgE, Acetylornithine deacetylase/Succinyl-diaminopimelate desuccinylase and related deacylases [Amino acid transport and metabolism].	409	233	2e-72	42	424	96.68	98.04
PROKKA_01706	220	gnl|CDD|224968 COG2057, AtoA, Acyl CoA:acetate/3-ketoacid CoA transferase, beta subunit [Lipid metabolism].	225	281	4e-96	69	213	96.36	94.67
PROKKA_01707	232	gnl|CDD|224702 COG1788, AtoD, Acyl CoA:acetate/3-ketoacid CoA transferase, alpha subunit [Lipid metabolism].	220	232	7e-77	69	217	93.53	98.64
PROKKA_01708	436	gnl|CDD|223239 COG0161, BioA, Adenosylmethionine-8-amino-7-oxononanoate aminotransferase [Coenzyme metabolism].	449	435	3e-150	55	438	97.71	94.43
PROKKA_01710	340	gnl|CDD|223715 COG0642, BaeS, Signal transduction histidine kinase [Signal transduction mechanisms].	336	146	4e-41	47	241	68.24	70.54
PROKKA_01711	130	gnl|CDD|227793 COG5506, COG5506, Uncharacterized conserved protein [Function unknown].	144	114	3e-33	58	122	93.85	84.72
PROKKA_01712	474	gnl|CDD|223944 COG1012, PutA, NAD-dependent aldehyde dehydrogenases [Energy production and conversion].	472	467	2e-161	63	473	99.16	98.94
PROKKA_01713	451	gnl|CDD|224173 COG1253, TlyC, Hemolysins and related proteins containing CBS domains [General function prediction only].	429	385	2e-130	60	431	95.12	97.9
PROKKA_01717	606	gnl|CDD|223786 COG0714, COG0714, MoxR-like ATPases [General function prediction only].	329	57.1	1e-09	37	227	36.8	59.27
PROKKA_01719	475	gnl|CDD|223605 COG0531, PotE, Amino acid transporters [Amino acid transport and metabolism].	466	164	2e-45	50	428	87.58	90.56
PROKKA_01720	503	gnl|CDD|224646 COG1732, OpuBC, Periplasmic glycine betaine/choline-binding (lipo)protein of an ABC-type transport system (osmoprotectant binding protein) [Cell envelope biogenesis, outer membrane].	300	363	5e-123	69	272	53.68	90.33
PROKKA_01721	315	gnl|CDD|224050 COG1125, OpuBA, ABC-type proline/glycine betaine transport systems, ATPase components [Amino acid transport and metabolism].	309	424	8e-150	70	309	96.83	99.35
PROKKA_01722	185	gnl|CDD|224351 COG1434, COG1434, Uncharacterized conserved protein [Function unknown].	223	77.1	3e-18	47	135	69.19	60.54
PROKKA_01724	178	gnl|CDD|223508 COG0431, COG0431, Predicted flavoprotein [General function prediction only].	184	102	9e-28	52	167	90.45	90.76
PROKKA_01728	80	gnl|CDD|223954 COG1023, Gnd, Predicted 6-phosphogluconate dehydrogenase [Carbohydrate transport and metabolism].	300	125	3e-37	79	80	100	26.67
PROKKA_01729	86	gnl|CDD|223996 COG1070, XylB, Sugar (pentulose and hexulose) kinases [Carbohydrate transport and metabolism].	502	60.9	7e-13	71	48	54.65	9.56
PROKKA_01731	443	gnl|CDD|225194 COG2312, COG2312, Erythromycin esterase homolog [General function prediction only].	405	162	2e-45	39	423	92.33	98.77
PROKKA_01732	385	gnl|CDD|224594 COG1680, AmpC, Beta-lactamase class C and other penicillin binding proteins [Defense mechanisms].	390	151	3e-42	40	307	76.88	78.21
PROKKA_01733	300	gnl|CDD|226638 COG4168, SapB, ABC-type antimicrobial peptide transport system, permease component [Defense mechanisms].	321	52	2e-08	48	126	40.67	39.25
PROKKA_01734	339	gnl|CDD|224094 COG1173, DppC, ABC-type dipeptide/oligopeptide/nickel transport systems, permease components [Amino acid transport and metabolism / Inorganic ion transport and metabolism].	289	92.7	2e-22	41	306	89.97	92.73
PROKKA_01735	345	gnl|CDD|223992 COG1064, AdhP, Zn-dependent alcohol dehydrogenases [General function prediction only].	339	387	2e-134	61	342	97.97	98.82
PROKKA_01736	136	gnl|CDD|224651 COG1737, RpiR, Transcriptional regulators [Transcription].	281	110	8e-31	60	135	99.26	48.04
PROKKA_01737	117	gnl|CDD|224651 COG1737, RpiR, Transcriptional regulators [Transcription].	281	92	4e-24	51	94	80.34	33.45
PROKKA_01738	214	gnl|CDD|225107 COG2197, CitB, Response regulator containing a CheY-like receiver domain and an HTH DNA-binding domain [Signal transduction mechanisms / Transcription].	211	232	2e-77	67	207	95.79	98.1
PROKKA_01739	376	gnl|CDD|226951 COG4585, COG4585, Signal transduction histidine kinase [Signal transduction mechanisms].	365	163	1e-46	53	198	50.53	53.97
PROKKA_01740	297	gnl|CDD|223740 COG0668, MscS, Small-conductance mechanosensitive channel [Cell envelope biogenesis, outer membrane].	316	95	2e-23	48	180	59.6	52.53
PROKKA_01741	145	gnl|CDD|223149 COG0071, IbpA, Molecular chaperone (small heat shock protein) [Posttranslational modification, protein turnover, chaperones].	146	96.7	2e-26	51	146	100	96.58
PROKKA_01742	149	gnl|CDD|223979 COG1051, COG1051, ADP-ribose pyrophosphatase [Nucleotide transport and metabolism].	145	84.8	7e-22	52	124	80.54	81.38
PROKKA_01743	182	gnl|CDD|224254 COG1335, PncA, Amidases related to nicotinamidase [Secondary metabolites biosynthesis, transport, and catabolism].	205	133	1e-39	46	189	99.45	92.2
PROKKA_01745	215	gnl|CDD|223849 COG0778, NfnB, Nitroreductase [Energy production and conversion].	207	110	3e-30	41	230	98.6	98.55
PROKKA_01746	291	gnl|CDD|223193 COG0115, IlvE, Branched-chain amino acid aminotransferase/4-amino-4-deoxychorismate lyase [Amino acid transport and metabolism / Coenzyme metabolism].	284	222	2e-71	48	287	95.88	98.59
PROKKA_01747	320	gnl|CDD|223687 COG0614, FepB, ABC-type Fe3+-hydroxamate transport system, periplasmic component [Inorganic ion transport and metabolism].	319	206	3e-64	46	322	98.75	98.43
PROKKA_01748	284	gnl|CDD|223743 COG0671, PgpB, Membrane-associated phospholipid phosphatase [Lipid metabolism].	232	45.2	2e-06	38	189	62.68	81.47
PROKKA_01751	633	gnl|CDD|223444 COG0367, AsnB, Asparagine synthase (glutamine-hydrolyzing) [Amino acid transport and metabolism].	542	483	3e-164	45	621	97.16	98.89
PROKKA_01752	154	gnl|CDD|223149 COG0071, IbpA, Molecular chaperone (small heat shock protein) [Posttranslational modification, protein turnover, chaperones].	146	71.6	5e-17	50	135	83.77	90.41
PROKKA_01753	195	gnl|CDD|224910 COG1999, COG1999, Uncharacterized protein SCO1/SenC/PrrC, involved in biogenesis of respiratory and photosynthetic systems [General function prediction only].	207	127	4e-37	45	202	94.87	95.65
PROKKA_01754	324	gnl|CDD|225130 COG2220, COG2220, Predicted Zn-dependent hydrolases of the beta-lactamase fold [General function prediction only].	258	186	3e-57	46	235	70.06	87.21
PROKKA_01755	287	gnl|CDD|224226 COG1307, DegV, Uncharacterized protein conserved in bacteria [Function unknown].	282	297	2e-100	66	280	96.86	99.29
PROKKA_01757	251	gnl|CDD|223876 COG0805, TatC, Sec-independent protein secretion pathway component TatC [Intracellular trafficking and secretion].	255	202	1e-64	60	254	97.61	99.61
PROKKA_01758	61	gnl|CDD|224739 COG1826, TatA, Sec-independent protein secretion pathway components [Intracellular trafficking and secretion].	94	42.8	8e-08	72	60	98.36	62.77
PROKKA_01759	218	gnl|CDD|224191 COG1272, COG1272, Predicted membrane protein, hemolysin III homolog [General function prediction only].	226	170	7e-53	74	208	94.04	92.04
PROKKA_01760	239	gnl|CDD|223282 COG0204, PlsC, 1-acyl-sn-glycerol-3-phosphate acyltransferase [Lipid metabolism].	255	156	8e-47	51	229	94.14	87.45
PROKKA_01761	211	gnl|CDD|224103 COG1182, AcpD, Acyl carrier protein phosphodiesterase [Lipid metabolism].	202	230	1e-76	66	190	90.05	91.09
PROKKA_01762	677	gnl|CDD|223839 COG0768, FtsI, Cell division protein FtsI/penicillin-binding protein 2 [Cell envelope biogenesis, outer membrane].	599	356	6e-114	48	556	76.96	89.65
PROKKA_01763	162	gnl|CDD|223340 COG0262, FolA, Dihydrofolate reductase [Coenzyme metabolism].	167	172	2e-55	61	168	98.15	99.4
PROKKA_01764	318	gnl|CDD|223285 COG0207, ThyA, Thymidylate synthase [Nucleotide transport and metabolism].	268	418	6e-148	67	313	98.11	98.51
PROKKA_01766	485	gnl|CDD|224594 COG1680, AmpC, Beta-lactamase class C and other penicillin binding proteins [Defense mechanisms].	390	172	6e-49	43	325	64.74	80.51
PROKKA_01768	310	gnl|CDD|225714 COG3173, COG3173, Predicted aminoglycoside phosphotransferase [General function prediction only].	321	99.8	6e-25	38	265	81.61	78.5
PROKKA_01769	128	gnl|CDD|223423 COG0346, GloA, Lactoylglutathione lyase and related lyases [Amino acid transport and metabolism].	138	41.7	1e-06	34	141	89.84	98.55
PROKKA_01770	211	gnl|CDD|223620 COG0546, Gph, Predicted phosphatases [General function prediction only].	220	125	7e-36	45	218	99.05	99.09
PROKKA_01774	236	gnl|CDD|224054 COG1131, CcmA, ABC-type multidrug transport system, ATPase component [Defense mechanisms].	293	196	8e-62	53	221	89.41	75.43
PROKKA_01775	143	gnl|CDD|223532 COG0456, RimI, Acetyltransferases [General function prediction only].	177	46.9	4e-08	37	150	97.9	83.62
PROKKA_01776	175	gnl|CDD|223319 COG0241, HisB, Histidinol phosphatase and related phosphatases [Amino acid transport and metabolism].	181	122	2e-35	48	158	84	87.29
PROKKA_01778	157	gnl|CDD|224634 COG1720, COG1720, Uncharacterized conserved protein [Function unknown].	156	128	3e-38	55	151	93.63	94.23
PROKKA_01779	232	gnl|CDD|224707 COG1794, RacX, Aspartate racemase [Cell envelope biogenesis, outer membrane].	230	320	3e-111	75	227	97.84	98.7
PROKKA_01780	359	gnl|CDD|224371 COG1454, EutG, Alcohol dehydrogenase, class IV [Energy production and conversion].	377	351	2e-119	61	350	96.38	89.66
PROKKA_01781	479	gnl|CDD|225330 COG2610, GntT, H+/gluconate symporter and related permeases [Carbohydrate transport and metabolism / Amino acid transport and metabolism].	442	233	2e-71	36	463	96.45	96.15
PROKKA_01782	221	gnl|CDD|223620 COG0546, Gph, Predicted phosphatases [General function prediction only].	220	157	6e-48	47	220	96.83	98.18
PROKKA_01784	191	gnl|CDD|226104 COG3575, COG3575, Uncharacterized protein conserved in bacteria [Function unknown].	184	141	2e-42	57	185	95.29	97.83
PROKKA_01785	291	gnl|CDD|223669 COG0596, MhpC, Predicted hydrolases or acyltransferases (alpha/beta hydrolase superfamily) [General function prediction only].	282	113	7e-30	33	293	100	97.87
PROKKA_01786	446	gnl|CDD|223805 COG0733, COG0733, Na+-dependent transporters of the SNF family [General function prediction only].	439	390	2e-132	72	435	97.31	96.36
PROKKA_01788	432	gnl|CDD|223096 COG0017, AsnS, Aspartyl/asparaginyl-tRNA synthetases [Translation, ribosomal structure and biogenesis].	435	452	9e-157	60	442	99.07	99.77
PROKKA_01790	460	gnl|CDD|223841 COG0770, MurF, UDP-N-acetylmuramyl pentapeptide synthase [Cell envelope biogenesis, outer membrane].	451	430	1e-147	62	428	92.17	93.57
PROKKA_01792	503	gnl|CDD|225768 COG3227, LasB, Zinc metalloprotease (elastase) [Amino acid transport and metabolism].	507	91.7	2e-20	38	527	98.61	97.63
PROKKA_01793	1033	gnl|CDD|223138 COG0060, IleS, Isoleucyl-tRNA synthetase [Translation, ribosomal structure and biogenesis].	933	984	0	54	973	92.26	97.64
PROKKA_01796	1400	gnl|CDD|225605 COG3063, PilF, Tfp pilus assembly protein PilF [Cell motility and secretion / Intracellular trafficking and secretion].	250	50.9	2e-07	41	135	9.43	54
PROKKA_01798	562	gnl|CDD|223097 COG0018, ArgS, Arginyl-tRNA synthetase [Translation, ribosomal structure and biogenesis].	577	526	0	58	555	95.37	95.32
PROKKA_01802	482	gnl|CDD|225881 COG3344, COG3344, Retron-type reverse transcriptase [DNA replication, recombination, and repair].	328	68.3	2e-13	54	123	24.07	37.2
PROKKA_01806	373	gnl|CDD|223747 COG0675, COG0675, Transposase and inactivated derivatives [DNA replication, recombination, and repair].	364	195	6e-59	52	368	97.59	96.43
PROKKA_01808	403	gnl|CDD|223862 COG0791, Spr, Cell wall-associated hydrolases (invasion-associated proteins) [Cell envelope biogenesis, outer membrane].	197	96.2	5e-24	40	181	42.68	89.34
PROKKA_01812	289	gnl|CDD|223613 COG0539, RpsA, Ribosomal protein S1 [Translation, ribosomal structure and biogenesis].	541	58.9	1e-10	52	139	44.29	24.77
PROKKA_01823	625	gnl|CDD|224319 COG1401, McrB, GTPase subunit of restriction endonuclease [Defense mechanisms].	601	59.4	4e-10	36	301	45.28	41.43
PROKKA_01826	246	gnl|CDD|225361 COG2801, Tra5, Transposase and inactivated derivatives [DNA replication, recombination, and repair].	232	92.7	3e-23	47	240	97.15	96.55
PROKKA_01835	573	gnl|CDD|227612 COG5293, COG5293, Predicted ATPase [General function prediction only].	591	162	1e-43	41	596	96.68	96.95
PROKKA_01843	917	gnl|CDD|223683 COG0610, COG0610, Type I site-specific restriction-modification system, R (restriction) subunit and related helicases [Defense mechanisms].	962	531	5e-174	49	969	99.45	98.44
PROKKA_01845	517	gnl|CDD|223363 COG0286, HsdM, Type I restriction-modification system methyltransferase subunit [Defense mechanisms].	489	401	9e-135	57	521	98.26	98.98
PROKKA_01846	410	gnl|CDD|223804 COG0732, HsdS, Restriction endonuclease S subunits [Defense mechanisms].	391	78.9	8e-17	36	403	96.34	99.23
PROKKA_01856	102	gnl|CDD|223568 COG0494, MutT, NTP pyrophosphohydrolases including oxidative damage repair enzymes [DNA replication, recombination, and repair / General function prediction only].	161	45.6	3e-08	42	111	91.18	67.7
PROKKA_01859	190	gnl|CDD|224872 COG1961, PinR, Site-specific recombinases, DNA invertase Pin homologs [DNA replication, recombination, and repair].	222	124	1e-35	56	199	95.26	89.64
PROKKA_01862	165	gnl|CDD|224914 COG2003, RadC, DNA repair proteins [DNA replication, recombination, and repair].	224	144	1e-43	55	160	95.15	70.54
PROKKA_01863	230	gnl|CDD|226241 COG3718, IolB, Uncharacterized enzyme involved in inositol metabolism [Carbohydrate transport and metabolism].	270	96.7	2e-24	39	238	92.17	82.59
PROKKA_01868	896	gnl|CDD|224701 COG1787, COG1787, Predicted endonuclease distantly related to archaeal Holliday junction resolvase and Mrr-like restriction enzymes [Defense mechanisms].	217	106	3e-26	59	107	11.94	49.31
PROKKA_01869	536	gnl|CDD|225369 COG2812, DnaX, DNA polymerase III, gamma/tau subunits [DNA replication, recombination, and repair].	515	392	7e-131	50	515	91.04	99.81
PROKKA_01872	337	gnl|CDD|225369 COG2812, DnaX, DNA polymerase III, gamma/tau subunits [DNA replication, recombination, and repair].	515	104	1e-25	51	190	56.38	36.31
PROKKA_01873	370	gnl|CDD|223747 COG0675, COG0675, Transposase and inactivated derivatives [DNA replication, recombination, and repair].	364	166	4e-48	50	368	97.84	95.6
PROKKA_01875	760	gnl|CDD|223624 COG0550, TopA, Topoisomerase IA [DNA replication, recombination, and repair].	570	359	2e-114	44	634	82.37	97.37
PROKKA_01877	92	gnl|CDD|224913 COG2002, AbrB, Regulators of stationary/sporulation gene expression [Transcription].	89	66.6	3e-16	56	90	95.65	96.63
PROKKA_01878	176	gnl|CDD|226732 COG4282, SMI1, Protein involved in beta-1,3-glucan synthesis [Carbohydrate transport and metabolism].	191	61.8	3e-13	43	164	90.91	83.77
PROKKA_01885	161	gnl|CDD|224899 COG1988, COG1988, Predicted membrane-bound metal-dependent hydrolases [General function prediction only].	190	67.1	5e-15	47	163	97.52	83.68
PROKKA_01888	171	gnl|CDD|225200 COG2318, DinB, Uncharacterized protein conserved in bacteria [Function unknown].	172	67.8	2e-15	38	166	95.91	89.53
PROKKA_01891	92	gnl|CDD|225590 COG3048, DsdA, D-serine dehydratase [Amino acid transport and metabolism].	443	149	1e-44	74	88	95.65	19.86
PROKKA_01892	47	gnl|CDD|225590 COG3048, DsdA, D-serine dehydratase [Amino acid transport and metabolism].	443	44.8	8e-08	53	47	100	10.61
PROKKA_01893	184	gnl|CDD|223734 COG0662, {ManC}, Mannose-6-phosphate isomerase [Carbohydrate transport and metabolism].	127	48.5	1e-08	48	69	37.5	53.54
PROKKA_01895	148	gnl|CDD|225361 COG2801, Tra5, Transposase and inactivated derivatives [DNA replication, recombination, and repair].	232	55.7	5e-11	43	142	95.95	55.17
PROKKA_01896	210	gnl|CDD|223765 COG0693, ThiJ, Putative intracellular protease/amidase [General function prediction only].	188	84.5	7e-21	37	183	80.95	96.81
PROKKA_01897	320	gnl|CDD|225253 COG2378, COG2378, Predicted transcriptional regulator [Transcription].	311	155	6e-45	46	324	99.69	98.71
PROKKA_01898	351	gnl|CDD|225109 COG2199, COG2199, c-di-GMP synthetase (diguanylate cyclase, GGDEF domain) [Signal transduction mechanisms].	181	166	3e-50	63	171	47.58	93.37
PROKKA_01899	67	gnl|CDD|225434 COG2879, COG2879, Uncharacterized small protein [Function unknown].	65	71.3	1e-18	57	67	100	100
PROKKA_01900	691	gnl|CDD|224877 COG1966, CstA, Carbon starvation protein, predicted membrane protein [Signal transduction mechanisms].	575	547	0	58	640	92.04	96.87
PROKKA_01901	238	gnl|CDD|225818 COG3279, LytT, Response regulator of the LytR/AlgR family [Transcription / Signal transduction mechanisms].	244	109	2e-29	53	246	100	99.18
PROKKA_01902	399	gnl|CDD|225133 COG2223, NarK, Nitrate/nitrite transporter [Inorganic ion transport and metabolism].	417	68.4	2e-13	36	400	93.23	92.33
PROKKA_01903	246	gnl|CDD|224833 COG1922, WecG, Teichoic acid biosynthesis proteins [Cell envelope biogenesis, outer membrane].	253	262	7e-88	64	231	93.5	89.72
PROKKA_01904	369	gnl|CDD|223515 COG0438, RfaG, Glycosyltransferase [Cell envelope biogenesis, outer membrane].	381	143	2e-39	43	388	99.73	99.48
PROKKA_01906	210	gnl|CDD|225415 COG2860, COG2860, Predicted membrane protein [Function unknown].	209	154	3e-47	62	201	94.76	95.69
PROKKA_01907	433	gnl|CDD|223910 COG0840, Tar, Methyl-accepting chemotaxis protein [Cell motility and secretion / Signal transduction mechanisms].	408	119	2e-30	54	229	52.89	55.39
PROKKA_01908	437	gnl|CDD|224720 COG1807, ArnT, 4-amino-4-deoxy-L-arabinose transferase and related glycosyltransferases of PMT family [Cell envelope biogenesis, outer membrane].	535	54.8	6e-09	39	144	32.04	26.17
PROKKA_01909	170	gnl|CDD|224523 COG1607, COG1607, Acyl-CoA hydrolase [Lipid metabolism].	157	166	7e-53	66	151	88.24	96.18
PROKKA_01910	242	gnl|CDD|223539 COG0463, WcaA, Glycosyltransferases involved in cell wall biogenesis [Cell envelope biogenesis, outer membrane].	291	76.3	2e-17	36	236	90.91	77.66
PROKKA_01912	326	gnl|CDD|223539 COG0463, WcaA, Glycosyltransferases involved in cell wall biogenesis [Cell envelope biogenesis, outer membrane].	291	113	1e-29	64	108	33.13	36.77
PROKKA_01913	470	gnl|CDD|225153 COG2244, RfbX, Membrane protein involved in the export of O-antigen and teichoic acid [General function prediction only].	480	93.7	2e-21	40	477	100	99.38
PROKKA_01915	517	gnl|CDD|223562 COG0488, Uup, ATPase components of ABC transporters with duplicated ATPase domains [General function prediction only].	530	498	3e-172	58	520	98.84	96.42
PROKKA_01916	483	gnl|CDD|224720 COG1807, ArnT, 4-amino-4-deoxy-L-arabinose transferase and related glycosyltransferases of PMT family [Cell envelope biogenesis, outer membrane].	535	51.7	7e-08	39	167	33.75	30.84
PROKKA_01917	127	gnl|CDD|225155 COG2246, COG2246, Predicted membrane protein [Function unknown].	139	67	1e-15	47	128	95.28	92.09
PROKKA_01918	323	gnl|CDD|223539 COG0463, WcaA, Glycosyltransferases involved in cell wall biogenesis [Cell envelope biogenesis, outer membrane].	291	112	2e-29	48	216	65.94	71.82
PROKKA_01919	290	gnl|CDD|224228 COG1309, AcrR, Transcriptional regulator [Transcription].	201	68	1e-14	40	193	66.55	95.02
PROKKA_01920	1038	gnl|CDD|223911 COG0841, AcrB, Cation/multidrug efflux pump [Defense mechanisms].	1009	571	0	49	1045	99.04	99.8
PROKKA_01921	321	gnl|CDD|223303 COG0225, MsrA, Peptide methionine sulfoxide reductase [Posttranslational modification, protein turnover, chaperones].	174	261	2e-87	67	171	52.96	98.28
PROKKA_01923	344	gnl|CDD|223701 COG0628, yhhT, Predicted permease, member of the PurR regulon [General function prediction only].	355	90	3e-21	41	296	83.14	81.13
PROKKA_01924	230	gnl|CDD|224265 COG1346, LrgB, Putative effector of murein hydrolase [Cell envelope biogenesis, outer membrane].	230	181	8e-57	68	230	100	99.57
PROKKA_01925	143	gnl|CDD|224298 COG1380, COG1380, Putative effector of murein hydrolase LrgA [General function prediction only].	128	75.7	1e-18	57	91	63.64	71.09
PROKKA_01926	246	gnl|CDD|225818 COG3279, LytT, Response regulator of the LytR/AlgR family [Transcription / Signal transduction mechanisms].	244	225	2e-73	65	247	100	99.59
PROKKA_01927	589	gnl|CDD|225814 COG3275, LytS, Putative regulator of cell autolysis [Signal transduction mechanisms].	557	600	0	62	584	98.64	100
PROKKA_01929	432	gnl|CDD|225180 COG2271, UhpC, Sugar phosphate permease [Carbohydrate transport and metabolism].	448	76.9	4e-16	42	340	75.93	72.99
PROKKA_01930	522	gnl|CDD|224211 COG1292, BetT, Choline-glycine betaine transporter [Cell envelope biogenesis, outer membrane].	537	328	5e-106	57	494	93.3	90.32
PROKKA_01931	356	gnl|CDD|226804 COG4362, COG4362, Nitric oxide synthase, oxygenase domain [Inorganic ion transport and metabolism / Amino acid transport and metabolism].	355	456	9e-161	74	357	100	97.46
PROKKA_01932	208	gnl|CDD|223678 COG0605, SodA, Superoxide dismutase [Inorganic ion transport and metabolism].	204	262	4e-89	70	207	98.08	99.51
PROKKA_01933	290	gnl|CDD|223528 COG0451, WcaG, Nucleoside-diphosphate-sugar epimerases [Cell envelope biogenesis, outer membrane / Carbohydrate transport and metabolism].	314	100	4e-25	32	315	97.93	98.09
PROKKA_01936	338	gnl|CDD|224012 COG1087, GalE, UDP-glucose 4-epimerase [Cell envelope biogenesis, outer membrane].	329	556	0	68	337	99.11	100
PROKKA_01937	215	gnl|CDD|224191 COG1272, COG1272, Predicted membrane protein, hemolysin III homolog [General function prediction only].	226	152	4e-46	57	209	97.21	90.27
PROKKA_01939	481	gnl|CDD|223587 COG0513, SrmB, Superfamily II DNA and RNA helicases [DNA replication, recombination, and repair / Transcription / Translation, ribosomal structure and biogenesis].	513	431	5e-147	63	383	78.17	74.66
PROKKA_01940	328	gnl|CDD|223590 COG0516, GuaB, IMP dehydrogenase/GMP reductase [Nucleotide transport and metabolism].	170	112	2e-30	34	199	58.84	95.29
PROKKA_01941	605	gnl|CDD|224086 COG1164, COG1164, Oligoendopeptidase F [Amino acid transport and metabolism].	598	495	9e-169	54	595	97.69	98.83
PROKKA_01942	292	gnl|CDD|223609 COG0535, COG0535, Predicted Fe-S oxidoreductases [General function prediction only].	347	58.5	1e-10	36	315	97.26	86.17
PROKKA_01943	159	gnl|CDD|224492 COG1576, COG1576, Uncharacterized conserved protein [Function unknown].	155	218	2e-73	69	158	99.37	99.35
PROKKA_01945	391	gnl|CDD|223343 COG0265, DegQ, Trypsin-like serine proteases, typically periplasmic, contain C-terminal PDZ domain [Posttranslational modification, protein turnover, chaperones].	347	254	2e-81	52	346	86.45	94.24
PROKKA_01946	264	gnl|CDD|224156 COG1235, PhnP, Metal-dependent hydrolases of the beta-lactamase superfamily I [General function prediction only].	269	209	6e-67	48	268	94.7	99.63
PROKKA_01947	280	gnl|CDD|227190 COG4853, COG4853, Uncharacterized protein conserved in bacteria [Function unknown].	264	124	2e-34	50	269	92.14	99.62
PROKKA_01948	438	gnl|CDD|227200 COG4863, COG4863, Uncharacterized protein conserved in bacteria [Function unknown].	439	200	2e-59	50	430	94.52	96.36
PROKKA_01949	613	gnl|CDD|227335 COG5002, VicK, Signal transduction histidine kinase [Signal transduction mechanisms].	459	629	0	82	459	74.55	99.56
PROKKA_01950	235	gnl|CDD|223816 COG0745, OmpR, Response regulators consisting of a CheY-like receiver domain and a winged-helix DNA-binding domain [Signal transduction mechanisms / Transcription].	229	269	2e-91	73	232	97.87	100
PROKKA_01955	429	gnl|CDD|223182 COG0104, PurA, Adenylosuccinate synthase [Nucleotide transport and metabolism].	430	726	0	77	430	99.77	100
PROKKA_01956	453	gnl|CDD|223382 COG0305, DnaB, Replicative DNA helicase [DNA replication, recombination, and repair].	435	594	0	74	437	96.25	100
PROKKA_01957	148	gnl|CDD|223436 COG0359, RplI, Ribosomal protein L9 [Translation, ribosomal structure and biogenesis].	148	131	1e-39	71	148	100	99.32
PROKKA_01958	657	gnl|CDD|226404 COG3887, COG3887, Predicted signaling protein consisting of a modified GGDEF domain and a DHH domain [Signal transduction mechanisms].	655	822	0	72	656	99.7	100
PROKKA_01959	311	gnl|CDD|226692 COG4241, COG4241, Predicted membrane protein [Function unknown].	314	112	2e-29	49	311	99.68	98.73
PROKKA_01960	77	gnl|CDD|223316 COG0238, RpsR, Ribosomal protein S18 [Translation, ribosomal structure and biogenesis].	75	103	7e-31	88	59	76.62	78.67
PROKKA_01961	173	gnl|CDD|223702 COG0629, Ssb, Single-stranded DNA-binding protein [DNA replication, recombination, and repair].	167	149	3e-46	57	180	100	99.4
PROKKA_01962	96	gnl|CDD|223437 COG0360, RpsF, Ribosomal protein S6 [Translation, ribosomal structure and biogenesis].	112	118	4e-36	75	95	98.96	84.82
PROKKA_01963	366	gnl|CDD|223091 COG0012, COG0012, Predicted GTPase, probable translation factor [Translation, ribosomal structure and biogenesis].	372	555	0	76	374	100	100
PROKKA_01964	65	gnl|CDD|226886 COG4481, COG4481, Uncharacterized protein conserved in bacteria [Function unknown].	60	91	3e-26	83	59	90.77	98.33
PROKKA_01965	293	gnl|CDD|223740 COG0668, MscS, Small-conductance mechanosensitive channel [Cell envelope biogenesis, outer membrane].	316	121	2e-32	56	225	75.43	70.57
PROKKA_01967	285	gnl|CDD|224392 COG1475, Spo0J, Stage 0 sporulation protein J (antagonist of Soj) containing ParB-like nuclease domain [Transcription].	240	152	4e-45	70	187	65.26	76.67
PROKKA_01968	253	gnl|CDD|224113 COG1192, Soj, ATPases involved in chromosome partitioning [Cell division and chromosome partitioning].	259	270	5e-91	69	252	98.81	96.91
PROKKA_01969	290	gnl|CDD|224392 COG1475, Spo0J, Stage 0 sporulation protein J (antagonist of Soj) containing ParB-like nuclease domain [Transcription].	240	150	5e-44	64	215	73.79	87.92
PROKKA_01970	239	gnl|CDD|223434 COG0357, GidB, Predicted S-adenosylmethionine-dependent methyltransferase involved in bacterial cell division [Cell envelope biogenesis, outer membrane].	215	241	3e-80	66	215	88.28	98.14
PROKKA_01971	629	gnl|CDD|223522 COG0445, GidA, Flavin-dependent tRNA uridine 5-carboxymethylaminomethyl modification enzyme GidA [Cell cycle control, cell division, chromosome partitioning].	621	1114	0	78	620	98.41	99.52
PROKKA_01972	458	gnl|CDD|223561 COG0486, ThdF, Predicted GTPase [General function prediction only].	454	617	0	72	459	100	99.78
PROKKA_01973	205	gnl|CDD|224760 COG1847, Jag, Predicted RNA-binding protein [General function prediction only].	208	213	5e-70	65	208	98.54	99.52
PROKKA_01974	255	gnl|CDD|223778 COG0706, YidC, Preprotein translocase subunit YidC [Intracellular trafficking and secretion].	314	195	6e-61	59	235	88.24	73.89
PROKKA_01975	115	gnl|CDD|223667 COG0594, RnpA, RNase P protein component [Translation, ribosomal structure and biogenesis].	117	105	2e-30	59	116	100	98.29
PROKKA_01976	44	gnl|CDD|223308 COG0230, RpmH, Ribosomal protein L34 [Translation, ribosomal structure and biogenesis].	44	41.5	9e-08	84	44	100	100
PROKKA_01977	446	gnl|CDD|223666 COG0593, DnaA, ATPase involved in DNA replication initiation [DNA replication, recombination, and repair].	408	540	0	69	435	97.31	99.51
PROKKA_01978	379	gnl|CDD|223665 COG0592, DnaN, DNA polymerase sliding clamp subunit (PCNA homolog) [DNA replication, recombination, and repair].	364	326	3e-109	58	379	99.74	100
PROKKA_01979	70	gnl|CDD|225303 COG2501, COG2501, S4-like RNA binding protein [Replication, recombination, and repair].	73	94.6	1e-27	73	62	88.57	84.93
PROKKA_01980	375	gnl|CDD|224116 COG1195, RecF, Recombinational DNA repair ATPase (RecF pathway) [DNA replication, recombination, and repair].	363	434	1e-151	67	369	98.13	99.45
PROKKA_01981	642	gnl|CDD|223265 COG0187, GyrB, Type IIA topoisomerase (DNA gyrase/topo II, topoisomerase IV), B subunit [DNA replication, recombination, and repair].	635	1060	0	82	638	98.91	100
PROKKA_01982	823	gnl|CDD|223266 COG0188, GyrA, Type IIA topoisomerase (DNA gyrase/topo II, topoisomerase IV), A subunit [DNA replication, recombination, and repair].	804	1200	0	79	814	98.54	100
PROKKA_01984	1014	gnl|CDD|223911 COG0841, AcrB, Cation/multidrug efflux pump [Defense mechanisms].	1009	584	0	48	1021	97.93	100
PROKKA_01986	85	gnl|CDD|223718 COG0645, COG0645, Predicted kinase [General function prediction only].	170	58.2	7e-13	50	82	91.76	48.24
PROKKA_01987	306	gnl|CDD|223654 COG0581, PstA, ABC-type phosphate transport system, permease component [Inorganic ion transport and metabolism].	292	252	2e-82	64	292	94.77	96.92
PROKKA_01988	296	gnl|CDD|223646 COG0573, PstC, ABC-type phosphate transport system, permease component [Inorganic ion transport and metabolism].	310	235	7e-76	63	295	96.62	94.52
PROKKA_01989	299	gnl|CDD|223304 COG0226, PstS, ABC-type phosphate transport system, periplasmic component [Inorganic ion transport and metabolism].	318	196	2e-60	48	315	97.99	98.11
PROKKA_01990	85	gnl|CDD|224830 COG1918, FeoA, Fe2+ transport system protein A [Inorganic ion transport and metabolism].	75	71.1	4e-18	64	70	82.35	93.33
PROKKA_01991	240	gnl|CDD|223447 COG0370, FeoB, Fe2+ transport system protein B [Inorganic ion transport and metabolism].	653	249	2e-78	62	234	97.5	34.15
PROKKA_01992	466	gnl|CDD|223447 COG0370, FeoB, Fe2+ transport system protein B [Inorganic ion transport and metabolism].	653	240	3e-72	48	446	94.42	65.08
PROKKA_01997	490	gnl|CDD|223664 COG0591, PutP, Na+/proline symporter [Amino acid transport and metabolism / General function prediction only].	493	204	5e-60	46	468	92.45	93.1
PROKKA_01999	391	gnl|CDD|224390 COG1473, AbgB, Metal-dependent amidase/aminoacylase/carboxypeptidase [General function prediction only].	392	456	6e-160	63	383	96.93	97.19
PROKKA_02000	236	gnl|CDD|227323 COG4990, COG4990, Uncharacterized protein conserved in bacteria [Function unknown].	195	129	3e-37	43	200	83.9	88.72
PROKKA_02001	471	gnl|CDD|223903 COG0833, LysP, Amino acid transporters [Amino acid transport and metabolism].	541	547	0	61	467	95.54	85.77
PROKKA_02002	291	gnl|CDD|224537 COG1622, CyoA, Heme/copper-type cytochrome/quinol oxidases, subunit 2 [Energy production and conversion].	247	237	1e-77	62	219	75.26	85.83
PROKKA_02003	644	gnl|CDD|223913 COG0843, CyoB, Heme/copper-type cytochrome/quinol oxidases, subunit 1 [Energy production and conversion].	566	639	0	70	559	86.34	97.88
PROKKA_02004	200	gnl|CDD|224758 COG1845, CyoC, Heme/copper-type cytochrome/quinol oxidase, subunit 3 [Energy production and conversion].	209	146	3e-44	64	193	96	91.39
PROKKA_02005	103	gnl|CDD|225667 COG3125, CyoD, Heme/copper-type cytochrome/quinol oxidase, subunit 4 [Energy production and conversion].	111	63.9	7e-15	53	104	100	93.69
PROKKA_02006	609	gnl|CDD|223551 COG0475, KefB, Kef-type K+ transport systems, membrane components [Inorganic ion transport and metabolism].	397	180	3e-51	48	401	64.37	97.23
PROKKA_02010	66	gnl|CDD|224393 COG1476, COG1476, Predicted transcriptional regulators [Transcription].	68	89.6	9e-26	74	62	93.94	91.18
PROKKA_02011	430	gnl|CDD|225161 COG2252, COG2252, Xanthine/uracil/vitamin C permease [Nucleotide transport and metabolism].	436	318	2e-104	67	425	98.6	96.33
PROKKA_02012	463	gnl|CDD|224038 COG1113, AnsP, Gamma-aminobutyrate permease and related permeases [Amino acid transport and metabolism].	462	558	0	78	451	97.41	97.4
PROKKA_02014	573	gnl|CDD|227665 COG5373, COG5373, Predicted membrane protein [Function unknown].	931	83	2e-17	42	153	25.48	16.33
PROKKA_02015	429	gnl|CDD|224039 COG1114, BrnQ, Branched-chain amino acid permeases [Amino acid transport and metabolism].	431	358	3e-120	65	410	95.1	95.13
PROKKA_02016	461	gnl|CDD|225646 COG3104, PTR2, Dipeptide/tripeptide permease [Amino acid transport and metabolism].	498	313	1e-101	55	495	96.75	95.98
PROKKA_02018	210	gnl|CDD|226287 COG3764, SrtA, Sortase (surface protein transpeptidase) [Cell envelope biogenesis, outer membrane].	210	141	8e-42	51	204	95.71	95.71
PROKKA_02020	72	gnl|CDD|224393 COG1476, COG1476, Predicted transcriptional regulators [Transcription].	68	84.2	2e-23	68	65	90.28	95.59
PROKKA_02021	420	gnl|CDD|226112 COG3584, COG3584, Uncharacterized protein conserved in bacteria [Function unknown].	109	132	6e-38	59	115	26.9	100
PROKKA_02022	314	gnl|CDD|223910 COG0840, Tar, Methyl-accepting chemotaxis protein [Cell motility and secretion / Signal transduction mechanisms].	408	106	5e-27	52	248	78.98	60.05
PROKKA_02023	270	gnl|CDD|224879 COG1968, BacA, Undecaprenyl pyrophosphate phosphatase [Lipid transport and metabolism].	270	210	5e-67	60	271	99.26	98.52
PROKKA_02025	383	gnl|CDD|227108 COG4767, VanZ, Glycopeptide antibiotics resistance protein [Defense mechanisms].	199	55.8	5e-10	51	94	24.02	43.72
PROKKA_02026	437	gnl|CDD|223354 COG0277, GlcD, FAD/FMN-containing dehydrogenases [Energy production and conversion].	459	84.9	1e-18	42	154	34.55	33.33
PROKKA_02027	390	gnl|CDD|226143 COG3616, COG3616, Predicted amino acid aldolase or racemase [Amino acid transport and metabolism].	368	109	9e-28	35	405	96.92	96.74
PROKKA_02028	333	gnl|CDD|226098 COG3568, ElsH, Metal-dependent hydrolase [General function prediction only].	259	51.6	2e-08	34	311	91.59	99.23
PROKKA_02031	350	gnl|CDD|223991 COG1063, Tdh, Threonine dehydrogenase and related Zn-dependent dehydrogenases [Amino acid transport and metabolism / General function prediction only].	350	308	4e-103	53	360	99.71	99.71
PROKKA_02032	390	gnl|CDD|225371 COG2814, AraJ, Arabinose efflux permease [Carbohydrate transport and metabolism].	394	73	6e-15	38	356	90.77	88.58
PROKKA_02034	799	gnl|CDD|226841 COG4412, COG4412, Uncharacterized protein conserved in bacteria [Function unknown].	760	429	1e-138	43	798	97.25	99.74
PROKKA_02035	215	gnl|CDD|223254 COG0176, MipB, Transaldolase [Carbohydrate transport and metabolism].	239	244	8e-82	64	229	100	95.82
PROKKA_02036	308	gnl|CDD|224791 COG1879, RbsB, ABC-type sugar transport system, periplasmic component [Carbohydrate transport and metabolism].	322	207	9e-65	64	278	87.66	86.34
PROKKA_02037	311	gnl|CDD|224093 COG1172, AraH, Ribose/xylose/arabinose/galactoside ABC-type transport systems, permease components [Carbohydrate transport and metabolism].	316	242	1e-78	73	313	99.68	98.1
PROKKA_02038	494	gnl|CDD|224053 COG1129, MglA, ABC-type sugar transport system, ATPase component [Carbohydrate transport and metabolism].	500	709	0	72	493	99.39	98.4
PROKKA_02039	131	gnl|CDD|224782 COG1869, RbsD, ABC-type ribose transport system, auxiliary component [Carbohydrate transport and metabolism].	135	163	1e-52	73	135	100	100
PROKKA_02040	298	gnl|CDD|223598 COG0524, RbsK, Sugar kinases, ribokinase family [Carbohydrate transport and metabolism].	311	190	1e-58	55	303	96.64	97.43
PROKKA_02041	323	gnl|CDD|224525 COG1609, PurR, Transcriptional regulators [Transcription].	333	349	8e-120	60	329	99.38	98.8
PROKKA_02043	152	gnl|CDD|224759 COG1846, MarR, Transcriptional regulators [Transcription].	126	78	2e-19	63	88	57.89	69.84
PROKKA_02044	449	gnl|CDD|225180 COG2271, UhpC, Sugar phosphate permease [Carbohydrate transport and metabolism].	448	508	1e-178	67	450	100	99.11
PROKKA_02045	339	gnl|CDD|223521 COG0444, DppD, ABC-type dipeptide/oligopeptide/nickel transport system, ATPase component [Amino acid transport and metabolism / Inorganic ion transport and metabolism].	316	460	2e-163	68	316	92.63	98.73
PROKKA_02046	308	gnl|CDD|224048 COG1123, COG1123, ATPase components of various ABC-type transport systems, contain duplicated ATPase [General function prediction only].	539	369	7e-125	73	260	84.42	48.05
PROKKA_02047	322	gnl|CDD|223674 COG0601, DppB, ABC-type dipeptide/oligopeptide/nickel transport systems, permease components [Amino acid transport and metabolism / Inorganic ion transport and metabolism].	317	284	1e-94	62	321	99.69	99.37
PROKKA_02048	301	gnl|CDD|224094 COG1173, DppC, ABC-type dipeptide/oligopeptide/nickel transport systems, permease components [Amino acid transport and metabolism / Inorganic ion transport and metabolism].	289	245	4e-80	60	235	78.07	80.62
PROKKA_02049	593	gnl|CDD|223818 COG0747, DdpA, ABC-type dipeptide transport system, periplasmic component [Amino acid transport and metabolism].	556	276	5e-85	45	503	80.61	83.81
PROKKA_02051	140	gnl|CDD|223662 COG0589, UspA, Universal stress protein UspA and related nucleotide-binding proteins [Signal transduction mechanisms].	154	68.1	9e-16	51	149	100	96.1
PROKKA_02052	483	gnl|CDD|223732 COG0659, SUL1, Sulfate permease and related transporters (MFS superfamily) [Inorganic ion transport and metabolism].	554	337	1e-109	50	520	98.14	93.5
PROKKA_02054	225	gnl|CDD|223816 COG0745, OmpR, Response regulators consisting of a CheY-like receiver domain and a winged-helix DNA-binding domain [Signal transduction mechanisms / Transcription].	229	229	8e-76	57	227	97.33	98.25
PROKKA_02055	463	gnl|CDD|223715 COG0642, BaeS, Signal transduction histidine kinase [Signal transduction mechanisms].	336	206	3e-62	58	280	60.04	80.95
PROKKA_02056	173	gnl|CDD|223340 COG0262, FolA, Dihydrofolate reductase [Coenzyme metabolism].	167	121	3e-35	46	167	96.53	95.21
PROKKA_02057	317	gnl|CDD|225253 COG2378, COG2378, Predicted transcriptional regulator [Transcription].	311	179	4e-54	48	315	98.11	98.39
PROKKA_02064	394	gnl|CDD|223665 COG0592, DnaN, DNA polymerase sliding clamp subunit (PCNA homolog) [DNA replication, recombination, and repair].	364	132	2e-35	44	367	92.39	96.43
PROKKA_02066	74	gnl|CDD|224393 COG1476, COG1476, Predicted transcriptional regulators [Transcription].	68	43	8e-08	59	44	59.46	64.71
PROKKA_02070	165	gnl|CDD|225881 COG3344, COG3344, Retron-type reverse transcriptase [DNA replication, recombination, and repair].	328	76.4	6e-18	48	154	89.7	46.65
PROKKA_02075	323	gnl|CDD|223642 COG0568, RpoD, DNA-directed RNA polymerase, sigma subunit (sigma70/sigma32) [Transcription].	342	138	2e-38	55	264	78.64	73.39
PROKKA_02078	659	gnl|CDD|225881 COG3344, COG3344, Retron-type reverse transcriptase [DNA replication, recombination, and repair].	328	92.6	4e-21	45	277	40.67	82.93
PROKKA_02081	331	gnl|CDD|224383 COG1466, HolA, DNA polymerase III, delta subunit [DNA replication, recombination, and repair].	334	150	1e-42	49	324	97.28	94.31
PROKKA_02086	141	gnl|CDD|227294 COG4959, TraF, Type IV secretory pathway, protease TraF [Posttranslational modification, protein turnover, chaperones / Intracellular trafficking and secretion].	173	43.6	5e-07	44	86	58.87	46.24
PROKKA_02089	643	gnl|CDD|225881 COG3344, COG3344, Retron-type reverse transcriptase [DNA replication, recombination, and repair].	328	106	1e-25	49	211	32.04	64.02
PROKKA_02096	133	gnl|CDD|223552 COG0476, ThiF, Dinucleotide-utilizing enzymes involved in molybdopterin and thiamine biosynthesis family 2 [Coenzyme metabolism].	254	45.1	2e-07	44	111	82.71	37.4
PROKKA_02098	626	gnl|CDD|225881 COG3344, COG3344, Retron-type reverse transcriptase [DNA replication, recombination, and repair].	328	101	3e-24	48	233	35.94	69.82
PROKKA_02111	245	gnl|CDD|225137 COG2227, UbiG, 2-polyprenyl-3-methyl-5-hydroxy-6-metoxy-1,4-benzoquinol methylase [Coenzyme metabolism].	243	70.8	1e-15	49	107	42.86	43.62
PROKKA_02115	260	gnl|CDD|223669 COG0596, MhpC, Predicted hydrolases or acyltransferases (alpha/beta hydrolase superfamily) [General function prediction only].	282	82	3e-19	31	274	95	95.74
PROKKA_02120	118	gnl|CDD|224694 COG1780, NrdI, Protein involved in ribonucleotide reduction [Nucleotide transport and metabolism].	141	130	4e-40	54	127	99.15	90.07
PROKKA_02127	252	gnl|CDD|227810 COG5523, COG5523, Predicted integral membrane protein [Function unknown].	271	62.9	1e-12	58	77	30.56	28.41
PROKKA_02128	240	gnl|CDD|223592 COG0518, GuaA, GMP synthase - Glutamine amidotransferase domain [Nucleotide transport and metabolism].	198	148	2e-44	44	204	84.17	99.49
PROKKA_02129	459	gnl|CDD|224089 COG1167, ARO8, Transcriptional regulators containing a DNA-binding HTH domain and an aminotransferase domain (MocR family) and their eukaryotic orthologs [Transcription / Amino acid transport and metabolism].	459	378	4e-127	48	458	97.39	98.26
PROKKA_02131	938	gnl|CDD|224037 COG1112, COG1112, Superfamily I DNA and RNA helicases and helicase subunits [DNA replication, recombination, and repair].	767	100	2e-22	37	364	36.67	42.24
PROKKA_02132	316	gnl|CDD|224868 COG1957, URH1, Inosine-uridine nucleoside N-ribohydrolase [Nucleotide transport and metabolism].	311	226	4e-72	53	316	99.05	99.36
PROKKA_02138	143	gnl|CDD|226134 COG3607, COG3607, Predicted lactoylglutathione lyase [General function prediction only].	133	53.9	7e-11	47	124	80.42	90.23
PROKKA_02140	392	gnl|CDD|225371 COG2814, AraJ, Arabinose efflux permease [Carbohydrate transport and metabolism].	394	75.7	7e-16	39	354	86.48	88.32
PROKKA_02141	96	gnl|CDD|227178 COG4841, COG4841, Uncharacterized protein conserved in bacteria [Function unknown].	95	99.5	9e-29	66	94	97.92	98.95
PROKKA_02142	373	gnl|CDD|223449 COG0372, GltA, Citrate synthase [Energy production and conversion].	390	429	2e-149	61	371	97.59	94.36
PROKKA_02143	478	gnl|CDD|224990 COG2079, PrpD, Uncharacterized protein involved in propionate catabolism [General function prediction only].	453	489	2e-170	57	467	97.49	98.68
PROKKA_02144	302	gnl|CDD|225311 COG2513, PrpB, PEP phosphonomutase and related enzymes [Carbohydrate transport and metabolism].	289	363	4e-126	66	284	93.38	98.27
PROKKA_02145	569	gnl|CDD|224871 COG1960, CaiA, Acyl-CoA dehydrogenases [Lipid metabolism].	393	334	1e-109	57	402	68.01	98.47
PROKKA_02146	296	gnl|CDD|224995 COG2084, MmsB, 3-hydroxyisobutyrate dehydrogenase and related beta-hydroxyacid dehydrogenases [Lipid metabolism].	286	282	1e-94	57	285	95.95	98.95
PROKKA_02147	486	gnl|CDD|223944 COG1012, PutA, NAD-dependent aldehyde dehydrogenases [Energy production and conversion].	472	463	7e-160	57	479	98.15	99.36
PROKKA_02148	210	gnl|CDD|224199 COG1280, RhtB, Putative threonine efflux protein [Amino acid transport and metabolism].	208	142	2e-42	55	210	99.52	99.52
PROKKA_02149	351	gnl|CDD|223955 COG1024, CaiD, Enoyl-CoA hydratase/carnithine racemase [Lipid metabolism].	257	155	3e-45	51	179	50.71	67.32
PROKKA_02152	385	gnl|CDD|223497 COG0420, SbcD, DNA repair exonuclease [DNA replication, recombination, and repair].	390	183	4e-54	43	388	95.32	96.15
PROKKA_02153	1029	gnl|CDD|223496 COG0419, SbcC, ATPase involved in DNA repair [DNA replication, recombination, and repair].	908	242	1e-67	45	1023	98.74	98.79
PROKKA_02155	126	gnl|CDD|223713 COG0640, ArsR, Predicted transcriptional regulators [Transcription].	110	54.8	2e-11	53	91	71.43	82.73
PROKKA_02158	256	gnl|CDD|223959 COG1028, FabG, Dehydrogenases with different specificities (related to short-chain alcohol dehydrogenases) [Secondary metabolites biosynthesis, transport, and catabolism / General function prediction only].	251	174	1e-53	48	259	96.88	99.2
PROKKA_02159	399	gnl|CDD|224091 COG1169, MenF, Isochorismate synthase [Coenzyme metabolism / Secondary metabolites biosynthesis, transport, and catabolism].	423	383	2e-130	53	382	92.48	89.13
PROKKA_02160	538	gnl|CDD|223952 COG1021, EntE, Peptide arylation enzymes [Secondary metabolites biosynthesis, transport, and catabolism].	542	821	0	73	537	99.07	99.08
PROKKA_02161	295	gnl|CDD|224452 COG1535, EntB, Isochorismate hydrolase [Secondary metabolites biosynthesis, transport, and catabolism].	218	315	2e-108	71	217	73.56	99.54
PROKKA_02162	2385	gnl|CDD|223951 COG1020, EntF, Non-ribosomal peptide synthetase modules and related proteins [Secondary metabolites biosynthesis, transport, and catabolism].	642	566	3e-180	57	674	28.18	100
PROKKA_02163	74	gnl|CDD|225790 COG3251, COG3251, Uncharacterized protein conserved in bacteria [Function unknown].	71	94.5	2e-27	71	62	83.78	87.32
PROKKA_02164	480	gnl|CDD|225371 COG2814, AraJ, Arabinose efflux permease [Carbohydrate transport and metabolism].	394	58.4	4e-10	42	147	30.62	37.31
PROKKA_02165	249	gnl|CDD|225002 COG2091, Sfp, Phosphopantetheinyl transferase [Coenzyme metabolism].	223	114	3e-31	45	179	70.28	77.58
PROKKA_02167	90	gnl|CDD|223847 COG0776, HimA, Bacterial nucleoid DNA-binding protein [DNA replication, recombination, and repair].	94	131	3e-41	76	90	100	95.74
PROKKA_02169	174	gnl|CDD|225200 COG2318, DinB, Uncharacterized protein conserved in bacteria [Function unknown].	172	116	3e-33	50	168	96.55	94.77
PROKKA_02170	397	gnl|CDD|224322 COG1404, AprE, Subtilisin-like serine proteases [Posttranslational modification, protein turnover, chaperones].	508	135	8e-36	46	347	79.85	67.72
PROKKA_02171	455	gnl|CDD|224040 COG1115, AlsT, Na+/alanine symporter [Amino acid transport and metabolism].	452	463	8e-161	69	448	97.8	99.12
PROKKA_02178	235	gnl|CDD|224108 COG1187, RsuA, 16S rRNA uridine-516 pseudouridylate synthase and related pseudouridylate synthases [Translation, ribosomal structure and biogenesis].	248	237	3e-78	63	241	96.17	97.18
PROKKA_02181	639	gnl|CDD|223518 COG0441, ThrS, Threonyl-tRNA synthetase [Translation, ribosomal structure and biogenesis].	589	778	0	74	604	94.21	99.15
PROKKA_02182	255	gnl|CDD|224059 COG1136, SalX, ABC-type antimicrobial peptide transport system, ATPase component [Defense mechanisms].	226	302	7e-104	68	224	87.45	98.67
PROKKA_02186	334	gnl|CDD|224094 COG1173, DppC, ABC-type dipeptide/oligopeptide/nickel transport systems, permease components [Amino acid transport and metabolism / Inorganic ion transport and metabolism].	289	75.4	2e-16	45	300	89.22	93.08
PROKKA_02187	566	gnl|CDD|223107 COG0028, IlvB, Thiamine pyrophosphate-requiring enzymes [acetolactate synthase, pyruvate dehydrogenase (cytochrome), glyoxylate carboligase, phosphonopyruvate decarboxylase] [Amino acid transport and metabolism / Coenzyme metabolism].	550	553	0	58	556	96.47	99.82
PROKKA_02188	245	gnl|CDD|223505 COG0428, COG0428, Predicted divalent heavy-metal cations transporter [Inorganic ion transport and metabolism].	266	58.1	6e-11	48	149	59.59	56.02
PROKKA_02189	288	gnl|CDD|223565 COG0491, GloB, Zn-dependent hydrolases, including glyoxylases [General function prediction only].	252	69.1	1e-14	34	242	81.94	87.3
PROKKA_02190	312	gnl|CDD|224868 COG1957, URH1, Inosine-uridine nucleoside N-ribohydrolase [Nucleotide transport and metabolism].	311	233	8e-75	43	319	99.04	99.04
PROKKA_02193	141	gnl|CDD|225778 COG3238, COG3238, Uncharacterized protein conserved in bacteria [Function unknown].	150	40.3	6e-06	45	116	79.43	76
PROKKA_02194	226	gnl|CDD|223736 COG0664, Crp, cAMP-binding proteins - catabolite gene activator and regulatory subunit of cAMP-dependent protein kinases [Signal transduction mechanisms].	214	106	1e-28	44	198	86.73	92.52
PROKKA_02197	217	gnl|CDD|223565 COG0491, GloB, Zn-dependent hydrolases, including glyoxylases [General function prediction only].	252	94.5	6e-24	41	212	94.01	82.14
PROKKA_02198	205	gnl|CDD|224228 COG1309, AcrR, Transcriptional regulator [Transcription].	201	64.2	9e-14	41	195	94.63	95.02
PROKKA_02199	743	gnl|CDD|225272 COG2409, COG2409, Predicted drug exporters of the RND superfamily [General function prediction only].	937	261	2e-75	42	782	97.17	79.62
PROKKA_02201	216	gnl|CDD|227182 COG4845, COG4845, Chloramphenicol O-acetyltransferase [Defense mechanisms].	219	179	9e-57	56	214	98.15	97.26
PROKKA_02202	308	gnl|CDD|224276 COG1357, COG1357, Pentapeptide repeats containing protein [Function unknown].	238	64.1	7e-13	42	133	42.21	50
PROKKA_02203	170	gnl|CDD|224584 COG1670, RimL, Acetyltransferases, including N-acetylases of ribosomal proteins [Translation, ribosomal structure and biogenesis].	187	72.3	7e-17	40	169	92.94	90.37
PROKKA_02204	295	gnl|CDD|223769 COG0697, RhaT, Permeases of the drug/metabolite transporter (DMT) superfamily [Carbohydrate transport and metabolism / Amino acid transport and metabolism / General function prediction only].	292	59.9	3e-11	48	227	76.61	77.05
PROKKA_02205	186	gnl|CDD|224829 COG1917, COG1917, Uncharacterized conserved protein, contains double-stranded beta-helix domain [Function unknown].	131	58	4e-12	46	91	48.92	67.94
PROKKA_02208	163	gnl|CDD|223669 COG0596, MhpC, Predicted hydrolases or acyltransferases (alpha/beta hydrolase superfamily) [General function prediction only].	282	82	6e-20	50	113	68.1	39.72
PROKKA_02209	466	gnl|CDD|224153 COG1232, HemY, Protoporphyrinogen oxidase [Coenzyme metabolism].	444	274	3e-87	51	448	95.71	97.3
PROKKA_02211	183	gnl|CDD|224584 COG1670, RimL, Acetyltransferases, including N-acetylases of ribosomal proteins [Translation, ribosomal structure and biogenesis].	187	110	1e-30	51	180	95.63	96.26
PROKKA_02214	67	gnl|CDD|224197 COG1278, CspC, Cold shock proteins [Transcription].	67	101	2e-30	72	65	95.52	97.01
PROKKA_02215	298	gnl|CDD|224185 COG1266, COG1266, Predicted metal-dependent membrane protease [General function prediction only].	226	48.8	1e-07	40	177	59.06	77.88
PROKKA_02218	257	gnl|CDD|223635 COG0561, Cof, Predicted hydrolases of the HAD superfamily [General function prediction only].	264	180	1e-55	49	257	96.89	97.35
PROKKA_02220	138	gnl|CDD|224759 COG1846, MarR, Transcriptional regulators [Transcription].	126	72.6	1e-17	53	109	78.99	86.51
PROKKA_02221	398	gnl|CDD|225371 COG2814, AraJ, Arabinose efflux permease [Carbohydrate transport and metabolism].	394	170	7e-49	49	374	93.22	93.4
PROKKA_02222	290	gnl|CDD|223656 COG0583, LysR, Transcriptional regulator [Transcription].	297	191	4e-59	50	290	98.62	96.97
PROKKA_02223	347	gnl|CDD|223214 COG0136, Asd, Aspartate-semialdehyde dehydrogenase [Amino acid transport and metabolism].	334	376	6e-130	64	332	93.37	95.81
PROKKA_02224	374	gnl|CDD|227264 COG4927, COG4927, Predicted choloylglycine hydrolase [General function prediction only].	336	92.3	6e-22	41	268	69.25	74.4
PROKKA_02226	300	gnl|CDD|223656 COG0583, LysR, Transcriptional regulator [Transcription].	297	210	3e-66	57	292	96.33	96.97
PROKKA_02227	229	gnl|CDD|225167 COG2258, COG2258, Uncharacterized protein conserved in bacteria [Function unknown].	210	248	4e-83	66	210	91.7	99.05
PROKKA_02229	198	gnl|CDD|226037 COG3506, COG3506, Uncharacterized conserved protein [Function unknown].	189	107	2e-29	47	156	78.28	78.84
PROKKA_02230	584	gnl|CDD|224055 COG1132, MdlB, ABC-type multidrug transport system, ATPase and permease components [Defense mechanisms].	567	436	1e-146	63	573	98.12	99.82
PROKKA_02231	598	gnl|CDD|224055 COG1132, MdlB, ABC-type multidrug transport system, ATPase and permease components [Defense mechanisms].	567	505	5e-173	63	538	89.97	94.18
PROKKA_02233	194	gnl|CDD|224199 COG1280, RhtB, Putative threonine efflux protein [Amino acid transport and metabolism].	208	86.9	1e-21	42	187	91.75	89.9
PROKKA_02234	185	gnl|CDD|224314 COG1396, HipB, Predicted transcriptional regulators [Transcription].	120	50.8	1e-09	63	65	34.59	54.17
PROKKA_02240	319	gnl|CDD|223394 COG0317, SpoT, Guanosine polyphosphate pyrophosphohydrolases/synthetases [Signal transduction mechanisms / Transcription].	701	97.7	3e-23	50	158	45.77	21.54
PROKKA_02241	134	gnl|CDD|223394 COG0317, SpoT, Guanosine polyphosphate pyrophosphohydrolases/synthetases [Signal transduction mechanisms / Transcription].	701	108	1e-28	61	80	59.7	11.41
PROKKA_02243	436	gnl|CDD|224154 COG1233, COG1233, Phytoene dehydrogenase and related proteins [Secondary metabolites biosynthesis, transport, and catabolism].	487	82.5	1e-17	32	493	95.64	98.15
PROKKA_02244	289	gnl|CDD|224511 COG1595, RpoE, DNA-directed RNA polymerase specialized sigma subunit, sigma24 homolog [Transcription].	182	111	5e-30	46	155	53.29	84.62
PROKKA_02246	194	gnl|CDD|226607 COG4122, COG4122, Predicted O-methyltransferase [General function prediction only].	219	127	1e-36	49	194	92.27	87.21
PROKKA_02247	370	gnl|CDD|226371 COG3853, TelA, Uncharacterized protein involved in tellurite resistance [Inorganic ion transport and metabolism].	386	147	6e-41	47	377	98.65	93.01
PROKKA_02249	519	gnl|CDD|224563 COG1649, COG1649, Uncharacterized protein conserved in bacteria [Function unknown].	418	328	1e-107	46	403	75.92	88.76
PROKKA_02250	101	gnl|CDD|224357 COG1440, CelA, Phosphotransferase system cellobiose-specific component IIB [Carbohydrate transport and metabolism].	102	79.2	8e-21	59	100	99.01	97.06
PROKKA_02251	427	gnl|CDD|224372 COG1455, CelB, Phosphotransferase system cellobiose-specific component IIC [Carbohydrate transport and metabolism].	432	385	6e-131	62	426	98.13	98.38
PROKKA_02253	382	gnl|CDD|225252 COG2377, COG2377, Predicted molecular chaperone distantly related to HSP70-fold metalloproteases [Posttranslational modification, protein turnover, chaperones].	371	302	6e-100	51	380	99.48	98.38
PROKKA_02254	299	gnl|CDD|225518 COG2971, COG2971, Predicted N-acetylglucosamine kinase [Carbohydrate transport and metabolism].	301	148	2e-42	49	278	90.3	90.37
PROKKA_02255	182	gnl|CDD|223421 COG0344, COG0344, Predicted membrane protein [Function unknown].	200	106	2e-29	54	181	96.7	90.5
PROKKA_02256	527	gnl|CDD|223153 COG0075, COG0075, Serine-pyruvate aminotransferase/archaeal aspartate aminotransferase [Amino acid transport and metabolism].	383	182	1e-52	43	364	64.52	92.95
PROKKA_02257	333	gnl|CDD|224092 COG1171, IlvA, Threonine dehydratase [Amino acid transport and metabolism].	347	374	5e-129	71	322	95.8	92.51
PROKKA_02258	109	gnl|CDD|225876 COG3339, COG3339, Uncharacterized conserved protein [Function unknown].	116	50.1	8e-10	56	57	52.29	47.41
PROKKA_02260	228	gnl|CDD|223565 COG0491, GloB, Zn-dependent hydrolases, including glyoxylases [General function prediction only].	252	86.4	4e-21	31	218	92.98	76.59
PROKKA_02262	454	gnl|CDD|223587 COG0513, SrmB, Superfamily II DNA and RNA helicases [DNA replication, recombination, and repair / Transcription / Translation, ribosomal structure and biogenesis].	513	426	2e-145	64	402	87.22	78.17
PROKKA_02265	211	gnl|CDD|224228 COG1309, AcrR, Transcriptional regulator [Transcription].	201	86.1	3e-21	46	181	85.78	89.55
PROKKA_02268	253	gnl|CDD|224059 COG1136, SalX, ABC-type antimicrobial peptide transport system, ATPase component [Defense mechanisms].	226	259	3e-87	67	226	88.54	99.12
PROKKA_02269	236	gnl|CDD|225137 COG2227, UbiG, 2-polyprenyl-3-methyl-5-hydroxy-6-metoxy-1,4-benzoquinol methylase [Coenzyme metabolism].	243	61.2	3e-12	48	93	36.86	38.27
PROKKA_02270	135	gnl|CDD|226383 COG3865, COG3865, Uncharacterized protein conserved in bacteria [Function unknown].	151	155	2e-49	60	134	98.52	82.78
PROKKA_02271	260	gnl|CDD|225136 COG2226, UbiE, Methylase involved in ubiquinone/menaquinone biosynthesis [Coenzyme metabolism].	238	53	4e-09	47	119	43.46	48.74
PROKKA_02276	112	gnl|CDD|226470 COG3961, COG3961, Pyruvate decarboxylase and related thiamine pyrophosphate-requiring enzymes [Carbohydrate transport and metabolism / Coenzyme metabolism / General function prediction only].	557	96.6	5e-25	51	112	100	19.93
PROKKA_02277	160	gnl|CDD|224759 COG1846, MarR, Transcriptional regulators [Transcription].	126	70.7	9e-17	53	97	60.62	76.98
PROKKA_02278	245	gnl|CDD|223661 COG0588, GpmA, Phosphoglycerate mutase 1 [Carbohydrate transport and metabolism].	230	370	9e-131	76	228	93.06	99.13
PROKKA_02282	489	gnl|CDD|225106 COG2195, PepD, Di- and tripeptidases [Amino acid transport and metabolism].	414	234	7e-72	43	480	98.16	99.76
PROKKA_02285	197	gnl|CDD|225353 COG2755, TesA, Lysophospholipase L1 and related esterases [Amino acid transport and metabolism].	216	54.9	2e-10	40	207	96.45	93.52
PROKKA_02286	177	gnl|CDD|224511 COG1595, RpoE, DNA-directed RNA polymerase specialized sigma subunit, sigma24 homolog [Transcription].	182	124	2e-36	52	167	92.09	91.21
PROKKA_02288	588	gnl|CDD|223839 COG0768, FtsI, Cell division protein FtsI/penicillin-binding protein 2 [Cell envelope biogenesis, outer membrane].	599	268	8e-82	43	575	92.86	89.82
PROKKA_02289	710	gnl|CDD|223839 COG0768, FtsI, Cell division protein FtsI/penicillin-binding protein 2 [Cell envelope biogenesis, outer membrane].	599	367	5e-118	41	715	97.89	99.83
PROKKA_02290	306	gnl|CDD|225242 COG2367, PenP, Beta-lactamase class A [Defense mechanisms].	329	188	3e-57	49	254	77.45	77.2
PROKKA_02291	280	gnl|CDD|224326 COG1408, COG1408, Predicted phosphohydrolases [General function prediction only].	284	177	4e-54	47	282	97.5	98.59
PROKKA_02293	241	gnl|CDD|224054 COG1131, CcmA, ABC-type multidrug transport system, ATPase component [Defense mechanisms].	293	249	2e-82	67	239	97.1	81.57
PROKKA_02294	339	gnl|CDD|223912 COG0842, COG0842, ABC-type multidrug transport system, permease component [Defense mechanisms].	286	71.1	6e-15	51	216	63.13	75.52
PROKKA_02295	217	gnl|CDD|224228 COG1309, AcrR, Transcriptional regulator [Transcription].	201	71.1	5e-16	50	158	72.35	76.12
PROKKA_02297	322	gnl|CDD|224597 COG1683, COG1683, Uncharacterized conserved protein [Function unknown].	156	151	3e-45	45	153	45.65	96.15
PROKKA_02298	381	gnl|CDD|224871 COG1960, CaiA, Acyl-CoA dehydrogenases [Lipid metabolism].	393	430	8e-150	66	387	99.48	98.47
PROKKA_02299	445	gnl|CDD|227111 COG4770, COG4770, Acetyl/propionyl-CoA carboxylase, alpha subunit [Lipid metabolism].	645	675	0	73	443	98.88	68.68
PROKKA_02300	71	gnl|CDD|223585 COG0511, AccB, Biotin carboxyl carrier protein [Lipid metabolism].	140	74.3	5e-19	59	71	100	50.71
PROKKA_02301	303	gnl|CDD|223197 COG0119, LeuA, Isopropylmalate/homocitrate/citramalate synthases [Amino acid transport and metabolism].	409	196	1e-59	40	285	93.4	66.99
PROKKA_02302	262	gnl|CDD|223955 COG1024, CaiD, Enoyl-CoA hydratase/carnithine racemase [Lipid metabolism].	257	172	6e-53	59	256	97.33	98.83
PROKKA_02303	513	gnl|CDD|227136 COG4799, COG4799, Acetyl-CoA carboxylase, carboxyltransferase component (subunits alpha and beta) [Lipid metabolism].	526	646	0	61	512	98.05	96.77
PROKKA_02304	646	gnl|CDD|223442 COG0365, Acs, Acyl-coenzyme A synthetases/AMP-(fatty) acid ligases [Lipid metabolism].	528	590	0	55	557	85.91	100
PROKKA_02306	171	gnl|CDD|224584 COG1670, RimL, Acetyltransferases, including N-acetylases of ribosomal proteins [Translation, ribosomal structure and biogenesis].	187	85.4	1e-21	42	170	95.32	90.91
PROKKA_02307	186	gnl|CDD|223645 COG0572, Udk, Uridine kinase [Nucleotide transport and metabolism].	218	58.1	1e-11	41	208	94.09	93.12
PROKKA_02309	152	gnl|CDD|225200 COG2318, DinB, Uncharacterized protein conserved in bacteria [Function unknown].	172	104	4e-29	45	151	95.39	87.79
PROKKA_02310	338	gnl|CDD|224600 COG1686, DacC, D-alanyl-D-alanine carboxypeptidase [Cell envelope biogenesis, outer membrane].	389	213	5e-66	55	303	89.35	75.58
PROKKA_02311	385	gnl|CDD|223715 COG0642, BaeS, Signal transduction histidine kinase [Signal transduction mechanisms].	336	171	4e-50	56	250	64.42	69.94
PROKKA_02312	231	gnl|CDD|223816 COG0745, OmpR, Response regulators consisting of a CheY-like receiver domain and a winged-helix DNA-binding domain [Signal transduction mechanisms / Transcription].	229	262	2e-88	62	230	98.7	98.69
PROKKA_02313	202	gnl|CDD|224627 COG1713, COG1713, Predicted HD superfamily hydrolase involved in NAD metabolism [Coenzyme metabolism].	187	137	1e-40	54	182	89.11	95.19
PROKKA_02314	236	gnl|CDD|223846 COG0775, Pfs, Nucleoside phosphorylase [Nucleotide transport and metabolism].	234	120	2e-33	45	230	95.76	98.29
PROKKA_02315	211	gnl|CDD|225462 COG2910, COG2910, Putative NADH-flavin reductase [General function prediction only].	211	62.4	5e-13	59	112	51.66	52.13
PROKKA_02316	282	gnl|CDD|223532 COG0456, RimI, Acetyltransferases [General function prediction only].	177	52.7	3e-09	48	77	26.24	43.5
PROKKA_02318	893	gnl|CDD|225768 COG3227, LasB, Zinc metalloprotease (elastase) [Amino acid transport and metabolism].	507	238	2e-69	44	571	61.81	97.63
PROKKA_02319	159	gnl|CDD|226353 COG3832, COG3832, Uncharacterized conserved protein [Function unknown].	149	50.2	2e-09	35	139	74.84	93.29
PROKKA_02323	264	gnl|CDD|225312 COG2514, COG2514, Predicted ring-cleavage extradiol dioxygenase [General function prediction only].	265	51.6	1e-08	31	255	79.55	89.81
PROKKA_02326	315	gnl|CDD|225213 COG2334, COG2334, Putative homoserine kinase type II (protein kinase fold) [General function prediction only].	331	95.9	2e-23	43	269	83.17	78.25
PROKKA_02327	364	gnl|CDD|225117 COG2207, AraC, AraC-type DNA-binding domain-containing proteins [Transcription].	127	77.6	4e-18	56	100	27.2	78.74
PROKKA_02328	563	gnl|CDD|224086 COG1164, COG1164, Oligoendopeptidase F [Amino acid transport and metabolism].	598	239	3e-71	44	491	86.15	78.6
PROKKA_02330	458	gnl|CDD|224089 COG1167, ARO8, Transcriptional regulators containing a DNA-binding HTH domain and an aminotransferase domain (MocR family) and their eukaryotic orthologs [Transcription / Amino acid transport and metabolism].	459	355	4e-118	47	458	97.16	98.69
PROKKA_02331	476	gnl|CDD|225243 COG2368, COG2368, Aromatic ring hydroxylase [Secondary metabolites biosynthesis, transport, and catabolism].	493	348	5e-115	52	472	97.48	95.74
PROKKA_02334	308	gnl|CDD|223991 COG1063, Tdh, Threonine dehydrogenase and related Zn-dependent dehydrogenases [Amino acid transport and metabolism / General function prediction only].	350	89	4e-21	34	302	81.82	84.86
PROKKA_02336	165	gnl|CDD|225205 COG2323, COG2323, Predicted membrane protein [Function unknown].	224	96.2	3e-25	59	156	93.33	69.64
PROKKA_02337	209	gnl|CDD|225137 COG2227, UbiG, 2-polyprenyl-3-methyl-5-hydroxy-6-metoxy-1,4-benzoquinol methylase [Coenzyme metabolism].	243	48.9	4e-08	52	90	41.15	35.8
PROKKA_02338	492	gnl|CDD|223840 COG0769, MurE, UDP-N-acetylmuramyl tripeptide synthase [Cell envelope biogenesis, outer membrane].	475	444	2e-152	57	479	95.73	98.32
PROKKA_02339	233	gnl|CDD|225137 COG2227, UbiG, 2-polyprenyl-3-methyl-5-hydroxy-6-metoxy-1,4-benzoquinol methylase [Coenzyme metabolism].	243	46.9	4e-07	49	105	45.06	39.51
PROKKA_02340	300	gnl|CDD|225921 COG3386, COG3386, Gluconolactonase [Carbohydrate transport and metabolism].	307	252	2e-82	50	296	96	95.77
PROKKA_02343	517	gnl|CDD|224302 COG1384, LysS, Lysyl-tRNA synthetase (class I) [Translation, ribosomal structure and biogenesis].	521	406	2e-136	55	530	99.61	99.04
PROKKA_02344	142	gnl|CDD|226296 COG3773, SleB, Cell wall hydrolyses involved in spore germination [Cell envelope biogenesis, outer membrane].	249	109	4e-30	44	141	96.48	56.63
PROKKA_02345	304	gnl|CDD|225279 COG2421, COG2421, Predicted acetamidase/formamidase [Energy production and conversion].	305	230	4e-74	59	303	97.37	99.34
PROKKA_02346	235	gnl|CDD|223816 COG0745, OmpR, Response regulators consisting of a CheY-like receiver domain and a winged-helix DNA-binding domain [Signal transduction mechanisms / Transcription].	229	198	2e-63	59	226	94.89	97.82
PROKKA_02347	327	gnl|CDD|223715 COG0642, BaeS, Signal transduction histidine kinase [Signal transduction mechanisms].	336	144	1e-40	43	332	99.08	92.86
PROKKA_02349	542	gnl|CDD|223562 COG0488, Uup, ATPase components of ABC transporters with duplicated ATPase domains [General function prediction only].	530	400	1e-133	51	539	88.75	96.6
PROKKA_02351	256	gnl|CDD|224059 COG1136, SalX, ABC-type antimicrobial peptide transport system, ATPase component [Defense mechanisms].	226	310	4e-107	72	224	86.72	99.12
PROKKA_02355	413	gnl|CDD|224001 COG1075, LipA, Predicted acetyltransferases and hydrolases with the alpha/beta hydrolase fold [General function prediction only].	336	93.7	3e-22	33	401	97.09	89.58
PROKKA_02356	347	gnl|CDD|223536 COG0460, ThrA, Homoserine dehydrogenase [Amino acid transport and metabolism].	333	253	8e-82	50	342	97.69	98.5
PROKKA_02357	477	gnl|CDD|224089 COG1167, ARO8, Transcriptional regulators containing a DNA-binding HTH domain and an aminotransferase domain (MocR family) and their eukaryotic orthologs [Transcription / Amino acid transport and metabolism].	459	389	3e-131	51	476	98.32	98.91
PROKKA_02358	304	gnl|CDD|224102 COG1181, DdlA, D-alanine-D-alanine ligase and related ATP-grasp enzymes [Cell envelope biogenesis, outer membrane].	317	254	5e-83	55	315	97.37	99.37
PROKKA_02360	229	gnl|CDD|223889 COG0819, TenA, Putative transcription activator [Transcription].	218	239	1e-79	61	218	94.32	100
PROKKA_02377	411	gnl|CDD|225035 COG2124, CypX, Cytochrome P450 [Secondary metabolites biosynthesis, transport, and catabolism].	411	310	5e-102	50	409	97.81	95.38
PROKKA_02379	214	gnl|CDD|223188 COG0110, WbbJ, Acetyltransferase (isoleucine patch superfamily) [General function prediction only].	190	91.1	3e-23	44	166	73.83	87.37
PROKKA_02381	165	gnl|CDD|224609 COG1695, COG1695, Predicted transcriptional regulators [Transcription].	138	66.8	3e-15	47	129	78.18	92.75
PROKKA_02382	404	gnl|CDD|225035 COG2124, CypX, Cytochrome P450 [Secondary metabolites biosynthesis, transport, and catabolism].	411	271	4e-87	52	369	89.6	87.83
PROKKA_02383	192	gnl|CDD|227840 COG5553, COG5553, Predicted metal-dependent enzyme of the double-stranded beta helix superfamily [General function prediction only].	191	50	1e-08	32	114	55.73	52.36
PROKKA_02384	283	gnl|CDD|223635 COG0561, Cof, Predicted hydrolases of the HAD superfamily [General function prediction only].	264	189	4e-59	49	283	99.65	98.11
PROKKA_02385	595	gnl|CDD|223715 COG0642, BaeS, Signal transduction histidine kinase [Signal transduction mechanisms].	336	149	8e-41	50	248	40.34	72.62
PROKKA_02386	708	gnl|CDD|223839 COG0768, FtsI, Cell division protein FtsI/penicillin-binding protein 2 [Cell envelope biogenesis, outer membrane].	599	394	4e-128	40	710	97.18	98.83
PROKKA_02387	392	gnl|CDD|224732 COG1819, COG1819, Glycosyl transferases, related to UDP-glucuronosyltransferase [Carbohydrate transport and metabolism / Signal transduction mechanisms].	406	210	6e-64	43	400	96.68	95.57
PROKKA_02388	226	gnl|CDD|224707 COG1794, RacX, Aspartate racemase [Cell envelope biogenesis, outer membrane].	230	261	4e-88	70	227	99.56	98.7
PROKKA_02391	566	gnl|CDD|224048 COG1123, COG1123, ATPase components of various ABC-type transport systems, contain duplicated ATPase [General function prediction only].	539	243	4e-73	47	560	92.93	96.85
PROKKA_02392	266	gnl|CDD|223692 COG0619, CbiQ, ABC-type cobalt transport system, permease component CbiQ and related transporters [Inorganic ion transport and metabolism].	252	101	4e-26	49	257	96.24	96.43
PROKKA_02394	422	gnl|CDD|223715 COG0642, BaeS, Signal transduction histidine kinase [Signal transduction mechanisms].	336	142	5e-39	42	332	76.07	97.92
PROKKA_02396	170	gnl|CDD|225202 COG2320, GrpB, Uncharacterized conserved protein [Function unknown].	185	127	2e-37	51	170	97.65	91.89
PROKKA_02397	329	gnl|CDD|223677 COG0604, Qor, NADPH:quinone reductase and related Zn-dependent oxidoreductases [Energy production and conversion / General function prediction only].	326	230	2e-73	50	343	99.7	100
PROKKA_02398	199	gnl|CDD|223743 COG0671, PgpB, Membrane-associated phospholipid phosphatase [Lipid metabolism].	232	45.2	9e-07	35	198	94.97	84.48
PROKKA_02399	712	gnl|CDD|223839 COG0768, FtsI, Cell division protein FtsI/penicillin-binding protein 2 [Cell envelope biogenesis, outer membrane].	599	419	1e-137	47	607	80.9	99
PROKKA_02400	198	gnl|CDD|224228 COG1309, AcrR, Transcriptional regulator [Transcription].	201	61.5	6e-13	51	81	40.91	40.3
PROKKA_02401	273	gnl|CDD|223377 COG0300, DltE, Short-chain dehydrogenases of various substrate specificities [General function prediction only].	265	162	1e-48	48	259	93.77	95.09
PROKKA_02404	340	gnl|CDD|224594 COG1680, AmpC, Beta-lactamase class C and other penicillin binding proteins [Defense mechanisms].	390	164	3e-47	38	337	94.41	84.1
PROKKA_02405	197	gnl|CDD|223532 COG0456, RimI, Acetyltransferases [General function prediction only].	177	53.8	3e-10	42	97	47.72	51.41
PROKKA_02406	210	gnl|CDD|227108 COG4767, VanZ, Glycopeptide antibiotics resistance protein [Defense mechanisms].	199	57	4e-11	46	198	92.38	90.95
PROKKA_02408	268	gnl|CDD|224226 COG1307, DegV, Uncharacterized protein conserved in bacteria [Function unknown].	282	146	2e-42	49	281	100	98.58
PROKKA_02410	78	gnl|CDD|224872 COG1961, PinR, Site-specific recombinases, DNA invertase Pin homologs [DNA replication, recombination, and repair].	222	43.6	2e-07	52	79	100	34.68
PROKKA_02411	320	gnl|CDD|225253 COG2378, COG2378, Predicted transcriptional regulator [Transcription].	311	141	1e-39	45	321	99.69	98.71
PROKKA_02412	210	gnl|CDD|223765 COG0693, ThiJ, Putative intracellular protease/amidase [General function prediction only].	188	80.7	2e-19	36	183	80.95	96.81
PROKKA_02413	149	gnl|CDD|223532 COG0456, RimI, Acetyltransferases [General function prediction only].	177	51.5	7e-10	46	95	61.07	53.67
PROKKA_02416	407	gnl|CDD|223860 COG0789, SoxR, Predicted transcriptional regulators [Transcription].	124	59.4	2e-11	52	117	28.26	91.94
PROKKA_02421	288	gnl|CDD|223657 COG0584, UgpQ, Glycerophosphoryl diester phosphodiesterase [Energy production and conversion].	257	211	2e-67	56	260	86.46	97.67
PROKKA_02425	477	gnl|CDD|224089 COG1167, ARO8, Transcriptional regulators containing a DNA-binding HTH domain and an aminotransferase domain (MocR family) and their eukaryotic orthologs [Transcription / Amino acid transport and metabolism].	459	431	1e-147	53	479	98.95	99.56
PROKKA_02426	303	gnl|CDD|223769 COG0697, RhaT, Permeases of the drug/metabolite transporter (DMT) superfamily [Carbohydrate transport and metabolism / Amino acid transport and metabolism / General function prediction only].	292	57.2	3e-10	42	208	67.99	70.55
PROKKA_02427	152	gnl|CDD|223532 COG0456, RimI, Acetyltransferases [General function prediction only].	177	46.1	1e-07	41	96	61.18	53.67
PROKKA_02428	112	gnl|CDD|225860 COG3323, COG3323, Uncharacterized protein conserved in bacteria [Function unknown].	109	125	1e-38	61	109	97.32	100
PROKKA_02429	148	gnl|CDD|223979 COG1051, COG1051, ADP-ribose pyrophosphatase [Nucleotide transport and metabolism].	145	57.4	6e-12	54	81	52.03	54.48
PROKKA_02431	203	gnl|CDD|224594 COG1680, AmpC, Beta-lactamase class C and other penicillin binding proteins [Defense mechanisms].	390	88.1	2e-21	39	209	89.16	53.08
PROKKA_02435	208	gnl|CDD|226750 COG4300, CadD, Predicted permease, cadmium resistance protein [Inorganic ion transport and metabolism].	205	116	1e-32	55	214	99.52	97.56
PROKKA_02436	141	gnl|CDD|223532 COG0456, RimI, Acetyltransferases [General function prediction only].	177	47.3	3e-08	44	85	57.45	48.02
PROKKA_02437	147	gnl|CDD|223979 COG1051, COG1051, ADP-ribose pyrophosphatase [Nucleotide transport and metabolism].	145	81.3	1e-20	49	114	71.43	78.62
PROKKA_02438	376	gnl|CDD|223665 COG0592, DnaN, DNA polymerase sliding clamp subunit (PCNA homolog) [DNA replication, recombination, and repair].	364	252	1e-80	51	377	99.47	99.73
PROKKA_02439	277	gnl|CDD|223669 COG0596, MhpC, Predicted hydrolases or acyltransferases (alpha/beta hydrolase superfamily) [General function prediction only].	282	100	2e-25	35	282	98.92	98.58
PROKKA_02444	131	gnl|CDD|223329 COG0251, TdcF, Putative translation initiation inhibitor, yjgF family [Translation, ribosomal structure and biogenesis].	130	119	1e-35	55	130	98.47	96.92
PROKKA_02445	271	gnl|CDD|226395 COG3878, COG3878, Uncharacterized protein conserved in bacteria [Function unknown].	261	208	1e-66	60	264	97.05	99.62
PROKKA_02446	464	gnl|CDD|225256 COG2382, Fes, Enterochelin esterase and related enzymes [Inorganic ion transport and metabolism].	299	151	3e-42	46	242	50	77.26
PROKKA_02449	283	gnl|CDD|227013 COG4667, COG4667, Predicted esterase of the alpha-beta hydrolase superfamily [General function prediction only].	292	274	1e-91	54	284	99.29	95.89
PROKKA_02453	175	gnl|CDD|224584 COG1670, RimL, Acetyltransferases, including N-acetylases of ribosomal proteins [Translation, ribosomal structure and biogenesis].	187	71.5	2e-16	41	135	75.43	72.19
PROKKA_02455	259	gnl|CDD|224879 COG1968, BacA, Undecaprenyl pyrophosphate phosphatase [Lipid transport and metabolism].	270	225	5e-73	56	267	98.84	98.52
PROKKA_02457	126	gnl|CDD|223399 COG0322, UvrC, Nuclease subunit of the excinuclease complex [DNA replication, recombination, and repair].	581	50.7	5e-09	33	135	97.62	22.55
PROKKA_02464	146	gnl|CDD|223568 COG0494, MutT, NTP pyrophosphohydrolases including oxidative damage repair enzymes [DNA replication, recombination, and repair / General function prediction only].	161	45.2	1e-07	36	149	98.63	91.3
PROKKA_02465	371	gnl|CDD|223737 COG0665, DadA, Glycine/D-amino acid oxidases (deaminating) [Amino acid transport and metabolism].	387	206	7e-63	44	376	97.3	95.61
PROKKA_02467	255	gnl|CDD|225073 COG2162, NhoA, Arylamine N-acetyltransferase [Secondary metabolites biosynthesis, transport, and catabolism].	275	149	8e-44	41	260	99.22	92.73
PROKKA_02468	167	gnl|CDD|227152 COG4815, COG4815, Uncharacterized protein conserved in bacteria [Function unknown].	145	129	1e-38	57	127	76.05	87.59
PROKKA_02470	230	gnl|CDD|223943 COG1011, COG1011, Predicted hydrolase (HAD superfamily) [General function prediction only].	229	135	2e-39	43	225	96.52	98.25
PROKKA_02473	199	gnl|CDD|223743 COG0671, PgpB, Membrane-associated phospholipid phosphatase [Lipid metabolism].	232	43.6	3e-06	42	169	80.4	71.98
PROKKA_02474	848	gnl|CDD|224440 COG1523, PulA, Type II secretory pathway, pullulanase PulA and related glycosidases [Carbohydrate transport and metabolism].	697	479	3e-158	43	690	74.06	91.97
PROKKA_02475	567	gnl|CDD|225768 COG3227, LasB, Zinc metalloprotease (elastase) [Amino acid transport and metabolism].	507	238	2e-71	43	524	87.48	91.52
PROKKA_02476	166	gnl|CDD|225980 COG3449, COG3449, DNA gyrase inhibitor [DNA replication, recombination, and repair].	154	134	1e-40	58	156	93.98	100
PROKKA_02478	133	gnl|CDD|223423 COG0346, GloA, Lactoylglutathione lyase and related lyases [Amino acid transport and metabolism].	138	40.5	4e-06	30	135	87.97	94.93
PROKKA_02479	434	gnl|CDD|223279 COG0201, SecY, Preprotein translocase subunit SecY [Intracellular trafficking and secretion].	436	426	1e-146	65	438	99.31	97.94
PROKKA_02480	343	gnl|CDD|223666 COG0593, DnaA, ATPase involved in DNA replication initiation [DNA replication, recombination, and repair].	408	50.7	6e-08	51	82	23.91	18.63
PROKKA_02481	287	gnl|CDD|223669 COG0596, MhpC, Predicted hydrolases or acyltransferases (alpha/beta hydrolase superfamily) [General function prediction only].	282	118	7e-32	37	266	90.24	91.84
PROKKA_02485	178	gnl|CDD|226319 COG3797, COG3797, Uncharacterized protein conserved in bacteria [Function unknown].	178	134	5e-40	51	178	99.44	100
PROKKA_02486	355	gnl|CDD|226614 COG4129, COG4129, Predicted membrane protein [Function unknown].	332	90.9	1e-21	38	305	82.25	88.55
PROKKA_02487	165	gnl|CDD|224584 COG1670, RimL, Acetyltransferases, including N-acetylases of ribosomal proteins [Translation, ribosomal structure and biogenesis].	187	41.9	5e-06	40	136	79.39	69.52
PROKKA_02491	259	gnl|CDD|226296 COG3773, SleB, Cell wall hydrolyses involved in spore germination [Cell envelope biogenesis, outer membrane].	249	156	2e-46	59	137	48.65	55.02
PROKKA_02493	305	gnl|CDD|224594 COG1680, AmpC, Beta-lactamase class C and other penicillin binding proteins [Defense mechanisms].	390	115	4e-30	39	310	87.87	78.97
PROKKA_02494	279	gnl|CDD|226014 COG3483, TDO2, Tryptophan 2,3-dioxygenase (vermilion) [Amino acid transport and metabolism].	262	371	3e-130	76	261	93.55	99.62
PROKKA_02495	209	gnl|CDD|224790 COG1878, COG1878, Kynurenine formamidase [Amino acid transport and metabolism].	218	165	3e-51	52	214	98.09	97.71
PROKKA_02496	428	gnl|CDD|226363 COG3844, COG3844, Kynureninase [Amino acid transport and metabolism].	407	377	4e-128	54	413	96.03	98.77
PROKKA_02497	203	gnl|CDD|224228 COG1309, AcrR, Transcriptional regulator [Transcription].	201	64.2	8e-14	42	198	97.54	96.02
PROKKA_02498	145	gnl|CDD|223979 COG1051, COG1051, ADP-ribose pyrophosphatase [Nucleotide transport and metabolism].	145	63.2	5e-14	48	130	83.45	82.07
PROKKA_02503	616	gnl|CDD|225822 COG3284, AcoR, Transcriptional activator of acetoin/glycerol metabolism [Secondary metabolites biosynthesis, transport, and catabolism / Transcription].	606	546	0	55	617	98.86	98.35
PROKKA_02506	180	gnl|CDD|224584 COG1670, RimL, Acetyltransferases, including N-acetylases of ribosomal proteins [Translation, ribosomal structure and biogenesis].	187	60	1e-12	39	164	87.78	86.63
PROKKA_02507	256	gnl|CDD|224268 COG1349, GlpR, Transcriptional regulators of sugar metabolism [Transcription / Carbohydrate transport and metabolism].	253	153	1e-45	53	241	92.19	93.68
PROKKA_02511	459	gnl|CDD|224169 COG1249, Lpd, Pyruvate/2-oxoglutarate dehydrogenase complex, dihydrolipoamide dehydrogenase (E3) component, and related enzymes [Energy production and conversion].	454	503	3e-176	63	451	97.17	98.68
PROKKA_02512	399	gnl|CDD|223582 COG0508, AceF, Pyruvate/2-oxoglutarate dehydrogenase complex, dihydrolipoamide acyltransferase (E2) component, and related enzymes [Energy production and conversion].	404	353	4e-119	57	412	100	99.75
PROKKA_02513	344	gnl|CDD|223101 COG0022, AcoB, Pyruvate/2-oxoglutarate dehydrogenase complex, dehydrogenase (E1) component, eukaryotic type, beta subunit [Energy production and conversion].	324	502	1e-179	70	334	96.8	99.38
PROKKA_02514	332	gnl|CDD|223997 COG1071, AcoA, Pyruvate/2-oxoglutarate dehydrogenase complex, dehydrogenase (E1) component, eukaryotic type, alpha subunit [Energy production and conversion].	358	427	9e-150	66	333	99.4	92.74
PROKKA_02516	281	gnl|CDD|223959 COG1028, FabG, Dehydrogenases with different specificities (related to short-chain alcohol dehydrogenases) [Secondary metabolites biosynthesis, transport, and catabolism / General function prediction only].	251	136	1e-38	48	248	86.83	92.83
PROKKA_02517	169	gnl|CDD|225202 COG2320, GrpB, Uncharacterized conserved protein [Function unknown].	185	99.9	6e-27	47	168	95.86	90.81
PROKKA_02519	146	gnl|CDD|223979 COG1051, COG1051, ADP-ribose pyrophosphatase [Nucleotide transport and metabolism].	145	45.1	1e-07	53	59	40.41	39.31
PROKKA_02522	161	gnl|CDD|223611 COG0537, Hit, Diadenosine tetraphosphate (Ap4A) hydrolase and other HIT family hydrolases [Nucleotide transport and metabolism / Carbohydrate transport and metabolism / General function prediction only].	138	66.6	4e-15	47	145	86.96	97.1
PROKKA_02524	278	gnl|CDD|226644 COG4176, ProW, ABC-type proline/glycine betaine transport system, permease component [Amino acid transport and metabolism].	290	321	5e-110	76	276	99.28	94.83
PROKKA_02525	401	gnl|CDD|226643 COG4175, ProV, ABC-type proline/glycine betaine transport system, ATPase component [Amino acid transport and metabolism].	386	540	0	77	393	97.26	99.48
PROKKA_02526	285	gnl|CDD|225024 COG2113, ProX, ABC-type proline/glycine betaine transport systems, periplasmic components [Amino acid transport and metabolism].	302	216	9e-69	51	295	100	97.68
PROKKA_02527	193	gnl|CDD|223811 COG0740, ClpP, Protease subunit of ATP-dependent Clp proteases [Posttranslational modification, protein turnover, chaperones / Intracellular trafficking and secretion].	200	264	3e-90	81	193	100	96.5
PROKKA_02528	228	gnl|CDD|224511 COG1595, RpoE, DNA-directed RNA polymerase specialized sigma subunit, sigma24 homolog [Transcription].	182	95.5	8e-25	42	163	65.79	89.56
PROKKA_02529	106	gnl|CDD|223706 COG0633, Fdx, Ferredoxin [Energy production and conversion].	102	56.7	3e-12	53	91	83.02	87.25
PROKKA_02530	220	gnl|CDD|223198 COG0120, RpiA, Ribose 5-phosphate isomerase [Carbohydrate transport and metabolism].	227	307	2e-106	68	223	100	97.8
PROKKA_02531	144	gnl|CDD|225064 COG2153, ElaA, Predicted acyltransferase [General function prediction only].	155	72	4e-17	45	131	84.03	80
PROKKA_02532	455	gnl|CDD|225932 COG3397, COG3397, Uncharacterized protein conserved in bacteria [Function unknown].	308	246	3e-78	47	311	65.05	99.35
PROKKA_02533	397	gnl|CDD|224732 COG1819, COG1819, Glycosyl transferases, related to UDP-glucuronosyltransferase [Carbohydrate transport and metabolism / Signal transduction mechanisms].	406	235	2e-73	45	411	99.5	98.28
PROKKA_02535	172	gnl|CDD|223637 COG0563, Adk, Adenylate kinase and related kinases [Nucleotide transport and metabolism].	178	78.5	5e-19	37	166	90.12	91.01
PROKKA_02536	308	gnl|CDD|225213 COG2334, COG2334, Putative homoserine kinase type II (protein kinase fold) [General function prediction only].	331	67	2e-13	38	248	75.65	70.39
PROKKA_02538	235	gnl|CDD|225136 COG2226, UbiE, Methylase involved in ubiquinone/menaquinone biosynthesis [Coenzyme metabolism].	238	85.4	1e-20	42	164	65.53	63.87
PROKKA_02539	117	gnl|CDD|225197 COG2315, MmcQ, Uncharacterized protein conserved in bacteria [Function unknown].	118	112	4e-33	55	111	94.87	92.37
PROKKA_02541	461	gnl|CDD|225212 COG2333, ComEC, Predicted hydrolase (metallo-beta-lactamase superfamily) [General function prediction only].	293	286	8e-94	57	282	59.65	93.86
PROKKA_02543	138	gnl|CDD|223532 COG0456, RimI, Acetyltransferases [General function prediction only].	177	43.4	6e-07	41	68	47.1	38.42
PROKKA_02547	170	gnl|CDD|224168 COG1247, COG1247, Sortase and related acyltransferases [Cell envelope biogenesis, outer membrane].	169	189	6e-62	63	165	96.47	97.63
PROKKA_02549	115	gnl|CDD|224609 COG1695, COG1695, Predicted transcriptional regulators [Transcription].	138	64.9	6e-15	59	97	80	70.29
PROKKA_02550	110	gnl|CDD|226033 COG3502, COG3502, Uncharacterized protein conserved in bacteria [Function unknown].	115	93.6	4e-26	55	110	98.18	95.65
PROKKA_02551	691	gnl|CDD|226482 COG3973, COG3973, Superfamily I DNA and RNA helicases [General function prediction only].	747	396	2e-127	46	710	96.09	92.37
PROKKA_02552	284	gnl|CDD|226857 COG4449, COG4449, Predicted protease of the Abi (CAAX) family [General function prediction only].	827	46.1	2e-06	38	197	64.79	20.31
PROKKA_02553	245	gnl|CDD|226608 COG4123, COG4123, Predicted O-methyltransferase [General function prediction only].	248	42.6	1e-05	41	74	26.12	29.84
PROKKA_02554	127	gnl|CDD|225016 COG2105, COG2105, Uncharacterized conserved protein [Function unknown].	120	87.8	2e-23	56	126	98.43	99.17
PROKKA_02555	705	gnl|CDD|223588 COG0514, RecQ, Superfamily II DNA helicase [DNA replication, recombination, and repair].	590	710	0	66	585	82.27	98.64
PROKKA_02559	276	gnl|CDD|226280 COG3757, Acm, Lyzozyme M1 (1,4-beta-N-acetylmuramidase) [Cell envelope biogenesis, outer membrane].	269	96.7	3e-24	43	189	61.96	69.52
PROKKA_02560	244	gnl|CDD|223929 COG0860, AmiC, N-acetylmuramoyl-L-alanine amidase [Cell envelope biogenesis, outer membrane].	231	79.7	8e-19	43	180	64.34	74.03
PROKKA_02564	548	gnl|CDD|224086 COG1164, COG1164, Oligoendopeptidase F [Amino acid transport and metabolism].	598	163	4e-44	41	430	76.28	69.9
PROKKA_02565	309	gnl|CDD|224148 COG1227, PPX1, Inorganic pyrophosphatase/exopolyphosphatase [Energy production and conversion].	311	397	4e-139	74	311	100	99.68
PROKKA_02566	221	gnl|CDD|225932 COG3397, COG3397, Uncharacterized protein conserved in bacteria [Function unknown].	308	233	3e-76	59	202	85.97	65.26
PROKKA_02567	167	gnl|CDD|223532 COG0456, RimI, Acetyltransferases [General function prediction only].	177	58.1	5e-12	46	105	61.08	59.32
PROKKA_02568	213	gnl|CDD|224627 COG1713, COG1713, Predicted HD superfamily hydrolase involved in NAD metabolism [Coenzyme metabolism].	187	45.8	3e-07	46	57	26.76	27.81
PROKKA_02569	122	gnl|CDD|223672 COG0599, COG0599, Uncharacterized homolog of gamma-carboxymuconolactone decarboxylase subunit [Function unknown].	124	82.4	2e-21	53	106	86.89	85.48
PROKKA_02570	496	gnl|CDD|224040 COG1115, AlsT, Na+/alanine symporter [Amino acid transport and metabolism].	452	411	7e-140	66	464	91.94	99.34
PROKKA_02571	494	gnl|CDD|223944 COG1012, PutA, NAD-dependent aldehyde dehydrogenases [Energy production and conversion].	472	586	0	65	475	95.75	99.15
PROKKA_02572	298	gnl|CDD|223406 COG0329, DapA, Dihydrodipicolinate synthase/N-acetylneuraminate lyase [Amino acid transport and metabolism / Cell envelope biogenesis, outer membrane].	299	291	5e-98	60	287	95.64	95.32
PROKKA_02573	313	gnl|CDD|226448 COG3938, COG3938, Proline racemase [Amino acid transport and metabolism].	341	114	8e-30	39	341	99.68	97.95
PROKKA_02574	345	gnl|CDD|226448 COG3938, COG3938, Proline racemase [Amino acid transport and metabolism].	341	383	2e-132	64	334	96.52	97.95
PROKKA_02575	391	gnl|CDD|223737 COG0665, DadA, Glycine/D-amino acid oxidases (deaminating) [Amino acid transport and metabolism].	387	170	3e-49	45	395	97.7	97.67
PROKKA_02576	553	gnl|CDD|226350 COG3829, RocR, Transcriptional regulator containing PAS, AAA-type ATPase, and DNA-binding domains [Transcription / Signal transduction mechanisms].	560	456	8e-155	61	461	82.82	79.64
PROKKA_02578	110	gnl|CDD|225918 COG3383, COG3383, Uncharacterized anaerobic dehydrogenase [General function prediction only].	978	41.3	5e-06	45	77	68.18	7.06
PROKKA_02579	411	gnl|CDD|223566 COG0492, TrxB, Thioredoxin reductase [Posttranslational modification, protein turnover, chaperones].	305	75.4	5e-16	52	127	28.71	39.34
PROKKA_02583	278	gnl|CDD|223695 COG0622, COG0622, Predicted phosphoesterase [General function prediction only].	172	54.7	5e-10	34	209	73.74	88.95
PROKKA_02584	165	gnl|CDD|224584 COG1670, RimL, Acetyltransferases, including N-acetylases of ribosomal proteins [Translation, ribosomal structure and biogenesis].	187	61.5	4e-13	35	161	93.94	86.1
PROKKA_02585	370	gnl|CDD|224004 COG1078, COG1078, HD superfamily phosphohydrolases [General function prediction only].	421	154	3e-43	52	279	71.89	64.85
PROKKA_02586	201	gnl|CDD|223659 COG0586, DedA, Uncharacterized membrane-associated protein [Function unknown].	208	136	2e-40	51	193	92.54	92.79
PROKKA_02589	393	gnl|CDD|226475 COG3966, DltD, Protein involved in D-alanine esterification of lipoteichoic acid and wall teichoic acid (D-alanine transfer protein) [Cell envelope biogenesis, outer membrane].	415	338	3e-113	57	395	99.24	93.25
PROKKA_02590	175	gnl|CDD|224584 COG1670, RimL, Acetyltransferases, including N-acetylases of ribosomal proteins [Translation, ribosomal structure and biogenesis].	187	87.7	3e-22	47	156	85.71	83.42
PROKKA_02591	540	gnl|CDD|226636 COG4166, OppA, ABC-type oligopeptide transport system, periplasmic component [Amino acid transport and metabolism].	562	383	1e-126	47	563	100	99.29
PROKKA_02592	333	gnl|CDD|223862 COG0791, Spr, Cell wall-associated hydrolases (invasion-associated proteins) [Cell envelope biogenesis, outer membrane].	197	113	2e-30	47	133	38.44	67.01
PROKKA_02593	350	gnl|CDD|227284 COG4948, COG4948, L-alanine-DL-glutamate epimerase and related enzymes of enolase superfamily [Cell envelope biogenesis, outer membrane / General function prediction only].	372	230	2e-72	51	343	96	90.05
PROKKA_02595	118	gnl|CDD|225471 COG2919, COG2919, Septum formation initiator [Cell division and chromosome partitioning].	117	43.1	2e-07	47	55	46.61	47.01
PROKKA_02596	197	gnl|CDD|227311 COG4977, COG4977, Transcriptional regulator containing an amidase domain and an AraC-type DNA-binding HTH domain [Transcription].	328	119	1e-32	52	189	95.43	57.01
PROKKA_02597	143	gnl|CDD|223372 COG0295, Cdd, Cytidine deaminase [Nucleotide transport and metabolism].	134	104	1e-29	54	132	90.21	92.54
PROKKA_02600	254	gnl|CDD|225137 COG2227, UbiG, 2-polyprenyl-3-methyl-5-hydroxy-6-metoxy-1,4-benzoquinol methylase [Coenzyme metabolism].	243	49.3	7e-08	47	111	42.52	43.21
PROKKA_02602	463	gnl|CDD|225487 COG2936, COG2936, Predicted acyl esterases [General function prediction only].	563	105	2e-25	33	504	94.82	83.84
PROKKA_02604	458	gnl|CDD|223715 COG0642, BaeS, Signal transduction histidine kinase [Signal transduction mechanisms].	336	154	4e-43	49	275	58.08	77.68
PROKKA_02605	215	gnl|CDD|223816 COG0745, OmpR, Response regulators consisting of a CheY-like receiver domain and a winged-helix DNA-binding domain [Signal transduction mechanisms / Transcription].	229	226	2e-74	62	228	98.6	99.13
PROKKA_02609	219	gnl|CDD|223620 COG0546, Gph, Predicted phosphatases [General function prediction only].	220	92.9	1e-23	44	216	95.89	95.91
PROKKA_02610	233	gnl|CDD|223846 COG0775, Pfs, Nucleoside phosphorylase [Nucleotide transport and metabolism].	234	183	1e-57	56	233	96.14	97.86
PROKKA_02611	249	gnl|CDD|224833 COG1922, WecG, Teichoic acid biosynthesis proteins [Cell envelope biogenesis, outer membrane].	253	236	9e-78	60	248	97.99	95.65
PROKKA_02612	527	gnl|CDD|224086 COG1164, COG1164, Oligoendopeptidase F [Amino acid transport and metabolism].	598	234	9e-70	42	445	81.97	73.41
PROKKA_02613	418	gnl|CDD|223605 COG0531, PotE, Amino acid transporters [Amino acid transport and metabolism].	466	108	1e-26	49	420	95.22	89.7
PROKKA_02614	144	gnl|CDD|224439 COG1522, Lrp, Transcriptional regulators [Transcription].	154	99.4	2e-27	63	120	81.94	77.92
PROKKA_02617	286	gnl|CDD|224226 COG1307, DegV, Uncharacterized protein conserved in bacteria [Function unknown].	282	249	4e-82	60	285	98.6	98.94
PROKKA_02621	143	gnl|CDD|224167 COG1246, ArgA, N-acetylglutamate synthase and related acetyltransferases [Amino acid transport and metabolism].	153	43.5	5e-07	43	140	90.91	89.54
PROKKA_02626	511	gnl|CDD|225371 COG2814, AraJ, Arabinose efflux permease [Carbohydrate transport and metabolism].	394	75.7	1e-15	45	136	26.61	34.52
PROKKA_02627	235	gnl|CDD|224578 COG1664, CcmA, Integral membrane protein CcmA involved in cell shape determination [Cell envelope biogenesis, outer membrane].	146	43.1	3e-06	44	117	47.23	67.12
PROKKA_02628	236	gnl|CDD|224578 COG1664, CcmA, Integral membrane protein CcmA involved in cell shape determination [Cell envelope biogenesis, outer membrane].	146	45	6e-07	50	78	32.63	52.74
PROKKA_02630	578	gnl|CDD|226909 COG4533, COG4533, ABC-type uncharacterized transport system, periplasmic component [General function prediction only].	564	343	8e-111	47	591	99.48	98.94
PROKKA_02631	408	gnl|CDD|225121 COG2211, MelB, Na+/melibiose symporter and related transporters [Carbohydrate transport and metabolism].	467	45.3	5e-06	48	126	30.39	26.98
PROKKA_02636	321	gnl|CDD|224868 COG1957, URH1, Inosine-uridine nucleoside N-ribohydrolase [Nucleotide transport and metabolism].	311	238	1e-76	53	315	97.2	98.71
PROKKA_02638	261	gnl|CDD|225136 COG2226, UbiE, Methylase involved in ubiquinone/menaquinone biosynthesis [Coenzyme metabolism].	238	89.2	6e-22	53	168	61.3	69.75
PROKKA_02642	400	gnl|CDD|225371 COG2814, AraJ, Arabinose efflux permease [Carbohydrate transport and metabolism].	394	47.6	8e-07	34	280	68.25	67.26
PROKKA_02645	399	gnl|CDD|223513 COG0436, COG0436, Aspartate/tyrosine/aromatic aminotransferase [Amino acid transport and metabolism].	393	375	1e-127	55	383	93.98	97.46
PROKKA_02646	132	gnl|CDD|223835 COG0764, FabA, 3-hydroxymyristoyl/3-hydroxydecanoyl-(acyl carrier protein) dehydratases [Lipid metabolism].	147	105	4e-30	52	135	96.21	91.16
PROKKA_02647	276	gnl|CDD|227475 COG5146, PanK, Pantothenate kinase, acetyl-CoA regulated [Coenzyme metabolism].	342	119	5e-32	45	317	98.55	92.4
PROKKA_02648	169	gnl|CDD|224431 COG1514, LigT, 2'-5' RNA ligase [Translation, ribosomal structure and biogenesis].	180	48.5	1e-08	40	137	73.37	74.44
PROKKA_02649	159	gnl|CDD|227183 COG4846, CcdC, Membrane protein involved in cytochrome C biogenesis [Posttranslational modification, protein turnover, chaperones].	163	70.6	2e-16	57	151	93.71	89.57
PROKKA_02651	290	gnl|CDD|224054 COG1131, CcmA, ABC-type multidrug transport system, ATPase component [Defense mechanisms].	293	172	4e-52	49	296	98.97	99.66
PROKKA_02652	126	gnl|CDD|224639 COG1725, COG1725, Predicted transcriptional regulators [Transcription].	125	100	4e-28	56	122	96.83	96.8
PROKKA_02662	361	gnl|CDD|223701 COG0628, yhhT, Predicted permease, member of the PurR regulon [General function prediction only].	355	196	1e-59	55	349	96.4	96.34
PROKKA_02664	370	gnl|CDD|225052 COG2141, COG2141, Coenzyme F420-dependent N5,N10-methylene tetrahydromethanopterin reductase and related flavin-dependent oxidoreductases [Energy production and conversion].	336	234	4e-74	47	356	92.97	98.21
PROKKA_02665	282	gnl|CDD|223673 COG0600, TauC, ABC-type nitrate/sulfonate/bicarbonate transport system, permease component [Inorganic ion transport and metabolism].	258	180	1e-55	68	233	82.62	90.31
PROKKA_02666	328	gnl|CDD|223787 COG0715, TauA, ABC-type nitrate/sulfonate/bicarbonate transport systems, periplasmic components [Inorganic ion transport and metabolism].	335	178	3e-53	53	312	92.38	92.24
PROKKA_02667	251	gnl|CDD|224041 COG1116, TauB, ABC-type nitrate/sulfonate/bicarbonate transport system, ATPase component [Inorganic ion transport and metabolism].	248	349	2e-122	71	246	96.02	96.77
PROKKA_02669	196	gnl|CDD|224228 COG1309, AcrR, Transcriptional regulator [Transcription].	201	73.4	6e-17	39	199	98.98	99
PROKKA_02671	164	gnl|CDD|223979 COG1051, COG1051, ADP-ribose pyrophosphatase [Nucleotide transport and metabolism].	145	56.2	2e-11	46	122	74.39	78.62
PROKKA_02674	229	gnl|CDD|223529 COG0452, Dfp, Phosphopantothenoylcysteine synthetase/decarboxylase [Coenzyme metabolism].	392	65.8	2e-13	38	230	97.38	53.83
PROKKA_02675	267	gnl|CDD|225351 COG2746, COG2746, Aminoglycoside N3'-acetyltransferase [Defense mechanisms].	251	242	9e-80	56	269	99.25	97.61
PROKKA_02676	415	gnl|CDD|223825 COG0754, Gsp, Glutathionylspermidine synthase [Amino acid transport and metabolism].	387	169	2e-48	44	378	86.75	87.6
PROKKA_02678	138	gnl|CDD|223532 COG0456, RimI, Acetyltransferases [General function prediction only].	177	46.1	6e-08	44	81	53.62	45.76
PROKKA_02681	166	gnl|CDD|224584 COG1670, RimL, Acetyltransferases, including N-acetylases of ribosomal proteins [Translation, ribosomal structure and biogenesis].	187	57.7	8e-12	38	168	98.8	89.3
PROKKA_02682	181	gnl|CDD|224584 COG1670, RimL, Acetyltransferases, including N-acetylases of ribosomal proteins [Translation, ribosomal structure and biogenesis].	187	89.2	8e-23	50	175	93.92	93.05
PROKKA_02686	114	gnl|CDD|223110 COG0031, CysK, Cysteine synthase [Amino acid transport and metabolism].	300	44.8	2e-07	53	47	40.35	15.67
PROKKA_02688	275	gnl|CDD|223798 COG0726, CDA1, Predicted xylanase/chitin deacetylase [Carbohydrate transport and metabolism].	267	137	6e-39	46	193	68	70.04
PROKKA_02690	423	gnl|CDD|225579 COG3037, SgaT, Uncharacterized protein conserved in bacteria [Function unknown].	481	396	2e-134	64	441	100	91.68
PROKKA_02691	89	gnl|CDD|225948 COG3414, SgaB, Phosphotransferase system, galactitol-specific IIB component [Carbohydrate transport and metabolism].	93	77.7	2e-20	55	92	100	98.92
PROKKA_02692	701	gnl|CDD|226234 COG3711, BglG, Transcriptional antiterminator [Transcription].	491	192	3e-54	49	494	70.47	89.61
PROKKA_02693	224	gnl|CDD|223930 COG0861, TerC, Membrane protein TerC, possibly involved in tellurium resistance [Inorganic ion transport and metabolism].	254	114	4e-31	47	189	74.55	74.02
PROKKA_02694	657	gnl|CDD|224287 COG1368, MdoB, Phosphoglycerol transferase and related proteins, alkaline phosphatase superfamily [Cell envelope biogenesis, outer membrane].	650	524	2e-178	57	636	94.67	97.23
PROKKA_02695	541	gnl|CDD|223562 COG0488, Uup, ATPase components of ABC transporters with duplicated ATPase domains [General function prediction only].	530	649	0	60	534	97.78	99.25
PROKKA_02698	1010	gnl|CDD|225272 COG2409, COG2409, Predicted drug exporters of the RND superfamily [General function prediction only].	937	202	2e-54	50	402	38.61	42.26
PROKKA_02699	188	gnl|CDD|224228 COG1309, AcrR, Transcriptional regulator [Transcription].	201	79.2	5e-19	50	138	72.87	68.66
PROKKA_02700	385	gnl|CDD|226925 COG4552, Eis, Predicted acetyltransferase involved in intracellular survival and related acetyltransferases [General function prediction only].	389	214	1e-65	45	392	99.22	99.74
PROKKA_02701	429	gnl|CDD|223206 COG0128, AroA, 5-enolpyruvylshikimate-3-phosphate synthase [Amino acid transport and metabolism].	428	492	8e-173	62	434	99.07	98.6
PROKKA_02702	366	gnl|CDD|223364 COG0287, TyrA, Prephenate dehydrogenase [Amino acid transport and metabolism].	279	246	1e-79	58	285	77.32	99.64
PROKKA_02703	366	gnl|CDD|223157 COG0079, HisC, Histidinol-phosphate/aromatic aminotransferase and cobyric acid decarboxylase [Amino acid transport and metabolism].	356	338	1e-114	56	356	94.54	97.19
PROKKA_02704	390	gnl|CDD|223160 COG0082, AroC, Chorismate synthase [Amino acid transport and metabolism].	369	517	0	64	385	98.46	97.83
PROKKA_02706	358	gnl|CDD|225431 COG2876, AroA, 3-deoxy-D-arabino-heptulosonate 7-phosphate (DAHP) synthase [Amino acid transport and metabolism].	286	424	3e-149	80	259	72.07	90.56
PROKKA_02711	176	gnl|CDD|224254 COG1335, PncA, Amidases related to nicotinamidase [Secondary metabolites biosynthesis, transport, and catabolism].	205	120	2e-34	41	201	98.3	98.05
PROKKA_02712	177	gnl|CDD|224584 COG1670, RimL, Acetyltransferases, including N-acetylases of ribosomal proteins [Translation, ribosomal structure and biogenesis].	187	71.5	2e-16	38	177	93.79	88.24
PROKKA_02715	512	gnl|CDD|226112 COG3584, COG3584, Uncharacterized protein conserved in bacteria [Function unknown].	109	131	3e-37	68	107	20.9	93.58
PROKKA_02718	348	gnl|CDD|226850 COG4427, COG4427, Uncharacterized protein conserved in bacteria [Function unknown].	350	117	2e-30	44	237	65.23	65.71
PROKKA_02719	500	gnl|CDD|223652 COG0579, COG0579, Predicted dehydrogenase [General function prediction only].	429	429	4e-147	47	475	94.4	100
PROKKA_02720	347	gnl|CDD|224791 COG1879, RbsB, ABC-type sugar transport system, periplasmic component [Carbohydrate transport and metabolism].	322	167	4e-49	46	275	78.67	84.47
PROKKA_02721	329	gnl|CDD|224093 COG1172, AraH, Ribose/xylose/arabinose/galactoside ABC-type transport systems, permease components [Carbohydrate transport and metabolism].	316	180	3e-54	61	262	79.03	80.7
PROKKA_02722	317	gnl|CDD|224093 COG1172, AraH, Ribose/xylose/arabinose/galactoside ABC-type transport systems, permease components [Carbohydrate transport and metabolism].	316	203	4e-63	61	311	97.16	98.1
PROKKA_02723	493	gnl|CDD|224053 COG1129, MglA, ABC-type sugar transport system, ATPase component [Carbohydrate transport and metabolism].	500	480	4e-166	64	498	98.78	99
PROKKA_02724	310	gnl|CDD|225263 COG2390, DeoR, Transcriptional regulator, contains sigma factor-related N-terminal domain [Transcription].	321	286	3e-95	61	311	97.42	96.88
PROKKA_02725	520	gnl|CDD|223996 COG1070, XylB, Sugar (pentulose and hexulose) kinases [Carbohydrate transport and metabolism].	502	321	8e-104	45	515	97.5	99.2
PROKKA_02726	120	gnl|CDD|224829 COG1917, COG1917, Uncharacterized conserved protein, contains double-stranded beta-helix domain [Function unknown].	131	61.8	9e-14	44	84	70	64.12
PROKKA_02727	260	gnl|CDD|224743 COG1830, FbaB, DhnA-type fructose-1,6-bisphosphate aldolase and related enzymes [Carbohydrate transport and metabolism].	265	204	3e-65	56	262	96.15	98.49
PROKKA_02728	167	gnl|CDD|224584 COG1670, RimL, Acetyltransferases, including N-acetylases of ribosomal proteins [Translation, ribosomal structure and biogenesis].	187	44.2	7e-07	39	155	85.03	82.89
PROKKA_02730	108	gnl|CDD|225209 COG2329, COG2329, Uncharacterized enzyme involved in biosynthesis of extracellular polysaccharides [General function prediction only].	105	71.6	9e-18	50	84	76.85	80
PROKKA_02733	397	gnl|CDD|224883 COG1972, NupC, Nucleoside permease [Nucleotide transport and metabolism].	404	366	2e-124	57	405	100	100
PROKKA_02734	415	gnl|CDD|223093 COG0014, ProA, Gamma-glutamyl phosphate reductase [Amino acid transport and metabolism].	417	629	0	74	416	100	99.76
PROKKA_02735	353	gnl|CDD|223341 COG0263, ProB, Glutamate 5-kinase [Amino acid transport and metabolism].	369	457	6e-161	66	353	100	95.39
PROKKA_02737	272	gnl|CDD|223422 COG0345, ProC, Pyrroline-5-carboxylate reductase [Amino acid transport and metabolism].	266	308	2e-105	66	267	98.16	99.62
PROKKA_02738	546	gnl|CDD|226650 COG4187, RocB, Arginine degradation protein (predicted deacylase) [Amino acid transport and metabolism].	553	515	3e-178	55	554	99.63	99.82
PROKKA_02739	249	gnl|CDD|224332 COG1414, IclR, Transcriptional regulator [Transcription].	246	166	1e-50	57	247	97.19	99.59
PROKKA_02740	474	gnl|CDD|223903 COG0833, LysP, Amino acid transporters [Amino acid transport and metabolism].	541	511	1e-177	60	467	94.94	85.58
PROKKA_02741	395	gnl|CDD|224604 COG1690, RtcB, Uncharacterized conserved protein [Function unknown].	432	191	2e-56	39	413	88.86	88.43
PROKKA_02742	343	gnl|CDD|225779 COG3239, DesA, Fatty acid desaturase [Lipid metabolism].	343	203	1e-62	43	332	94.46	92.42
PROKKA_02743	794	gnl|CDD|226841 COG4412, COG4412, Uncharacterized protein conserved in bacteria [Function unknown].	760	425	3e-137	44	776	94.96	98.03
PROKKA_02744	557	gnl|CDD|224699 COG1785, PhoA, Alkaline phosphatase [Inorganic ion transport and metabolism].	482	369	3e-122	56	449	77.02	88.17
PROKKA_02746	71	gnl|CDD|226181 COG3655, COG3655, Predicted transcriptional regulator [Transcription].	73	103	3e-31	79	71	100	97.26
PROKKA_02749	227	gnl|CDD|226812 COG4377, COG4377, Predicted membrane protein [Function unknown].	258	76	1e-17	43	215	80.62	82.17
PROKKA_02750	438	gnl|CDD|225519 COG2972, COG2972, Predicted signal transduction protein with a C-terminal ATPase domain [Signal transduction mechanisms].	456	58.6	4e-10	36	173	39.5	36.18
PROKKA_02751	244	gnl|CDD|225818 COG3279, LytT, Response regulator of the LytR/AlgR family [Transcription / Signal transduction mechanisms].	244	109	3e-29	46	253	99.59	99.59
PROKKA_02753	197	gnl|CDD|223620 COG0546, Gph, Predicted phosphatases [General function prediction only].	220	84.8	8e-21	44	181	81.73	82.27
PROKKA_02754	193	gnl|CDD|223645 COG0572, Udk, Uridine kinase [Nucleotide transport and metabolism].	218	76.9	3e-18	44	192	94.82	85.78
PROKKA_02755	180	gnl|CDD|224584 COG1670, RimL, Acetyltransferases, including N-acetylases of ribosomal proteins [Translation, ribosomal structure and biogenesis].	187	137	4e-41	55	165	88.89	88.24
PROKKA_02760	105	gnl|CDD|224609 COG1695, COG1695, Predicted transcriptional regulators [Transcription].	138	58	1e-12	45	91	81.9	65.94
PROKKA_02761	309	gnl|CDD|223786 COG0714, COG0714, MoxR-like ATPases [General function prediction only].	329	286	2e-95	63	315	98.06	95.74
PROKKA_02762	387	gnl|CDD|224635 COG1721, COG1721, Uncharacterized conserved protein (some members contain a von Willebrand factor type A (vWA) domain) [General function prediction only].	416	70.6	4e-14	37	296	75.71	66.59
PROKKA_02764	485	gnl|CDD|225371 COG2814, AraJ, Arabinose efflux permease [Carbohydrate transport and metabolism].	394	69.6	1e-13	38	288	57.94	64.21
PROKKA_02765	405	gnl|CDD|227325 COG4992, ArgD, Ornithine/acetylornithine aminotransferase [Amino acid transport and metabolism].	404	363	1e-122	58	400	98.52	97.52
PROKKA_02766	458	gnl|CDD|223824 COG0753, KatE, Catalase [Inorganic ion transport and metabolism].	496	452	2e-155	59	456	92.36	91.94
PROKKA_02767	274	gnl|CDD|223673 COG0600, TauC, ABC-type nitrate/sulfonate/bicarbonate transport system, permease component [Inorganic ion transport and metabolism].	258	212	6e-68	64	240	87.59	93.02
PROKKA_02768	259	gnl|CDD|224041 COG1116, TauB, ABC-type nitrate/sulfonate/bicarbonate transport system, ATPase component [Inorganic ion transport and metabolism].	248	334	3e-116	66	241	93.05	95.56
PROKKA_02769	340	gnl|CDD|223787 COG0715, TauA, ABC-type nitrate/sulfonate/bicarbonate transport systems, periplasmic components [Inorganic ion transport and metabolism].	335	114	1e-29	45	292	82.35	85.67
PROKKA_02771	159	gnl|CDD|224759 COG1846, MarR, Transcriptional regulators [Transcription].	126	58.4	2e-12	50	114	71.7	88.1
PROKKA_02772	582	gnl|CDD|223933 COG1001, AdeC, Adenine deaminase [Nucleotide transport and metabolism].	584	460	2e-155	49	587	98.45	99.49
PROKKA_02773	212	gnl|CDD|224199 COG1280, RhtB, Putative threonine efflux protein [Amino acid transport and metabolism].	208	91.5	3e-23	41	208	96.7	99.52
PROKKA_02775	388	gnl|CDD|224594 COG1680, AmpC, Beta-lactamase class C and other penicillin binding proteins [Defense mechanisms].	390	153	4e-43	39	387	97.16	94.62
PROKKA_02778	369	gnl|CDD|224635 COG1721, COG1721, Uncharacterized conserved protein (some members contain a von Willebrand factor type A (vWA) domain) [General function prediction only].	416	49.4	2e-07	34	229	61.25	53.61
PROKKA_02779	310	gnl|CDD|223786 COG0714, COG0714, MoxR-like ATPases [General function prediction only].	329	243	2e-78	60	318	98.71	96.66
PROKKA_02783	185	gnl|CDD|224772 COG1859, KptA, RNA:NAD 2'-phosphotransferase [Translation, ribosomal structure and biogenesis].	211	182	3e-58	57	176	95.14	82.46
PROKKA_02791	260	gnl|CDD|224872 COG1961, PinR, Site-specific recombinases, DNA invertase Pin homologs [DNA replication, recombination, and repair].	222	61	4e-12	39	195	74.23	77.93
PROKKA_02794	366	gnl|CDD|224276 COG1357, COG1357, Pentapeptide repeats containing protein [Function unknown].	238	46.4	1e-06	36	120	32.79	48.32
PROKKA_02811	161	gnl|CDD|223119 COG0041, PurE, Phosphoribosylcarboxyaminoimidazole (NCAIR) mutase [Nucleotide transport and metabolism].	162	261	5e-90	79	159	98.76	96.91
PROKKA_02812	383	gnl|CDD|223105 COG0026, PurK, Phosphoribosylaminoimidazole carboxylase (NCAIR synthetase) [Nucleotide transport and metabolism].	375	523	0	67	365	94.78	97.33
PROKKA_02813	435	gnl|CDD|223094 COG0015, PurB, Adenylosuccinate lyase [Nucleotide transport and metabolism].	438	620	0	68	437	99.08	99.54
PROKKA_02814	239	gnl|CDD|223230 COG0152, PurC, Phosphoribosylaminoimidazolesuccinocarboxamide (SAICAR) synthase [Nucleotide transport and metabolism].	247	338	8e-118	79	237	98.74	95.95
PROKKA_02815	84	gnl|CDD|224741 COG1828, PurS, Phosphoribosylformylglycinamidine (FGAM) synthase, PurS component [Nucleotide transport and metabolism].	83	105	3e-31	74	82	96.43	98.8
PROKKA_02816	227	gnl|CDD|223125 COG0047, PurL, Phosphoribosylformylglycinamidine (FGAM) synthase, glutamine amidotransferase domain [Nucleotide transport and metabolism].	231	369	7e-131	73	227	95.59	97.84
PROKKA_02817	739	gnl|CDD|223124 COG0046, PurL, Phosphoribosylformylglycinamidine (FGAM) synthase, synthetase domain [Nucleotide transport and metabolism].	743	1019	0	67	748	99.05	99.87
PROKKA_02818	471	gnl|CDD|223112 COG0034, PurF, Glutamine phosphoribosylpyrophosphate amidotransferase [Nucleotide transport and metabolism].	470	754	0	75	472	98.51	99.57
PROKKA_02819	346	gnl|CDD|223228 COG0150, PurM, Phosphoribosylaminoimidazole (AIR) synthetase [Nucleotide transport and metabolism].	345	489	5e-174	77	337	97.4	97.39
PROKKA_02820	195	gnl|CDD|223376 COG0299, PurN, Folate-dependent phosphoribosylglycinamide formyltransferase PurN [Nucleotide transport and metabolism].	200	249	3e-84	71	185	94.87	92.5
PROKKA_02821	511	gnl|CDD|223216 COG0138, PurH, AICAR transformylase/IMP cyclohydrolase PurH (only IMP cyclohydrolase domain in Aful) [Nucleotide transport and metabolism].	515	853	0	77	516	100	100
PROKKA_02822	423	gnl|CDD|223229 COG0151, PurD, Phosphoribosylamine-glycine ligase [Nucleotide transport and metabolism].	428	627	0	72	424	98.35	98.83
PROKKA_02823	54	gnl|CDD|227214 COG4877, COG4877, Uncharacterized protein conserved in bacteria [Function unknown].	63	57.3	2e-13	79	39	72.22	61.9
PROKKA_02824	281	gnl|CDD|223407 COG0330, HflC, Membrane protease subunits, stomatin/prohibitin homologs [Posttranslational modification, protein turnover, chaperones].	291	64.4	8e-13	41	181	62.28	59.11
PROKKA_02826	229	gnl|CDD|224560 COG1646, COG1646, Predicted phosphate-binding enzymes, TIM-barrel fold [General function prediction only].	240	271	9e-92	58	233	100	96.25
PROKKA_02827	749	gnl|CDD|223288 COG0210, UvrD, Superfamily I DNA and RNA helicases [DNA replication, recombination, and repair].	655	702	0	67	650	85.58	98.78
PROKKA_02828	669	gnl|CDD|223350 COG0272, Lig, NAD-dependent DNA ligase (contains BRCT domain type II) [DNA replication, recombination, and repair].	667	971	0	72	671	99.85	99.85
PROKKA_02829	397	gnl|CDD|227188 COG4851, CamS, Protein involved in sex pheromone biosynthesis [General function prediction only].	382	326	5e-109	62	381	94.46	93.72
PROKKA_02830	256	gnl|CDD|223802 COG0730, COG0730, Predicted permeases [General function prediction only].	258	89	1e-21	52	254	97.66	98.45
PROKKA_02831	515	gnl|CDD|223944 COG1012, PutA, NAD-dependent aldehyde dehydrogenases [Energy production and conversion].	472	482	1e-166	53	474	92.04	98.31
PROKKA_02833	187	gnl|CDD|224254 COG1335, PncA, Amidases related to nicotinamidase [Secondary metabolites biosynthesis, transport, and catabolism].	205	118	2e-33	42	205	96.26	96.1
PROKKA_02835	339	gnl|CDD|224058 COG1135, AbcC, ABC-type metal ion transport system, ATPase component [Inorganic ion transport and metabolism].	339	492	1e-175	77	338	98.82	99.71
PROKKA_02836	221	gnl|CDD|224922 COG2011, AbcD, ABC-type metal ion transport system, permease component [Inorganic ion transport and metabolism].	222	185	7e-59	75	216	97.74	97.3
PROKKA_02837	280	gnl|CDD|224381 COG1464, NlpA, ABC-type metal ion transport system, periplasmic component/surface antigen [Inorganic ion transport and metabolism].	268	275	3e-92	63	271	96.07	99.25
PROKKA_02840	393	gnl|CDD|223082 COG0003, ArsA, Predicted ATPase involved in chromosome partitioning [Cell division and chromosome partitioning].	322	337	3e-114	66	302	76.84	93.79
PROKKA_02841	160	gnl|CDD|224759 COG1846, MarR, Transcriptional regulators [Transcription].	126	68.4	7e-16	56	113	70.62	87.3
PROKKA_02842	78	gnl|CDD|227027 COG4682, COG4682, Predicted membrane protein [Function unknown].	128	54.4	1e-11	46	67	85.9	52.34
PROKKA_02843	96	gnl|CDD|223793 COG0721, GatC, Asp-tRNAAsn/Glu-tRNAGln amidotransferase C subunit [Translation, ribosomal structure and biogenesis].	96	114	1e-34	69	95	98.96	98.96
PROKKA_02844	485	gnl|CDD|223232 COG0154, GatA, Asp-tRNAAsn/Glu-tRNAGln amidotransferase A subunit and related amidases [Translation, ribosomal structure and biogenesis].	475	571	0	67	491	99.59	99.58
PROKKA_02845	475	gnl|CDD|223142 COG0064, GatB, Asp-tRNAAsn/Glu-tRNAGln amidotransferase B subunit (PET112 homolog) [Translation, ribosomal structure and biogenesis].	483	797	0	78	480	100	99.38
PROKKA_02847	301	gnl|CDD|224513 COG1597, LCB5, Sphingosine kinase and enzymes related to eukaryotic diacylglycerol kinase [Lipid metabolism / General function prediction only].	301	330	3e-113	61	298	98.34	98.67
PROKKA_02848	389	gnl|CDD|225139 COG2230, Cfa, Cyclopropane fatty acid synthase and related methyltransferases [Cell envelope biogenesis, outer membrane].	283	371	5e-128	67	275	70.18	96.82
PROKKA_02849	248	gnl|CDD|223620 COG0546, Gph, Predicted phosphatases [General function prediction only].	220	120	2e-33	42	236	94.76	98.18
PROKKA_02850	454	gnl|CDD|223238 COG0160, GabT, 4-aminobutyrate aminotransferase and related aminotransferases [Amino acid transport and metabolism].	447	603	0	71	438	96.04	97.76
PROKKA_02851	455	gnl|CDD|226350 COG3829, RocR, Transcriptional regulator containing PAS, AAA-type ATPase, and DNA-binding domains [Transcription / Signal transduction mechanisms].	560	427	6e-145	61	442	94.73	77.5
PROKKA_02852	483	gnl|CDD|223944 COG1012, PutA, NAD-dependent aldehyde dehydrogenases [Energy production and conversion].	472	591	0	66	472	97.31	99.15
PROKKA_02853	107	gnl|CDD|224987 COG2076, EmrE, Membrane transporters of cations and cationic drugs [Inorganic ion transport and metabolism].	106	88.7	2e-24	65	105	98.13	99.06
PROKKA_02854	409	gnl|CDD|225191 COG2309, AmpS, Leucyl aminopeptidase (aminopeptidase T) [Amino acid transport and metabolism].	385	414	4e-143	61	405	98.29	99.22
PROKKA_02855	360	gnl|CDD|223798 COG0726, CDA1, Predicted xylanase/chitin deacetylase [Carbohydrate transport and metabolism].	267	56.9	4e-10	37	229	57.78	81.27
PROKKA_02858	398	gnl|CDD|224883 COG1972, NupC, Nucleoside permease [Nucleotide transport and metabolism].	404	304	5e-100	60	403	100	99.75
PROKKA_02860	458	gnl|CDD|225174 COG2265, TrmA, SAM-dependent methyltransferases related to tRNA (uracil-5-)-methyltransferase [Translation, ribosomal structure and biogenesis].	432	543	0	67	442	96.29	100
PROKKA_02861	329	gnl|CDD|223120 COG0042, COG0042, tRNA-dihydrouridine synthase [Translation, ribosomal structure and biogenesis].	323	263	4e-86	45	328	96.35	98.76
PROKKA_02862	672	gnl|CDD|223715 COG0642, BaeS, Signal transduction histidine kinase [Signal transduction mechanisms].	336	122	4e-31	50	235	33.78	68.75
PROKKA_02863	172	gnl|CDD|227144 COG4807, COG4807, Uncharacterized protein conserved in bacteria [Function unknown].	155	168	1e-53	58	170	98.84	98.71
PROKKA_02864	235	gnl|CDD|224368 COG1451, COG1451, Predicted metal-dependent hydrolase [General function prediction only].	223	142	4e-42	48	224	94.89	93.27
PROKKA_02866	369	gnl|CDD|227284 COG4948, COG4948, L-alanine-DL-glutamate epimerase and related enzymes of enolase superfamily [Cell envelope biogenesis, outer membrane / General function prediction only].	372	274	4e-89	52	377	98.37	98.92
PROKKA_02868	473	gnl|CDD|224671 COG1757, NhaC, Na+/H+ antiporter [Energy production and conversion].	485	286	4e-91	53	437	91.75	89.48
PROKKA_02869	371	gnl|CDD|224390 COG1473, AbgB, Metal-dependent amidase/aminoacylase/carboxypeptidase [General function prediction only].	392	280	2e-91	48	388	99.19	98.47
PROKKA_02872	508	gnl|CDD|226160 COG3634, AhpF, Alkyl hydroperoxide reductase, large subunit [Posttranslational modification, protein turnover, chaperones].	520	841	0	82	516	99.61	99.23
PROKKA_02873	187	gnl|CDD|223527 COG0450, AhpC, Peroxiredoxin [Posttranslational modification, protein turnover, chaperones].	194	256	2e-87	62	188	98.4	96.39
PROKKA_02874	409	gnl|CDD|227194 COG4857, COG4857, Predicted kinase [General function prediction only].	408	344	3e-115	56	399	96.33	97.55
PROKKA_02875	347	gnl|CDD|223260 COG0182, COG0182, Predicted translation initiation factor 2B subunit, eIF-2B alpha/beta/delta family [Translation, ribosomal structure and biogenesis].	346	468	7e-166	71	345	98.85	99.13
PROKKA_02876	213	gnl|CDD|223313 COG0235, AraD, Ribulose-5-phosphate 4-epimerase and related epimerases and aldolases [Carbohydrate transport and metabolism].	219	199	2e-64	60	217	100	99.09
PROKKA_02878	153	gnl|CDD|226869 COG4463, CtsR, Transcriptional repressor of class III stress genes [Transcription].	153	187	1e-61	77	153	100	100
PROKKA_02879	182	gnl|CDD|226397 COG3880, COG3880, Modulator of heat shock repressor CtsR, McsA [Signal transduction mechanisms].	176	140	2e-42	61	176	96.7	97.73
PROKKA_02880	354	gnl|CDD|226387 COG3869, COG3869, Arginine kinase [Amino acid transport and metabolism].	352	460	2e-162	75	352	99.15	100
PROKKA_02881	811	gnl|CDD|223616 COG0542, clpA, ATP-binding subunits of Clp protease and DnaK/DnaJ chaperones [Posttranslational modification, protein turnover, chaperones].	786	1051	0	73	806	99.26	100
PROKKA_02882	458	gnl|CDD|223993 COG1066, Sms, Predicted ATP-dependent serine protease [Posttranslational modification, protein turnover, chaperones].	456	736	0	77	459	99.78	99.78
PROKKA_02883	357	gnl|CDD|224538 COG1623, COG1623, Predicted nucleic-acid-binding protein (contains the HHH domain) [General function prediction only].	349	443	6e-156	75	349	97.48	100
PROKKA_02884	369	gnl|CDD|227292 COG4956, COG4956, Integral membrane protein (PIN domain superfamily) [General function prediction only].	356	474	1e-167	74	364	98.64	100
PROKKA_02885	226	gnl|CDD|224132 COG1211, IspD, 4-diphosphocytidyl-2-methyl-D-erithritol synthase [Lipid metabolism].	230	277	9e-95	66	224	97.79	96.96
PROKKA_02886	158	gnl|CDD|223323 COG0245, IspF, 2C-methyl-D-erythritol 2,4-cyclodiphosphate synthase [Lipid metabolism].	159	272	2e-94	80	157	99.37	98.74
PROKKA_02887	485	gnl|CDD|223087 COG0008, GlnS, Glutamyl- and glutaminyl-tRNA synthetases [Translation, ribosomal structure and biogenesis].	472	534	0	57	487	99.79	98.52
PROKKA_02889	221	gnl|CDD|223975 COG1045, CysE, Serine acetyltransferase [Amino acid transport and metabolism].	194	288	2e-99	72	193	87.33	98.97
PROKKA_02890	465	gnl|CDD|223293 COG0215, CysS, Cysteinyl-tRNA synthetase [Translation, ribosomal structure and biogenesis].	464	684	0	70	473	99.78	100
PROKKA_02891	135	gnl|CDD|224850 COG1939, COG1939, Ribonuclease III family protein [Replication, recombination, and repair].	132	154	4e-49	75	128	94.81	95.45
PROKKA_02892	247	gnl|CDD|223640 COG0566, SpoU, rRNA methylases [Translation, ribosomal structure and biogenesis].	260	268	5e-90	60	242	97.17	91.15
PROKKA_02893	170	gnl|CDD|226213 COG3688, COG3688, Predicted RNA-binding protein containing a PIN domain [General function prediction only].	173	199	2e-65	69	172	100	99.42
PROKKA_02894	218	gnl|CDD|224511 COG1595, RpoE, DNA-directed RNA polymerase specialized sigma subunit, sigma24 homolog [Transcription].	182	94.4	2e-24	40	202	92.2	98.35
PROKKA_02895	59	gnl|CDD|223762 COG0690, SecE, Preprotein translocase subunit SecE [Intracellular trafficking and secretion].	73	37	6e-06	61	56	94.92	76.71
PROKKA_02896	177	gnl|CDD|223328 COG0250, NusG, Transcription antiterminator [Transcription].	178	156	9e-49	66	179	100	99.44
PROKKA_02897	141	gnl|CDD|223158 COG0080, RplK, Ribosomal protein L11 [Translation, ribosomal structure and biogenesis].	141	225	7e-77	84	140	99.29	99.29
PROKKA_02898	230	gnl|CDD|223159 COG0081, RplA, Ribosomal protein L1 [Translation, ribosomal structure and biogenesis].	228	301	5e-104	77	228	98.7	100
PROKKA_02900	166	gnl|CDD|223322 COG0244, RplJ, Ribosomal protein L10 [Translation, ribosomal structure and biogenesis].	175	177	6e-57	70	162	96.99	92.57
PROKKA_02901	119	gnl|CDD|223300 COG0222, RplL, Ribosomal protein L7/L12 [Translation, ribosomal structure and biogenesis].	124	80.4	9e-21	82	93	75.63	75
PROKKA_02902	199	gnl|CDD|225370 COG2813, RsmC, 16S RNA G1207 methylase RsmC [Translation, ribosomal structure and biogenesis].	300	192	1e-60	63	176	86.43	58.33
PROKKA_02903	1177	gnl|CDD|223163 COG0085, RpoB, DNA-directed RNA polymerase, beta subunit/140 kD subunit [Transcription].	1060	1594	0	69	1153	97.45	100
PROKKA_02904	1203	gnl|CDD|223164 COG0086, RpoC, DNA-directed RNA polymerase, beta' subunit/160 kD subunit [Transcription].	808	979	0	59	882	70.49	99.26
PROKKA_02905	82	gnl|CDD|224277 COG1358, RPL8A, Ribosomal protein HS6-type (S12/L30/L7a) [Translation, ribosomal structure and biogenesis].	116	50.8	2e-10	41	82	98.78	70.69
PROKKA_02906	140	gnl|CDD|223126 COG0048, RpsL, Ribosomal protein S12 [Translation, ribosomal structure and biogenesis].	129	202	8e-68	73	132	94.29	92.25
PROKKA_02907	156	gnl|CDD|223127 COG0049, RpsG, Ribosomal protein S7 [Translation, ribosomal structure and biogenesis].	148	247	7e-85	81	148	94.87	100
PROKKA_02908	692	gnl|CDD|223556 COG0480, FusA, Translation elongation factors (GTPases) [Translation, ribosomal structure and biogenesis].	697	1136	0	81	695	99.86	99.43
PROKKA_02909	395	gnl|CDD|223128 COG0050, TufB, GTPases - translation elongation factors [Translation, ribosomal structure and biogenesis].	394	691	0	90	395	100	100
PROKKA_02910	102	gnl|CDD|223129 COG0051, RpsJ, Ribosomal protein S10 [Translation, ribosomal structure and biogenesis].	104	165	2e-54	87	102	100	98.08
PROKKA_02911	210	gnl|CDD|223165 COG0087, RplC, Ribosomal protein L3 [Translation, ribosomal structure and biogenesis].	218	299	1e-103	71	214	99.52	98.17
PROKKA_02912	207	gnl|CDD|223166 COG0088, RplD, Ribosomal protein L4 [Translation, ribosomal structure and biogenesis].	214	270	2e-92	68	211	100	98.6
PROKKA_02913	96	gnl|CDD|223167 COG0089, RplW, Ribosomal protein L23 [Translation, ribosomal structure and biogenesis].	94	98.8	2e-28	57	95	96.88	100
PROKKA_02914	276	gnl|CDD|223168 COG0090, RplB, Ribosomal protein L2 [Translation, ribosomal structure and biogenesis].	275	455	5e-163	79	276	100	100
PROKKA_02915	92	gnl|CDD|223263 COG0185, RpsS, Ribosomal protein S19 [Translation, ribosomal structure and biogenesis].	93	161	3e-53	79	92	100	98.92
PROKKA_02916	113	gnl|CDD|223169 COG0091, RplV, Ribosomal protein L22 [Translation, ribosomal structure and biogenesis].	120	157	7e-51	81	112	99.12	93.33
PROKKA_02917	219	gnl|CDD|223170 COG0092, RpsC, Ribosomal protein S3 [Translation, ribosomal structure and biogenesis].	233	301	7e-104	77	207	93.61	88.84
PROKKA_02918	144	gnl|CDD|223275 COG0197, RplP, Ribosomal protein L16/L10E [Translation, ribosomal structure and biogenesis].	146	188	2e-62	72	145	99.31	99.32
PROKKA_02919	66	gnl|CDD|223333 COG0255, RpmC, Ribosomal protein L29 [Translation, ribosomal structure and biogenesis].	69	68.5	1e-17	78	65	98.48	94.2
PROKKA_02920	87	gnl|CDD|223264 COG0186, RpsQ, Ribosomal protein S17 [Translation, ribosomal structure and biogenesis].	87	116	8e-36	73	85	97.7	97.7
PROKKA_02921	122	gnl|CDD|223171 COG0093, RplN, Ribosomal protein L14 [Translation, ribosomal structure and biogenesis].	122	190	1e-63	85	122	100	100
PROKKA_02922	103	gnl|CDD|223276 COG0198, RplX, Ribosomal protein L24 [Translation, ribosomal structure and biogenesis].	104	110	8e-33	86	104	99.03	98.08
PROKKA_02923	179	gnl|CDD|223172 COG0094, RplE, Ribosomal protein L5 [Translation, ribosomal structure and biogenesis].	180	309	2e-108	84	179	100	99.44
PROKKA_02924	61	gnl|CDD|223277 COG0199, RpsN, Ribosomal protein S14 [Translation, ribosomal structure and biogenesis].	61	91.5	1e-26	67	60	98.36	98.36
PROKKA_02925	132	gnl|CDD|223174 COG0096, RpsH, Ribosomal protein S8 [Translation, ribosomal structure and biogenesis].	132	220	4e-75	79	132	100	100
PROKKA_02926	179	gnl|CDD|223175 COG0097, RplF, Ribosomal protein L6P/L9E [Translation, ribosomal structure and biogenesis].	178	251	9e-86	77	179	100	100
PROKKA_02927	120	gnl|CDD|223334 COG0256, RplR, Ribosomal protein L18 [Translation, ribosomal structure and biogenesis].	125	166	3e-54	69	124	100	99.2
PROKKA_02928	166	gnl|CDD|223176 COG0098, RpsE, Ribosomal protein S5 [Translation, ribosomal structure and biogenesis].	181	256	6e-88	80	165	98.8	91.16
PROKKA_02929	60	gnl|CDD|224754 COG1841, RpmD, Ribosomal protein L30/L7E [Translation, ribosomal structure and biogenesis].	55	78	2e-21	76	55	91.67	100
PROKKA_02930	146	gnl|CDD|223278 COG0200, RplO, Ribosomal protein L15 [Translation, ribosomal structure and biogenesis].	152	171	3e-55	70	151	100	99.34
PROKKA_02931	433	gnl|CDD|223279 COG0201, SecY, Preprotein translocase subunit SecY [Intracellular trafficking and secretion].	436	439	8e-152	65	440	100	98.17
PROKKA_02932	216	gnl|CDD|223637 COG0563, Adk, Adenylate kinase and related kinases [Nucleotide transport and metabolism].	178	207	4e-68	60	213	98.61	100
PROKKA_02933	248	gnl|CDD|223103 COG0024, Map, Methionine aminopeptidase [Translation, ribosomal structure and biogenesis].	255	363	1e-127	69	249	99.19	97.65
PROKKA_02934	72	gnl|CDD|223438 COG0361, InfA, Translation initiation factor 1 (IF-1) [Translation, ribosomal structure and biogenesis].	75	121	5e-38	82	72	100	96
PROKKA_02935	37	gnl|CDD|223335 COG0257, RpmJ, Ribosomal protein L36 [Translation, ribosomal structure and biogenesis].	38	44.2	6e-09	82	38	100	100
PROKKA_02936	121	gnl|CDD|223177 COG0099, RpsM, Ribosomal protein S13 [Translation, ribosomal structure and biogenesis].	121	177	2e-58	82	121	99.17	100
PROKKA_02937	129	gnl|CDD|223178 COG0100, RpsK, Ribosomal protein S11 [Translation, ribosomal structure and biogenesis].	129	175	1e-57	86	114	88.37	88.37
PROKKA_02938	314	gnl|CDD|223280 COG0202, RpoA, DNA-directed RNA polymerase, alpha subunit/40 kD subunit [Transcription].	317	372	4e-129	71	312	99.04	97.16
PROKKA_02939	120	gnl|CDD|223281 COG0203, RplQ, Ribosomal protein L17 [Translation, ribosomal structure and biogenesis].	116	177	9e-59	77	118	98.33	94.83
PROKKA_02940	280	gnl|CDD|224047 COG1122, CbiO, ABC-type cobalt transport system, ATPase component [Inorganic ion transport and metabolism].	235	291	7e-99	75	233	82.86	98.72
PROKKA_02941	293	gnl|CDD|224047 COG1122, CbiO, ABC-type cobalt transport system, ATPase component [Inorganic ion transport and metabolism].	235	271	3e-91	65	240	81.91	98.72
PROKKA_02942	264	gnl|CDD|223692 COG0619, CbiQ, ABC-type cobalt transport system, permease component CbiQ and related transporters [Inorganic ion transport and metabolism].	252	144	6e-42	66	245	92.8	92.86
PROKKA_02943	247	gnl|CDD|223179 COG0101, TruA, Pseudouridylate synthase [Translation, ribosomal structure and biogenesis].	266	304	4e-104	62	245	99.19	91.73
PROKKA_02944	145	gnl|CDD|223180 COG0102, RplM, Ribosomal protein L13 [Translation, ribosomal structure and biogenesis].	148	225	2e-76	75	145	99.31	97.97
PROKKA_02945	130	gnl|CDD|223181 COG0103, RpsI, Ribosomal protein S9 [Translation, ribosomal structure and biogenesis].	130	202	5e-68	76	129	99.23	99.23
PROKKA_02947	237	gnl|CDD|223929 COG0860, AmiC, N-acetylmuramoyl-L-alanine amidase [Cell envelope biogenesis, outer membrane].	231	152	8e-46	51	206	82.28	82.68
PROKKA_02948	355	gnl|CDD|223563 COG0489, Mrp, ATPases involved in chromosome partitioning [Cell division and chromosome partitioning].	265	168	4e-50	55	192	52.68	68.3
PROKKA_02951	254	gnl|CDD|223798 COG0726, CDA1, Predicted xylanase/chitin deacetylase [Carbohydrate transport and metabolism].	267	148	1e-43	53	202	76.77	75.28
PROKKA_02955	473	gnl|CDD|224893 COG1982, LdcC, Arginine/lysine/ornithine decarboxylases [Amino acid transport and metabolism].	557	397	6e-133	48	528	96.83	94.61
PROKKA_02956	208	gnl|CDD|223203 COG0125, Tmk, Thymidylate kinase [Nucleotide transport and metabolism].	208	236	8e-79	68	207	99.52	98.56
PROKKA_02957	327	gnl|CDD|225369 COG2812, DnaX, DNA polymerase III, gamma/tau subunits [DNA replication, recombination, and repair].	515	131	5e-35	53	165	50.15	31.65
PROKKA_02958	275	gnl|CDD|224688 COG1774, COG1774, Uncharacterized homolog of PSP1 [Function unknown].	265	310	3e-106	69	265	96	99.62
PROKKA_02959	116	gnl|CDD|226873 COG4467, COG4467, Regulator of replication initiation timing [Replication, recombination, and repair].	114	126	1e-38	71	116	99.14	99.12
PROKKA_02960	246	gnl|CDD|226608 COG4123, COG4123, Predicted O-methyltransferase [General function prediction only].	248	304	2e-104	66	246	98.78	97.98
PROKKA_02961	96	gnl|CDD|225383 COG2827, COG2827, Predicted endonuclease containing a URI domain [DNA replication, recombination, and repair].	95	103	4e-30	62	82	85.42	86.32
PROKKA_02962	291	gnl|CDD|223390 COG0313, COG0313, Predicted methyltransferases [General function prediction only].	275	345	1e-119	67	277	94.85	97.82
PROKKA_02963	94	gnl|CDD|224913 COG2002, AbrB, Regulators of stationary/sporulation gene expression [Transcription].	89	70.9	6e-18	58	92	95.74	98.88
PROKKA_02964	660	gnl|CDD|223221 COG0143, MetG, Methionyl-tRNA synthetase [Translation, ribosomal structure and biogenesis].	558	744	0	64	560	81.06	99.82
PROKKA_02965	255	gnl|CDD|223162 COG0084, TatD, Mg-dependent DNase [DNA replication, recombination, and repair].	256	367	5e-129	79	256	99.61	99.61
PROKKA_02966	185	gnl|CDD|224572 COG1658, COG1658, Small primase-like proteins (Toprim domain) [DNA replication, recombination, and repair].	127	119	5e-35	67	117	61.62	92.13
PROKKA_02967	292	gnl|CDD|223109 COG0030, KsgA, Dimethyladenosine transferase (rRNA methylation) [Translation, ribosomal structure and biogenesis].	259	344	2e-119	65	269	92.12	98.07
PROKKA_02969	86	gnl|CDD|226872 COG4466, Veg, Uncharacterized protein conserved in bacteria [Function unknown].	80	99.4	5e-29	81	73	84.88	91.25
PROKKA_02971	292	gnl|CDD|224858 COG1947, IspE, 4-diphosphocytidyl-2C-methyl-D-erythritol 2-phosphate synthase [Lipid metabolism].	289	311	6e-106	58	290	97.95	99.31
PROKKA_02972	282	gnl|CDD|223577 COG0503, Apt, Adenine/guanine phosphoribosyltransferases and related PRPP-binding proteins [Nucleotide transport and metabolism].	179	148	4e-44	47	176	60.99	96.65
PROKKA_02973	124	gnl|CDD|223329 COG0251, TdcF, Putative translation initiation inhibitor, yjgF family [Translation, ribosomal structure and biogenesis].	130	159	2e-51	65	126	100	96.92
PROKKA_02974	97	gnl|CDD|224999 COG2088, SpoVG, Uncharacterized protein, involved in the regulation of septum location [Cell envelope biogenesis, outer membrane].	95	157	3e-51	92	84	86.6	88.42
PROKKA_02975	459	gnl|CDD|224128 COG1207, GlmU, N-acetylglucosamine-1-phosphate uridyltransferase (contains nucleotidyltransferase and I-patch acetyltransferase domains) [Cell envelope biogenesis, outer membrane].	460	710	0	72	460	99.35	100
PROKKA_02976	317	gnl|CDD|223538 COG0462, PrsA, Phosphoribosylpyrophosphate synthetase [Nucleotide transport and metabolism / Amino acid transport and metabolism].	314	463	4e-165	80	313	98.11	99.68
PROKKA_02977	207	gnl|CDD|223271 COG0193, Pth, Peptidyl-tRNA hydrolase [Translation, ribosomal structure and biogenesis].	190	294	4e-102	74	187	89.86	98.42
PROKKA_02979	1176	gnl|CDD|224118 COG1197, Mfd, Transcription-repair coupling factor (superfamily II helicase) [DNA replication, recombination, and repair / Transcription].	1139	1476	0	66	1166	98.47	100
PROKKA_02980	178	gnl|CDD|224913 COG2002, AbrB, Regulators of stationary/sporulation gene expression [Transcription].	89	66.3	2e-15	60	75	41.57	84.27
PROKKA_02981	533	gnl|CDD|225153 COG2244, RfbX, Membrane protein involved in the export of O-antigen and teichoic acid [General function prediction only].	480	76.3	1e-15	43	417	77.86	81.04
PROKKA_02982	486	gnl|CDD|226465 COG3956, COG3956, Protein containing tetrapyrrole methyltransferase domain and MazG-like (predicted pyrophosphatase) domain [General function prediction only].	488	602	0	76	488	100	100
PROKKA_02983	91	gnl|CDD|224109 COG1188, COG1188, Ribosome-associated heat shock protein implicated in the recycling of the 50S subunit (S4 paralog) [Translation, ribosomal structure and biogenesis].	100	106	2e-31	64	90	98.9	90
PROKKA_02986	119	gnl|CDD|225471 COG2919, COG2919, Septum formation initiator [Cell division and chromosome partitioning].	117	45	5e-08	43	97	78.15	76.92
PROKKA_02987	160	gnl|CDD|224023 COG1098, VacB, Predicted RNA binding protein (contains ribosomal protein S1 domain) [Translation, ribosomal structure and biogenesis].	129	165	4e-53	66	157	98.12	100
PROKKA_02990	823	gnl|CDD|225118 COG2208, RsbU, Serine phosphatase RsbU, regulator of sigma subunit [Signal transduction mechanisms / Transcription].	367	152	8e-41	42	349	41.56	85.29
PROKKA_02991	476	gnl|CDD|223115 COG0037, MesJ, tRNA(Ile)-lysidine synthase MesJ [Cell cycle control, cell division, chromosome partitioning].	298	195	1e-58	54	259	53.99	84.9
PROKKA_02992	180	gnl|CDD|223707 COG0634, Hpt, Hypoxanthine-guanine phosphoribosyltransferase [Nucleotide transport and metabolism].	178	279	8e-97	80	173	96.11	97.19
PROKKA_02993	633	gnl|CDD|223541 COG0465, HflB, ATP-dependent Zn proteases [Posttranslational modification, protein turnover, chaperones].	596	751	0	74	606	95.1	100
PROKKA_02994	262	gnl|CDD|224438 COG1521, COG1521, Pantothenate kinase type III (Bvg accessory factor family protein) [Transcription].	251	333	1e-115	70	254	96.56	100
PROKKA_02995	291	gnl|CDD|224200 COG1281, COG1281, Disulfide bond chaperones of the HSP33 family [Posttranslational modification, protein turnover, chaperones].	286	347	4e-120	59	287	98.63	99.3
PROKKA_02996	307	gnl|CDD|223110 COG0031, CysK, Cysteine synthase [Amino acid transport and metabolism].	300	414	5e-146	75	301	97.07	100
PROKKA_02997	465	gnl|CDD|223225 COG0147, TrpE, Anthranilate/para-aminobenzoate synthases component I [Amino acid transport and metabolism / Coenzyme metabolism].	462	503	4e-176	62	463	97.42	98.27
PROKKA_02998	195	gnl|CDD|223586 COG0512, PabA, Anthranilate/para-aminobenzoate synthases component II [Amino acid transport and metabolism / Coenzyme metabolism].	191	334	5e-118	81	189	96.41	98.95
PROKKA_02999	290	gnl|CDD|223193 COG0115, IlvE, Branched-chain amino acid aminotransferase/4-amino-4-deoxychorismate lyase [Amino acid transport and metabolism / Coenzyme metabolism].	284	234	8e-76	58	280	94.14	97.18
PROKKA_03000	286	gnl|CDD|223371 COG0294, FolP, Dihydropteroate synthase and related enzymes [Coenzyme metabolism].	274	311	2e-106	64	268	91.96	97.81
PROKKA_03001	120	gnl|CDD|224456 COG1539, FolB, Dihydroneopterin aldolase [Coenzyme metabolism].	121	140	6e-44	66	119	99.17	98.35
PROKKA_03002	171	gnl|CDD|223872 COG0801, FolK, 7,8-dihydro-6-hydroxymethylpterin-pyrophosphokinase [Coenzyme metabolism].	160	205	4e-68	61	158	92.4	98.75
PROKKA_03003	67	gnl|CDD|224314 COG1396, HipB, Predicted transcriptional regulators [Transcription].	120	45	2e-08	64	61	89.55	50.83
PROKKA_03004	332	gnl|CDD|223120 COG0042, COG0042, tRNA-dihydrouridine synthase [Translation, ribosomal structure and biogenesis].	323	332	3e-113	64	325	96.99	99.38
PROKKA_03005	499	gnl|CDD|224111 COG1190, LysU, Lysyl-tRNA synthetase (class II) [Translation, ribosomal structure and biogenesis].	502	830	0	79	500	99.6	99.6
PROKKA_03018	321	gnl|CDD|227308 COG4974, XerD, Site-specific recombinase XerD [DNA replication, recombination, and repair].	300	76.5	8e-17	39	294	89.41	86.67
PROKKA_03019	465	gnl|CDD|226036 COG3505, VirD4, Type IV secretory pathway, VirD4 components [Intracellular trafficking and secretion].	596	47.4	2e-06	48	86	17.85	14.43
PROKKA_03026	390	gnl|CDD|227308 COG4974, XerD, Site-specific recombinase XerD [DNA replication, recombination, and repair].	300	89.6	4e-21	41	307	75.38	88.67
PROKKA_03030	206	gnl|CDD|223620 COG0546, Gph, Predicted phosphatases [General function prediction only].	220	134	4e-39	50	214	99.51	97.27
PROKKA_03031	360	gnl|CDD|226991 COG4644, COG4644, Transposase and inactivated derivatives, TnpA family [DNA replication, recombination, and repair].	323	157	5e-45	52	162	44.44	50.15
PROKKA_03033	73	gnl|CDD|226674 COG4221, COG4221, Short-chain alcohol dehydrogenase of unknown specificity [General function prediction only].	246	39.9	4e-06	68	31	39.73	12.6
PROKKA_03037	157	gnl|CDD|223873 COG0802, COG0802, Predicted ATPase or kinase [General function prediction only].	149	183	9e-60	65	148	92.36	99.33
PROKKA_03038	230	gnl|CDD|224135 COG1214, COG1214, Inactive homolog of metal-dependent proteases, putative molecular chaperone [Posttranslational modification, protein turnover, chaperones].	220	197	3e-63	52	228	97.39	100
PROKKA_03039	147	gnl|CDD|223532 COG0456, RimI, Acetyltransferases [General function prediction only].	177	111	1e-31	49	162	98.64	91.53
PROKKA_03040	338	gnl|CDD|223607 COG0533, QRI7, Metal-dependent proteases with possible chaperone activity [Posttranslational modification, protein turnover, chaperones].	342	468	3e-166	71	337	98.52	97.95
PROKKA_03041	662	gnl|CDD|223562 COG0488, Uup, ATPase components of ABC transporters with duplicated ATPase domains [General function prediction only].	530	590	0	63	542	81.12	99.62
PROKKA_03042	209	gnl|CDD|225221 COG2344, COG2344, AT-rich DNA-binding protein [General function prediction only].	211	323	2e-113	76	208	99.04	98.58
PROKKA_03044	249	gnl|CDD|224185 COG1266, COG1266, Predicted metal-dependent membrane protease [General function prediction only].	226	64.9	1e-13	40	213	83.94	93.36
PROKKA_03045	94	gnl|CDD|223312 COG0234, GroS, Co-chaperonin GroES (HSP10) [Posttranslational modification, protein turnover, chaperones].	96	141	3e-45	82	94	100	97.92
PROKKA_03046	544	gnl|CDD|223535 COG0459, GroL, Chaperonin GroEL (HSP60 family) [Posttranslational modification, protein turnover, chaperones].	524	509	5e-176	61	548	97.43	99.62
PROKKA_03048	515	gnl|CDD|223593 COG0519, GuaA, GMP synthase, PP-ATPase domain/subunit [Nucleotide transport and metabolism].	315	618	0	83	315	61.17	99.68
PROKKA_03050	441	gnl|CDD|225161 COG2252, COG2252, Xanthine/uracil/vitamin C permease [Nucleotide transport and metabolism].	436	353	5e-118	73	440	99.55	98.62
PROKKA_03051	233	gnl|CDD|223816 COG0745, OmpR, Response regulators consisting of a CheY-like receiver domain and a winged-helix DNA-binding domain [Signal transduction mechanisms / Transcription].	229	238	3e-79	66	229	97.42	98.69
PROKKA_03052	501	gnl|CDD|223715 COG0642, BaeS, Signal transduction histidine kinase [Signal transduction mechanisms].	336	155	3e-43	52	303	60.08	85.42
PROKKA_03055	487	gnl|CDD|223590 COG0516, GuaB, IMP dehydrogenase/GMP reductase [Nucleotide transport and metabolism].	170	180	2e-54	45	218	44.76	100
PROKKA_03056	438	gnl|CDD|224600 COG1686, DacC, D-alanyl-D-alanine carboxypeptidase [Cell envelope biogenesis, outer membrane].	389	317	1e-104	52	434	98.63	99.49
PROKKA_03057	295	gnl|CDD|223292 COG0214, SNZ1, Pyridoxine biosynthesis enzyme [Coenzyme metabolism].	296	525	0	87	295	100	99.66
PROKKA_03058	196	gnl|CDD|223388 COG0311, PDX2, Predicted glutamine amidotransferase involved in pyridoxine biosynthesis [Coenzyme metabolism].	194	255	5e-87	71	186	92.86	95.88
PROKKA_03060	424	gnl|CDD|223250 COG0172, SerS, Seryl-tRNA synthetase [Translation, ribosomal structure and biogenesis].	429	683	0	79	427	100	99.3
PROKKA_03063	222	gnl|CDD|224345 COG1428, COG1428, Deoxynucleoside kinases [Nucleotide transport and metabolism].	216	248	2e-83	61	217	95.5	100
PROKKA_03064	211	gnl|CDD|224345 COG1428, COG1428, Deoxynucleoside kinases [Nucleotide transport and metabolism].	216	186	3e-59	55	210	95.73	95.37
PROKKA_03065	179	gnl|CDD|224254 COG1335, PncA, Amidases related to nicotinamidase [Secondary metabolites biosynthesis, transport, and catabolism].	205	100	5e-27	39	197	98.32	96.1
PROKKA_03066	166	gnl|CDD|223663 COG0590, CumB, Cytosine/adenosine deaminases [Nucleotide transport and metabolism / Translation, ribosomal structure and biogenesis].	152	187	2e-61	72	149	89.16	98.03
PROKKA_03070	562	gnl|CDD|225369 COG2812, DnaX, DNA polymerase III, gamma/tau subunits [DNA replication, recombination, and repair].	515	538	0	64	487	86.3	93.59
PROKKA_03071	109	gnl|CDD|223790 COG0718, COG0718, Uncharacterized protein conserved in bacteria [Function unknown].	105	74.6	7e-19	63	86	78.9	80
PROKKA_03072	198	gnl|CDD|223430 COG0353, RecR, Recombinational DNA repair protein (RecF pathway) [DNA replication, recombination, and repair].	198	340	2e-120	83	198	100	100
PROKKA_03075	118	gnl|CDD|224647 COG1733, COG1733, Predicted transcriptional regulators [Transcription].	120	82.8	8e-22	62	110	93.22	90.83
PROKKA_03076	371	gnl|CDD|223990 COG1062, AdhC, Zn-dependent alcohol dehydrogenases, class III [Energy production and conversion].	366	544	0	82	369	99.46	100
PROKKA_03077	277	gnl|CDD|223700 COG0627, COG0627, Predicted esterase [General function prediction only].	316	233	2e-75	47	309	100	97.78
PROKKA_03079	755	gnl|CDD|225470 COG2918, GshA, Gamma-glutamylcysteine synthetase [Coenzyme metabolism].	518	360	1e-115	45	512	61.06	96.91
PROKKA_03092	176	gnl|CDD|224254 COG1335, PncA, Amidases related to nicotinamidase [Secondary metabolites biosynthesis, transport, and catabolism].	205	89.1	1e-22	40	167	78.98	81.46
PROKKA_03095	100	gnl|CDD|223929 COG0860, AmiC, N-acetylmuramoyl-L-alanine amidase [Cell envelope biogenesis, outer membrane].	231	80.5	2e-20	68	72	71	30.3
PROKKA_03097	164	gnl|CDD|224872 COG1961, PinR, Site-specific recombinases, DNA invertase Pin homologs [DNA replication, recombination, and repair].	222	86.8	7e-22	55	173	100	77.03
PROKKA_03098	281	gnl|CDD|225117 COG2207, AraC, AraC-type DNA-binding domain-containing proteins [Transcription].	127	104	4e-28	61	109	38.79	85.83
PROKKA_03099	191	gnl|CDD|224872 COG1961, PinR, Site-specific recombinases, DNA invertase Pin homologs [DNA replication, recombination, and repair].	222	96.8	3e-25	53	201	97.91	89.64
PROKKA_03100	988	gnl|CDD|226991 COG4644, COG4644, Transposase and inactivated derivatives, TnpA family [DNA replication, recombination, and repair].	323	283	1e-87	61	325	32.69	99.69
PROKKA_03101	610	gnl|CDD|225881 COG3344, COG3344, Retron-type reverse transcriptase [DNA replication, recombination, and repair].	328	108	2e-26	50	215	33.93	65.24
PROKKA_03103	207	gnl|CDD|223465 COG0388, COG0388, Predicted amidohydrolase [General function prediction only].	274	89.5	4e-22	47	156	71.5	56.2
PROKKA_03105	344	gnl|CDD|225218 COG2340, COG2340, Uncharacterized protein with SCP/PR1 domains [Function unknown].	207	139	1e-39	43	224	62.5	100
PROKKA_03108	192	gnl|CDD|223483 COG0406, phoE, Broad specificity phosphatase PhoE and related phosphatases [General function prediction only].	208	126	1e-36	47	206	97.4	98.56
PROKKA_03109	150	gnl|CDD|226204 COG3679, COG3679, Regulatory protein involved in competence development and sporulation [Replication, recombination and repair; Signal transduction mechanisms].	118	105	6e-30	64	120	80	100
PROKKA_03110	88	gnl|CDD|226877 COG4471, COG4471, Uncharacterized protein conserved in bacteria [Function unknown].	90	91.3	9e-26	75	83	94.32	91.11
PROKKA_03113	188	gnl|CDD|223813 COG0742, COG0742, N6-adenine-specific methylase [DNA replication, recombination, and repair].	187	223	2e-74	64	186	97.34	98.93
PROKKA_03114	163	gnl|CDD|223741 COG0669, CoaD, Phosphopantetheine adenylyltransferase [Coenzyme metabolism].	159	264	3e-91	76	159	97.55	100
PROKKA_03115	409	gnl|CDD|225851 COG3314, COG3314, Uncharacterized protein conserved in bacteria [Function unknown].	427	196	3e-58	38	392	91.2	91.8
PROKKA_03116	263	gnl|CDD|224666 COG1752, RssA, Predicted esterase of the alpha-beta hydrolase superfamily [General function prediction only].	306	193	5e-60	56	289	97.72	94.44
PROKKA_03117	340	gnl|CDD|226011 COG3480, SdrC, Predicted secreted protein containing a PDZ domain [Signal transduction mechanisms].	342	345	6e-118	62	341	98.82	99.42
PROKKA_03118	393	gnl|CDD|224242 COG1323, COG1323, Predicted nucleotidyltransferase [General function prediction only].	358	301	1e-99	54	336	84.99	91.62
PROKKA_03119	166	gnl|CDD|224317 COG1399, COG1399, Predicted metal-binding, possibly nucleic acid-binding protein [General function prediction only].	176	115	3e-33	47	175	100	99.43
PROKKA_03120	57	gnl|CDD|223410 COG0333, RpmF, Ribosomal protein L32 [Translation, ribosomal structure and biogenesis].	57	64.6	2e-16	72	57	100	100
PROKKA_03123	296	gnl|CDD|224805 COG1893, ApbA, Ketopantoate reductase [Coenzyme metabolism].	307	209	8e-66	48	304	98.99	98.37
PROKKA_03124	538	gnl|CDD|226805 COG4365, COG4365, Uncharacterized protein conserved in bacteria [Function unknown].	537	455	8e-155	57	540	100	100
PROKKA_03125	310	gnl|CDD|223352 COG0275, COG0275, Predicted S-adenosylmethionine-dependent methyltransferase involved in cell envelope biogenesis [Cell envelope biogenesis, outer membrane].	314	480	7e-172	71	310	100	98.41
PROKKA_03126	120	gnl|CDD|227176 COG4839, FtsL, Protein required for the initiation of cell division [Cell division and chromosome partitioning].	120	75.9	4e-19	60	117	97.5	96.67
PROKKA_03127	699	gnl|CDD|223839 COG0768, FtsI, Cell division protein FtsI/penicillin-binding protein 2 [Cell envelope biogenesis, outer membrane].	599	428	2e-141	49	583	79.11	94.66
PROKKA_03128	638	gnl|CDD|223839 COG0768, FtsI, Cell division protein FtsI/penicillin-binding protein 2 [Cell envelope biogenesis, outer membrane].	599	488	2e-165	51	579	84.95	94.49
PROKKA_03129	491	gnl|CDD|223840 COG0769, MurE, UDP-N-acetylmuramyl tripeptide synthase [Cell envelope biogenesis, outer membrane].	475	462	4e-159	58	475	94.91	98.53
PROKKA_03130	324	gnl|CDD|223548 COG0472, Rfe, UDP-N-acetylmuramyl pentapeptide phosphotransferase/UDP-N- acetylglucosamine-1-phosphate transferase [Cell envelope biogenesis, outer membrane].	319	199	2e-61	64	318	96.6	95.92
PROKKA_03131	450	gnl|CDD|223842 COG0771, MurD, UDP-N-acetylmuramoylalanine-D-glutamate ligase [Cell envelope biogenesis, outer membrane].	448	529	0	62	447	98.67	98.88
PROKKA_03132	363	gnl|CDD|223843 COG0772, FtsW, Bacterial cell division membrane protein [Cell division and chromosome partitioning].	381	270	9e-88	66	348	94.77	90.81
PROKKA_03133	364	gnl|CDD|223779 COG0707, MurG, UDP-N-acetylglucosamine:LPS N-acetylglucosamine transferase [Cell envelope biogenesis, outer membrane].	357	348	4e-118	60	363	99.73	99.72
PROKKA_03134	301	gnl|CDD|223882 COG0812, MurB, UDP-N-acetylmuramate dehydrogenase [Cell envelope biogenesis, outer membrane].	291	356	2e-123	64	287	95.02	98.28
PROKKA_03135	256	gnl|CDD|224505 COG1589, FtsQ, Cell division septal protein [Cell envelope biogenesis, outer membrane].	269	118	4e-32	43	214	81.25	78.44
PROKKA_03136	435	gnl|CDD|223918 COG0849, ftsA, Cell division ATPase FtsA [Cell division and chromosome partitioning].	418	432	2e-149	70	380	85.75	90.67
PROKKA_03137	384	gnl|CDD|223284 COG0206, FtsZ, Cell division GTPase [Cell division and chromosome partitioning].	338	345	3e-117	77	306	79.43	90.24
PROKKA_03139	239	gnl|CDD|224112 COG1191, FliA, DNA-directed RNA polymerase specialized sigma subunit [Transcription].	247	168	1e-51	49	235	78.66	93.12
PROKKA_03140	289	gnl|CDD|224112 COG1191, FliA, DNA-directed RNA polymerase specialized sigma subunit [Transcription].	247	237	2e-77	57	249	84.78	99.19
PROKKA_03141	92	gnl|CDD|224785 COG1873, COG1873, Protein implicated in RNA metabolism, contains PRC-barrel domain [General function prediction only].	87	53.1	3e-11	64	77	83.7	87.36
PROKKA_03142	272	gnl|CDD|224413 COG1496, yfiH, Multicopper polyphenol oxidase (laccase) [Secondary metabolites biosynthesis, transport and catabolism].	249	234	6e-77	49	253	92.65	97.19
PROKKA_03143	224	gnl|CDD|223402 COG0325, COG0325, Predicted enzyme with a TIM-barrel fold [General function prediction only].	228	271	2e-92	58	227	99.11	98.25
PROKKA_03144	156	gnl|CDD|224712 COG1799, COG1799, Uncharacterized protein conserved in bacteria [Function unknown].	167	130	5e-39	53	166	100	99.4
PROKKA_03145	87	gnl|CDD|223833 COG0762, COG0762, Predicted integral membrane protein [Function unknown].	96	63.4	5e-15	62	84	95.4	87.5
PROKKA_03146	255	gnl|CDD|225185 COG2302, COG2302, Uncharacterized conserved protein, contains S4-like domain [Function unknown].	257	275	7e-93	66	256	100	99.61
PROKKA_03147	168	gnl|CDD|226127 COG3599, DivIVA, Cell division initiation protein [Cell division and chromosome partitioning].	212	122	2e-35	63	154	88.1	71.7
PROKKA_03149	921	gnl|CDD|223138 COG0060, IleS, Isoleucyl-tRNA synthetase [Translation, ribosomal structure and biogenesis].	933	1392	0	69	942	99.78	100
PROKKA_03151	152	gnl|CDD|223670 COG0597, LspA, Lipoprotein signal peptidase [Cell envelope biogenesis, outer membrane / Intracellular trafficking and secretion].	167	126	1e-37	69	154	100	92.22
PROKKA_03152	302	gnl|CDD|223638 COG0564, RluA, Pseudouridylate synthases, 23S RNA-specific [Translation, ribosomal structure and biogenesis].	289	358	2e-124	68	295	95.36	100
PROKKA_03153	180	gnl|CDD|224976 COG2065, PyrR, Pyrimidine operon attenuation protein/uracil phosphoribosyltransferase [Nucleotide transport and metabolism].	179	266	7e-92	80	179	99.44	99.44
PROKKA_03155	427	gnl|CDD|225142 COG2233, UraA, Xanthine/uracil permeases [Nucleotide transport and metabolism].	451	339	1e-112	59	456	100	99.11
PROKKA_03156	304	gnl|CDD|223614 COG0540, PyrB, Aspartate carbamoyltransferase, catalytic chain [Nucleotide transport and metabolism].	316	393	1e-137	64	307	95.72	96.52
PROKKA_03157	428	gnl|CDD|223122 COG0044, PyrC, Dihydroorotase and related cyclic amidohydrolases [Nucleotide transport and metabolism].	430	507	2e-178	63	431	100	99.3
PROKKA_03158	365	gnl|CDD|223579 COG0505, CarA, Carbamoylphosphate synthase small subunit [Amino acid transport and metabolism / Nucleotide transport and metabolism].	368	588	0	71	368	97.81	99.73
PROKKA_03159	1072	gnl|CDD|223534 COG0458, CarB, Carbamoylphosphate synthase large subunit (split gene in MJ) [Amino acid transport and metabolism / Nucleotide transport and metabolism].	400	627	0	83	393	36.66	98
PROKKA_03160	259	gnl|CDD|223617 COG0543, UbiB, 2-polyprenylphenol hydroxylase and related flavodoxin oxidoreductases [Coenzyme metabolism / Energy production and conversion].	252	147	4e-43	47	267	100	98.81
PROKKA_03161	309	gnl|CDD|223245 COG0167, PyrD, Dihydroorotate dehydrogenase [Nucleotide transport and metabolism].	310	346	4e-119	60	312	97.73	100
PROKKA_03162	238	gnl|CDD|223361 COG0284, PyrF, Orotidine-5'-phosphate decarboxylase [Nucleotide transport and metabolism].	240	251	4e-84	58	235	98.74	94.58
PROKKA_03163	210	gnl|CDD|223537 COG0461, PyrE, Orotate phosphoribosyltransferase [Nucleotide transport and metabolism].	201	184	1e-58	55	204	96.19	99
PROKKA_03170	356	gnl|CDD|223085 COG0006, PepP, Xaa-Pro aminopeptidase [Amino acid transport and metabolism].	384	349	1e-118	58	375	99.72	97.66
PROKKA_03171	393	gnl|CDD|226278 COG3755, COG3755, Uncharacterized protein conserved in bacteria [Function unknown].	127	43.6	3e-06	47	75	18.83	59.06
PROKKA_03172	569	gnl|CDD|224212 COG1293, COG1293, Predicted RNA-binding protein homologous to eukaryotic snRNP [Transcription].	564	410	8e-137	60	573	99.82	99.11
PROKKA_03173	907	gnl|CDD|223550 COG0474, MgtA, Cation transport ATPase [Inorganic ion transport and metabolism].	917	907	0	64	920	98.57	97.82
PROKKA_03174	291	gnl|CDD|224477 COG1561, COG1561, Uncharacterized stress-induced protein [Function unknown].	290	285	8e-96	63	291	100	100
PROKKA_03175	87	gnl|CDD|224963 COG2052, COG2052, Uncharacterized protein conserved in bacteria [Function unknown].	89	126	2e-39	80	87	100	97.75
PROKKA_03176	205	gnl|CDD|223272 COG0194, Gmk, Guanylate kinase [Nucleotide transport and metabolism].	191	272	2e-93	74	190	92.68	98.43
PROKKA_03177	70	gnl|CDD|224672 COG1758, RpoZ, DNA-directed RNA polymerase, subunit K/omega [Transcription].	74	59.6	5e-14	52	67	94.29	90.54
PROKKA_03178	401	gnl|CDD|223529 COG0452, Dfp, Phosphopantothenoylcysteine synthetase/decarboxylase [Coenzyme metabolism].	392	444	7e-155	69	398	99	100
PROKKA_03179	801	gnl|CDD|224119 COG1198, PriA, Primosomal protein N' (replication factor Y) - superfamily II helicase [DNA replication, recombination, and repair].	730	782	0	65	612	76.4	83.01
PROKKA_03180	156	gnl|CDD|223320 COG0242, Def, N-formylmethionyl-tRNA deformylase [Translation, ribosomal structure and biogenesis].	168	195	3e-64	64	157	97.44	93.45
PROKKA_03181	314	gnl|CDD|223301 COG0223, Fmt, Methionyl-tRNA formyltransferase [Translation, ribosomal structure and biogenesis].	307	437	8e-155	69	308	98.09	100
PROKKA_03182	444	gnl|CDD|223222 COG0144, Sun, tRNA and rRNA cytosine-C5-methylases [Translation, ribosomal structure and biogenesis].	355	355	5e-120	56	359	79.5	99.72
PROKKA_03183	362	gnl|CDD|223890 COG0820, COG0820, Predicted Fe-S-cluster redox enzyme [General function prediction only].	349	515	0	71	349	95.86	100
PROKKA_03184	250	gnl|CDD|223704 COG0631, PTC1, Serine/threonine protein phosphatase [Signal transduction mechanisms].	262	249	6e-83	62	252	100	96.18
PROKKA_03185	657	gnl|CDD|223589 COG0515, SPS1, Serine/threonine protein kinase [General function prediction only / Signal transduction mechanisms / Transcription / DNA replication, recombination, and repair].	384	187	3e-53	51	339	48.25	87.5
PROKKA_03186	293	gnl|CDD|224084 COG1162, COG1162, Predicted GTPases [General function prediction only].	301	388	8e-136	66	297	99.66	98.01
PROKKA_03187	214	gnl|CDD|223114 COG0036, Rpe, Pentose-5-phosphate-3-epimerase [Carbohydrate transport and metabolism].	220	358	9e-127	79	214	100	96.82
PROKKA_03188	226	gnl|CDD|224480 COG1564, THI80, Thiamine pyrophosphokinase [Coenzyme metabolism].	212	206	5e-67	56	213	94.25	99.06
PROKKA_03189	62	gnl|CDD|223305 COG0227, RpmB, Ribosomal protein L28 [Translation, ribosomal structure and biogenesis].	77	67.7	3e-17	68	68	100	88.31
PROKKA_03190	120	gnl|CDD|224221 COG1302, COG1302, Uncharacterized protein conserved in bacteria [Function unknown].	131	131	3e-40	68	120	99.17	90.08
PROKKA_03191	558	gnl|CDD|224378 COG1461, COG1461, Predicted kinase related to dihydroxyacetone kinase [General function prediction only].	542	629	0	70	557	99.82	100
PROKKA_03192	682	gnl|CDD|224121 COG1200, RecG, RecG-like helicase [DNA replication, recombination, and repair / Transcription].	677	887	0	68	657	95.16	96.45
PROKKA_03193	220	gnl|CDD|224961 COG2050, PaaI, HGG motif-containing thioesterase, possibly involved in aromatic compounds catabolism [Secondary metabolites biosynthesis, transport, and catabolism].	141	75.9	5e-18	42	139	60.91	96.45
PROKKA_03194	330	gnl|CDD|223493 COG0416, PlsX, Fatty acid/phospholipid biosynthesis enzyme [Lipid metabolism].	338	490	9e-175	74	333	99.09	98.52
PROKKA_03195	314	gnl|CDD|223408 COG0331, FabD, (acyl-carrier-protein) S-malonyltransferase [Lipid metabolism].	310	368	1e-127	66	305	96.5	98.06
PROKKA_03196	246	gnl|CDD|223959 COG1028, FabG, Dehydrogenases with different specificities (related to short-chain alcohol dehydrogenases) [Secondary metabolites biosynthesis, transport, and catabolism / General function prediction only].	251	240	3e-79	63	253	99.59	99.6
PROKKA_03197	77	gnl|CDD|223314 COG0236, AcpP, Acyl carrier protein [Lipid metabolism / Secondary metabolites biosynthesis, transport, and catabolism].	80	68.9	2e-17	71	77	100	96.25
PROKKA_03198	245	gnl|CDD|223644 COG0571, Rnc, dsRNA-specific ribonuclease [Transcription].	235	272	3e-92	67	209	84.9	88.09
PROKKA_03199	1189	gnl|CDD|224117 COG1196, Smc, Chromosome segregation ATPases [Cell division and chromosome partitioning].	1163	817	0	63	1186	99.75	100
PROKKA_03200	329	gnl|CDD|223626 COG0552, FtsY, Signal recognition particle GTPase [Intracellular trafficking and secretion].	340	425	3e-149	68	340	97.57	100
PROKKA_03201	110	gnl|CDD|225349 COG2739, COG2739, Uncharacterized protein conserved in bacteria [Function unknown].	105	93.6	3e-26	83	101	91.82	96.19
PROKKA_03202	449	gnl|CDD|223615 COG0541, Ffh, Signal recognition particle GTPase [Intracellular trafficking and secretion].	451	578	0	81	416	92.65	92.02
PROKKA_03203	90	gnl|CDD|223306 COG0228, RpsP, Ribosomal protein S16 [Translation, ribosomal structure and biogenesis].	87	135	7e-43	72	87	95.56	100
PROKKA_03204	75	gnl|CDD|224750 COG1837, COG1837, Predicted RNA-binding protein (contains KH domain) [General function prediction only].	76	88	7e-25	73	74	98.67	97.37
PROKKA_03205	171	gnl|CDD|223877 COG0806, RimM, RimM protein, required for 16S rRNA processing [Translation, ribosomal structure and biogenesis].	174	194	1e-63	62	170	98.83	96.55
PROKKA_03206	244	gnl|CDD|223413 COG0336, TrmD, tRNA-(guanine-N1)-methyltransferase [Translation, ribosomal structure and biogenesis].	240	394	6e-140	78	242	98.77	100
PROKKA_03207	114	gnl|CDD|223412 COG0335, RplS, Ribosomal protein L19 [Translation, ribosomal structure and biogenesis].	115	178	2e-59	86	111	97.37	96.52
PROKKA_03208	183	gnl|CDD|223753 COG0681, LepB, Signal peptidase I [Intracellular trafficking and secretion].	166	77	2e-18	48	131	69.95	78.92
PROKKA_03209	296	gnl|CDD|224083 COG1161, COG1161, Predicted GTPases [General function prediction only].	322	300	3e-101	64	301	98.99	93.48
PROKKA_03210	257	gnl|CDD|223242 COG0164, RnhB, Ribonuclease HII [DNA replication, recombination, and repair].	199	229	2e-75	70	190	71.98	95.48
PROKKA_03211	386	gnl|CDD|223123 COG0045, SucC, Succinyl-CoA synthetase, beta subunit [Energy production and conversion].	387	507	7e-180	76	388	100	99.48
PROKKA_03212	300	gnl|CDD|223152 COG0074, SucD, Succinyl-CoA synthetase, alpha subunit [Energy production and conversion].	293	451	9e-161	85	293	97.33	100
PROKKA_03213	289	gnl|CDD|223829 COG0758, Smf, Predicted Rossmann fold nucleotide-binding protein involved in DNA uptake [DNA replication, recombination, and repair / Intracellular trafficking and secretion].	350	265	3e-87	58	278	96.19	75.43
PROKKA_03214	692	gnl|CDD|223624 COG0550, TopA, Topoisomerase IA [DNA replication, recombination, and repair].	570	687	0	69	581	82.51	99.3
PROKKA_03215	452	gnl|CDD|224127 COG1206, Gid, NAD(FAD)-utilizing enzyme possibly involved in translation [Translation, ribosomal structure and biogenesis].	439	826	0	84	435	95.58	99.09
PROKKA_03216	299	gnl|CDD|227308 COG4974, XerD, Site-specific recombinase XerD [DNA replication, recombination, and repair].	300	391	5e-137	68	300	99.67	99
PROKKA_03217	180	gnl|CDD|227692 COG5405, HslV, ATP-dependent protease HslVU (ClpYQ), peptidase subunit [Posttranslational modification, protein turnover, chaperones].	178	294	1e-102	82	177	98.33	97.75
PROKKA_03218	463	gnl|CDD|224141 COG1220, HslU, ATP-dependent protease HslVU (ClpYQ), ATPase subunit [Posttranslational modification, protein turnover, chaperones].	444	715	0	77	460	99.14	99.32
PROKKA_03219	259	gnl|CDD|226871 COG4465, CodY, Pleiotropic transcriptional repressor [Transcription].	261	388	3e-137	85	260	99.23	99.62
PROKKA_03220	233	gnl|CDD|223130 COG0052, RpsB, Ribosomal protein S2 [Translation, ribosomal structure and biogenesis].	252	370	2e-130	83	229	98.28	90.48
PROKKA_03221	295	gnl|CDD|223342 COG0264, Tsf, Translation elongation factor Ts [Translation, ribosomal structure and biogenesis].	296	359	1e-124	71	296	99.32	99.66
PROKKA_03222	240	gnl|CDD|223602 COG0528, PyrH, Uridylate kinase [Nucleotide transport and metabolism].	238	381	3e-135	81	238	99.17	100
PROKKA_03223	185	gnl|CDD|223311 COG0233, Frr, Ribosome recycling factor [Translation, ribosomal structure and biogenesis].	187	246	1e-83	82	185	100	98.93
PROKKA_03224	258	gnl|CDD|223099 COG0020, UppS, Undecaprenyl pyrophosphate synthase [Lipid metabolism].	245	368	1e-129	74	233	90.31	95.1
PROKKA_03225	263	gnl|CDD|223648 COG0575, CdsA, CDP-diglyceride synthetase [Lipid metabolism].	265	157	7e-47	53	264	98.48	97.74
PROKKA_03226	380	gnl|CDD|223814 COG0743, Dxr, 1-deoxy-D-xylulose 5-phosphate reductoisomerase [Lipid metabolism].	385	571	0	77	381	100	98.7
PROKKA_03227	418	gnl|CDD|223821 COG0750, COG0750, Predicted membrane-associated Zn-dependent proteases 1 [Cell envelope biogenesis, outer membrane].	375	190	3e-56	53	299	64.83	79.73
PROKKA_03228	566	gnl|CDD|223519 COG0442, ProS, Prolyl-tRNA synthetase [Translation, ribosomal structure and biogenesis].	500	660	0	59	561	98.41	98.8
[truncated: 1,615 more rows]

## Sheet: CL3 COG_blast.out.infor.best
Supplementary Table S1: The COG blast results of CL3
Query_ID	Query_len	Sbjct	Sbjct_len	Bitscore	Evalue	Identity	Align_len	Query_ratio	Sbjct_ratio
PROKKA_00016	314	gnl|CDD|223117 COG0039, Mdh, Malate/lactate dehydrogenases [Energy production and conversion].	313	412	7e-145	69	310	98.09	98.08
PROKKA_00017	1407	gnl|CDD|224322 COG1404, AprE, Subtilisin-like serine proteases [Posttranslational modification, protein turnover, chaperones].	508	92.7	4e-20	44	227	15.49	37.2
PROKKA_00019	645	gnl|CDD|223373 COG0296, GlgB, 1,4-alpha-glucan branching enzyme [Carbohydrate transport and metabolism].	628	716	0	61	621	93.8	97.93
PROKKA_00020	376	gnl|CDD|223525 COG0448, GlgC, ADP-glucose pyrophosphorylase [Carbohydrate transport and metabolism].	393	546	0	73	383	98.94	97.2
PROKKA_00021	344	gnl|CDD|223525 COG0448, GlgC, ADP-glucose pyrophosphorylase [Carbohydrate transport and metabolism].	393	293	9e-97	52	343	87.5	86.51
PROKKA_00022	476	gnl|CDD|223374 COG0297, GlgA, Glycogen synthase [Carbohydrate transport and metabolism].	487	580	0	62	481	99.37	97.95
PROKKA_00023	802	gnl|CDD|223136 COG0058, GlgP, Glucan phosphorylase [Carbohydrate transport and metabolism].	750	891	0	59	798	98.75	99.2
PROKKA_00025	240	gnl|CDD|226200 COG3675, COG3675, Predicted lipase [Lipid metabolism].	332	43.7	5e-06	34	176	57.08	53.01
PROKKA_00026	257	gnl|CDD|223860 COG0789, SoxR, Predicted transcriptional regulators [Transcription].	124	85.2	3e-21	59	105	40.86	83.06
PROKKA_00027	260	gnl|CDD|224924 COG2013, COG2013, Uncharacterized conserved protein [Function unknown].	227	192	7e-61	56	236	90.38	96.92
PROKKA_00029	66	gnl|CDD|224197 COG1278, CspC, Cold shock proteins [Transcription].	67	106	4e-32	74	66	98.48	98.51
PROKKA_00030	243	gnl|CDD|224648 COG1734, DksA, DnaK suppressor protein [Signal transduction mechanisms].	120	92.9	3e-24	53	113	46.5	87.5
PROKKA_00031	317	gnl|CDD|224491 COG1575, MenA, 1,4-dihydroxy-2-naphthoate octaprenyltransferase [Coenzyme metabolism].	303	242	1e-78	59	281	88.01	92.08
PROKKA_00032	464	gnl|CDD|224091 COG1169, MenF, Isochorismate synthase [Coenzyme metabolism / Secondary metabolites biosynthesis, transport, and catabolism].	423	347	2e-115	46	451	96.12	95.74
PROKKA_00033	584	gnl|CDD|224087 COG1165, MenD, 2-succinyl-6-hydroxy-2,4-cyclohexadiene-1-carboxylate synthase [Coenzyme metabolism].	566	598	0	55	570	95.89	97.35
PROKKA_00034	270	gnl|CDD|223669 COG0596, MhpC, Predicted hydrolases or acyltransferases (alpha/beta hydrolase superfamily) [General function prediction only].	282	127	4e-35	41	281	98.52	98.23
PROKKA_00035	272	gnl|CDD|223524 COG0447, MenB, Dihydroxynaphthoic acid synthase [Coenzyme metabolism].	282	521	0	86	277	100	98.23
PROKKA_00036	481	gnl|CDD|223395 COG0318, CaiC, Acyl-CoA synthetases (AMP-forming)/AMP-acid ligases II [Lipid metabolism / Secondary metabolites biosynthesis, transport, and catabolism].	534	414	4e-140	54	506	97.3	94.76
PROKKA_00037	368	gnl|CDD|227284 COG4948, COG4948, L-alanine-DL-glutamate epimerase and related enzymes of enolase superfamily [Cell envelope biogenesis, outer membrane / General function prediction only].	372	232	4e-73	43	370	97.55	98.39
PROKKA_00038	232	gnl|CDD|223816 COG0745, OmpR, Response regulators consisting of a CheY-like receiver domain and a winged-helix DNA-binding domain [Signal transduction mechanisms / Transcription].	229	269	4e-91	66	227	96.98	97.38
PROKKA_00039	368	gnl|CDD|223715 COG0642, BaeS, Signal transduction histidine kinase [Signal transduction mechanisms].	336	181	7e-54	51	345	92.12	98.21
PROKKA_00040	286	gnl|CDD|224788 COG1876, VanY, D-alanyl-D-alanine carboxypeptidase [Cell envelope biogenesis, outer membrane].	241	131	8e-37	38	253	79.72	100
PROKKA_00041	366	gnl|CDD|226473 COG3964, COG3964, Predicted amidohydrolase [General function prediction only].	386	307	8e-102	57	348	94.81	90.16
PROKKA_00042	367	gnl|CDD|224832 COG1921, SelA, Selenocysteine synthase [seryl-tRNASer selenium transferase] [Amino acid transport and metabolism].	395	225	4e-70	46	367	97.28	90.63
PROKKA_00044	338	gnl|CDD|223598 COG0524, RbsK, Sugar kinases, ribokinase family [Carbohydrate transport and metabolism].	311	133	1e-36	41	341	97.63	99.68
PROKKA_00045	241	gnl|CDD|225099 COG2188, PhnF, Transcriptional regulators [Transcription].	236	153	9e-46	49	229	93.36	96.61
PROKKA_00046	441	gnl|CDD|225330 COG2610, GntT, H+/gluconate symporter and related permeases [Carbohydrate transport and metabolism / Amino acid transport and metabolism].	442	321	2e-105	65	421	94.78	95.25
PROKKA_00048	197	gnl|CDD|224228 COG1309, AcrR, Transcriptional regulator [Transcription].	201	57.6	2e-11	39	189	95.94	93.03
PROKKA_00051	250	gnl|CDD|224059 COG1136, SalX, ABC-type antimicrobial peptide transport system, ATPase component [Defense mechanisms].	226	309	1e-106	70	223	88.4	98.67
PROKKA_00055	340	gnl|CDD|223715 COG0642, BaeS, Signal transduction histidine kinase [Signal transduction mechanisms].	336	144	3e-40	45	332	94.41	97.32
PROKKA_00056	231	gnl|CDD|223816 COG0745, OmpR, Response regulators consisting of a CheY-like receiver domain and a winged-helix DNA-binding domain [Signal transduction mechanisms / Transcription].	229	216	2e-70	58	231	98.7	100
PROKKA_00057	90	gnl|CDD|223713 COG0640, ArsR, Predicted transcriptional regulators [Transcription].	110	75.2	3e-19	64	73	80	66.36
PROKKA_00058	211	gnl|CDD|227945 COG5658, COG5658, Predicted integral membrane protein [Function unknown].	204	63.9	1e-13	45	208	98.1	99.51
PROKKA_00059	290	gnl|CDD|226231 COG3708, COG3708, Uncharacterized protein conserved in bacteria [Function unknown].	157	142	3e-42	55	165	56.21	100
PROKKA_00060	256	gnl|CDD|224059 COG1136, SalX, ABC-type antimicrobial peptide transport system, ATPase component [Defense mechanisms].	226	312	1e-107	70	223	86.72	98.67
PROKKA_00063	409	gnl|CDD|225117 COG2207, AraC, AraC-type DNA-binding domain-containing proteins [Transcription].	127	109	3e-29	61	108	26.41	85.04
PROKKA_00064	192	gnl|CDD|226472 COG3963, COG3963, Phospholipid N-methyltransferase [Lipid metabolism].	194	155	9e-48	49	188	97.4	95.36
PROKKA_00065	196	gnl|CDD|223659 COG0586, DedA, Uncharacterized membrane-associated protein [Function unknown].	208	90.4	6e-23	52	180	90.82	86.54
PROKKA_00066	115	gnl|CDD|227613 COG5294, COG5294, Uncharacterized protein conserved in bacteria [Function unknown].	113	48.6	3e-09	54	115	98.26	99.12
PROKKA_00068	336	gnl|CDD|223739 COG0667, Tas, Predicted oxidoreductases (related to aryl-alcohol dehydrogenases) [Energy production and conversion].	316	201	5e-62	42	333	94.94	93.99
PROKKA_00074	300	gnl|CDD|224513 COG1597, LCB5, Sphingosine kinase and enzymes related to eukaryotic diacylglycerol kinase [Lipid metabolism / General function prediction only].	301	234	1e-75	54	295	97	97.67
PROKKA_00075	175	gnl|CDD|223707 COG0634, Hpt, Hypoxanthine-guanine phosphoribosyltransferase [Nucleotide transport and metabolism].	178	234	3e-79	77	172	98.29	96.63
PROKKA_00079	206	gnl|CDD|226287 COG3764, SrtA, Sortase (surface protein transpeptidase) [Cell envelope biogenesis, outer membrane].	210	107	3e-29	45	213	99.51	94.29
PROKKA_00080	229	gnl|CDD|223816 COG0745, OmpR, Response regulators consisting of a CheY-like receiver domain and a winged-helix DNA-binding domain [Signal transduction mechanisms / Transcription].	229	219	9e-72	60	231	98.69	99.56
PROKKA_00081	617	gnl|CDD|223715 COG0642, BaeS, Signal transduction histidine kinase [Signal transduction mechanisms].	336	165	3e-46	54	307	49.27	85.42
PROKKA_00082	223	gnl|CDD|226377 COG3859, COG3859, Predicted membrane protein [Function unknown].	185	152	3e-46	56	210	94.17	98.38
PROKKA_00084	75	gnl|CDD|224830 COG1918, FeoA, Fe2+ transport system protein A [Inorganic ion transport and metabolism].	75	62.2	5e-15	56	75	100	98.67
PROKKA_00085	662	gnl|CDD|223447 COG0370, FeoB, Fe2+ transport system protein B [Inorganic ion transport and metabolism].	653	816	0	70	662	99.7	99.39
PROKKA_00092	221	gnl|CDD|224755 COG1842, PspA, Phage shock protein A (IM30), suppresses sigma54-dependent transcription [Transcription / Signal transduction mechanisms].	225	100	2e-26	63	219	98.64	97.33
PROKKA_00093	152	gnl|CDD|226289 COG3766, COG3766, Predicted membrane protein [Function unknown].	133	55.8	2e-11	43	132	86.84	95.49
PROKKA_00097	290	gnl|CDD|224203 COG1284, COG1284, Uncharacterized conserved protein [Function unknown].	289	201	4e-63	64	273	93.1	94.46
PROKKA_00099	344	gnl|CDD|224351 COG1434, COG1434, Uncharacterized conserved protein [Function unknown].	223	74.1	3e-16	36	204	57.56	82.96
PROKKA_00102	342	gnl|CDD|224213 COG1294, AppB, Cytochrome bd-type quinol oxidase, subunit 2 [Energy production and conversion].	346	222	5e-70	55	349	99.71	99.71
PROKKA_00103	449	gnl|CDD|224190 COG1271, CydA, Cytochrome bd-type quinol oxidase, subunit 1 [Energy production and conversion].	457	498	3e-174	64	454	99.55	99.34
PROKKA_00104	187	gnl|CDD|223365 COG0288, CynT, Carbonic anhydrase [Inorganic ion transport and metabolism].	207	134	2e-39	52	199	97.86	95.17
PROKKA_00105	78	gnl|CDD|223830 COG0759, COG0759, Uncharacterized conserved protein [Function unknown].	92	112	6e-34	85	65	83.33	70.65
PROKKA_00106	157	gnl|CDD|224767 COG1854, LuxS, LuxS protein involved in autoinducer AI2 synthesis [Signal transduction mechanisms].	161	225	4e-76	64	160	100	98.14
PROKKA_00110	159	gnl|CDD|223979 COG1051, COG1051, ADP-ribose pyrophosphatase [Nucleotide transport and metabolism].	145	53.2	2e-10	54	52	28.3	33.79
PROKKA_00112	224	gnl|CDD|223943 COG1011, COG1011, Predicted hydrolase (HAD superfamily) [General function prediction only].	229	126	7e-36	46	231	97.77	99.13
PROKKA_00115	268	gnl|CDD|223673 COG0600, TauC, ABC-type nitrate/sulfonate/bicarbonate transport system, permease component [Inorganic ion transport and metabolism].	258	159	1e-47	54	221	82.46	85.66
PROKKA_00116	254	gnl|CDD|224041 COG1116, TauB, ABC-type nitrate/sulfonate/bicarbonate transport system, ATPase component [Inorganic ion transport and metabolism].	248	304	2e-104	64	250	98.43	97.18
PROKKA_00117	335	gnl|CDD|223787 COG0715, TauA, ABC-type nitrate/sulfonate/bicarbonate transport systems, periplasmic components [Inorganic ion transport and metabolism].	335	165	2e-48	45	327	97.01	94.63
PROKKA_00120	702	gnl|CDD|224287 COG1368, MdoB, Phosphoglycerol transferase and related proteins, alkaline phosphatase superfamily [Cell envelope biogenesis, outer membrane].	650	153	4e-40	37	652	86.47	95.38
PROKKA_00121	269	gnl|CDD|223669 COG0596, MhpC, Predicted hydrolases or acyltransferases (alpha/beta hydrolase superfamily) [General function prediction only].	282	137	4e-39	44	283	99.26	98.58
PROKKA_00122	418	gnl|CDD|223715 COG0642, BaeS, Signal transduction histidine kinase [Signal transduction mechanisms].	336	120	2e-31	43	316	68.9	92.86
PROKKA_00123	406	gnl|CDD|223715 COG0642, BaeS, Signal transduction histidine kinase [Signal transduction mechanisms].	336	136	4e-37	45	332	79.06	98.21
PROKKA_00131	107	gnl|CDD|227255 COG4918, COG4918, Uncharacterized protein conserved in bacteria [Function unknown].	114	73.4	2e-18	47	104	96.26	91.23
PROKKA_00132	301	gnl|CDD|223769 COG0697, RhaT, Permeases of the drug/metabolite transporter (DMT) superfamily [Carbohydrate transport and metabolism / Amino acid transport and metabolism / General function prediction only].	292	61.8	8e-12	46	263	86.38	88.7
PROKKA_00136	528	gnl|CDD|224779 COG1866, PckA, Phosphoenolpyruvate carboxykinase (ATP) [Energy production and conversion].	529	804	0	73	528	99.62	99.43
PROKKA_00138	399	gnl|CDD|223270 COG0192, MetK, S-adenosylmethionine synthetase [Coenzyme metabolism].	388	742	0	84	398	99.75	100
PROKKA_00139	174	gnl|CDD|224584 COG1670, RimL, Acetyltransferases, including N-acetylases of ribosomal proteins [Translation, ribosomal structure and biogenesis].	187	109	2e-30	47	178	98.85	95.19
PROKKA_00142	169	gnl|CDD|223595 COG0521, MoaB, Molybdopterin biosynthesis enzymes [Coenzyme metabolism].	169	209	9e-70	70	163	95.27	95.27
PROKKA_00143	200	gnl|CDD|223817 COG0746, MobA, Molybdopterin-guanine dinucleotide biosynthesis protein A [Coenzyme metabolism].	192	150	5e-46	51	196	97.5	98.44
PROKKA_00144	380	gnl|CDD|223515 COG0438, RfaG, Glycosyltransferase [Cell envelope biogenesis, outer membrane].	381	195	1e-58	43	387	98.42	100
PROKKA_00145	177	gnl|CDD|223743 COG0671, PgpB, Membrane-associated phospholipid phosphatase [Lipid metabolism].	232	51.7	3e-09	37	110	55.93	47.41
PROKKA_00146	170	gnl|CDD|223735 COG0663, PaaY, Carbonic anhydrases/acetyltransferases, isoleucine patch superfamily [General function prediction only].	176	212	1e-70	63	170	100	96.59
PROKKA_00147	267	gnl|CDD|225176 COG2267, PldB, Lysophospholipase [Lipid metabolism].	298	200	7e-63	49	265	94.01	88.59
PROKKA_00150	433	gnl|CDD|225723 COG3182, PiuB, Uncharacterized iron-regulated membrane protein [Function unknown].	442	280	9e-90	51	444	97.69	97.96
PROKKA_00152	224	gnl|CDD|224707 COG1794, RacX, Aspartate racemase [Cell envelope biogenesis, outer membrane].	230	178	8e-56	52	224	95.54	96.96
PROKKA_00154	277	gnl|CDD|224054 COG1131, CcmA, ABC-type multidrug transport system, ATPase component [Defense mechanisms].	293	163	8e-49	56	212	71.12	71.33
PROKKA_00155	190	gnl|CDD|223352 COG0275, COG0275, Predicted S-adenosylmethionine-dependent methyltransferase involved in cell envelope biogenesis [Cell envelope biogenesis, outer membrane].	314	56.4	1e-10	48	89	46.32	27.39
PROKKA_00156	319	gnl|CDD|224163 COG1242, COG1242, Predicted Fe-S oxidoreductase [General function prediction only].	312	541	0	78	303	94.98	97.12
PROKKA_00159	340	gnl|CDD|225193 COG2311, COG2311, Predicted membrane protein [Function unknown].	394	139	5e-38	43	382	98.53	96.95
PROKKA_00160	253	gnl|CDD|224059 COG1136, SalX, ABC-type antimicrobial peptide transport system, ATPase component [Defense mechanisms].	226	304	6e-105	71	225	88.54	99.12
PROKKA_00161	619	gnl|CDD|223650 COG0577, SalY, ABC-type antimicrobial peptide transport system, permease component [Defense mechanisms].	419	50.9	2e-07	45	160	25.85	37.47
PROKKA_00162	188	gnl|CDD|227308 COG4974, XerD, Site-specific recombinase XerD [DNA replication, recombination, and repair].	300	45.7	5e-07	45	181	92.55	56
PROKKA_00163	165	gnl|CDD|223564 COG0490, COG0490, Putative regulatory, ligand-binding protein related to C-terminal domains of K+ channels [Inorganic ion transport and metabolism].	162	175	2e-56	66	164	98.79	100
PROKKA_00164	407	gnl|CDD|223551 COG0475, KefB, Kef-type K+ transport systems, membrane components [Inorganic ion transport and metabolism].	397	103	2e-25	53	357	86.49	88.41
PROKKA_00165	397	gnl|CDD|225371 COG2814, AraJ, Arabinose efflux permease [Carbohydrate transport and metabolism].	394	53.8	1e-08	44	181	44.84	45.43
PROKKA_00167	802	gnl|CDD|223569 COG0495, LeuS, Leucyl-tRNA synthetase [Translation, ribosomal structure and biogenesis].	814	1177	0	66	818	99.88	99.75
PROKKA_00169	140	gnl|CDD|227040 COG4696, COG4696, Uncharacterized protein conserved in bacteria [Function unknown].	180	92	2e-24	43	152	82.86	84.44
PROKKA_00174	374	gnl|CDD|224932 COG2021, MET2, Homoserine acetyltransferase [Amino acid transport and metabolism].	368	278	8e-91	50	369	96.52	94.84
PROKKA_00176	101	gnl|CDD|223680 COG0607, PspE, Rhodanese-related sulfurtransferase [Inorganic ion transport and metabolism].	110	80.4	4e-21	46	100	95.05	90.91
PROKKA_00180	337	gnl|CDD|225449 COG2896, MoaA, Molybdenum cofactor biosynthesis enzyme [Coenzyme metabolism].	322	371	3e-128	59	335	99.11	100
PROKKA_00181	337	gnl|CDD|223552 COG0476, ThiF, Dinucleotide-utilizing enzymes involved in molybdopterin and thiamine biosynthesis family 2 [Coenzyme metabolism].	254	218	3e-69	61	247	71.51	96.46
PROKKA_00182	161	gnl|CDD|223392 COG0315, MoaC, Molybdenum cofactor biosynthesis enzyme [Coenzyme metabolism].	157	216	1e-72	68	160	99.38	100
PROKKA_00183	429	gnl|CDD|223380 COG0303, MoeA, Molybdopterin biosynthesis enzyme [Coenzyme metabolism].	404	408	2e-140	60	414	96.27	100
PROKKA_00184	173	gnl|CDD|224677 COG1763, MobB, Molybdopterin-guanine dinucleotide biosynthesis protein [Coenzyme metabolism].	161	108	3e-30	53	152	87.28	93.17
PROKKA_00185	154	gnl|CDD|223391 COG0314, MoaE, Molybdopterin converting factor, large subunit [Coenzyme metabolism].	149	173	4e-56	59	149	96.1	100
PROKKA_00186	77	gnl|CDD|224888 COG1977, MoaD, Molybdopterin converting factor, small subunit [Coenzyme metabolism].	84	68.9	2e-17	55	84	100	100
PROKKA_00188	285	gnl|CDD|227309 COG4975, GlcU, Putative glucose uptake permease [Carbohydrate transport and metabolism].	288	307	1e-104	77	266	92.63	92.36
PROKKA_00189	261	gnl|CDD|223959 COG1028, FabG, Dehydrogenases with different specificities (related to short-chain alcohol dehydrogenases) [Secondary metabolites biosynthesis, transport, and catabolism / General function prediction only].	251	229	7e-75	60	254	95.02	99.6
PROKKA_00190	159	gnl|CDD|224248 COG1329, COG1329, Transcriptional regulators, similar to M. xanthus CarD [Transcription].	166	162	1e-51	67	152	95.6	91.57
PROKKA_00194	143	gnl|CDD|226353 COG3832, COG3832, Uncharacterized conserved protein [Function unknown].	149	73.7	9e-18	32	154	99.3	99.33
PROKKA_00195	107	gnl|CDD|223713 COG0640, ArsR, Predicted transcriptional regulators [Transcription].	110	56	5e-12	59	94	85.98	85.45
PROKKA_00196	478	gnl|CDD|225371 COG2814, AraJ, Arabinose efflux permease [Carbohydrate transport and metabolism].	394	77.7	3e-16	32	410	84.73	88.58
PROKKA_00197	423	gnl|CDD|224992 COG2081, COG2081, Predicted flavoproteins [General function prediction only].	408	541	0	62	419	99.05	99.51
PROKKA_00198	550	gnl|CDD|225153 COG2244, RfbX, Membrane protein involved in the export of O-antigen and teichoic acid [General function prediction only].	480	100	2e-23	46	463	83.82	87.5
PROKKA_00199	242	gnl|CDD|224108 COG1187, RsuA, 16S rRNA uridine-516 pseudouridylate synthase and related pseudouridylate synthases [Translation, ribosomal structure and biogenesis].	248	274	5e-93	64	242	97.52	97.58
PROKKA_00200	73	gnl|CDD|224268 COG1349, GlpR, Transcriptional regulators of sugar metabolism [Transcription / Carbohydrate transport and metabolism].	253	56.1	6e-12	64	39	53.42	15.42
PROKKA_00201	468	gnl|CDD|223697 COG0624, ArgE, Acetylornithine deacetylase/Succinyl-diaminopimelate desuccinylase and related deacylases [Amino acid transport and metabolism].	409	213	5e-64	36	491	99.36	99.76
PROKKA_00202	181	gnl|CDD|224431 COG1514, LigT, 2'-5' RNA ligase [Translation, ribosomal structure and biogenesis].	180	130	2e-38	45	178	97.24	98.33
PROKKA_00203	713	gnl|CDD|224440 COG1523, PulA, Type II secretory pathway, pullulanase PulA and related glycosidases [Carbohydrate transport and metabolism].	697	467	5e-155	41	721	91.3	95.7
PROKKA_00204	265	gnl|CDD|223584 COG0510, ycfN, Thiamine kinase and related kinases [Coenzyme transport and metabolism].	269	178	6e-55	52	264	96.98	98.14
PROKKA_00206	217	gnl|CDD|223298 COG0220, COG0220, Predicted S-adenosylmethionine-dependent methyltransferase [General function prediction only].	227	240	3e-80	57	217	98.16	95.59
PROKKA_00207	284	gnl|CDD|223565 COG0491, GloB, Zn-dependent hydrolases, including glyoxylases [General function prediction only].	252	80.6	1e-18	33	244	84.51	83.33
PROKKA_00208	103	gnl|CDD|227871 COG5584, COG5584, Predicted small secreted protein [Function unknown].	103	88.3	3e-24	60	72	69.9	69.9
PROKKA_00209	357	gnl|CDD|224282 COG1363, FrvX, Cellulase M and related proteins [Carbohydrate transport and metabolism].	355	469	1e-165	64	355	98.6	99.72
PROKKA_00210	169	gnl|CDD|224897 COG1986, COG1986, Inosine/xanthosine triphosphatase [Nucleotide transport and metabolism].	175	157	5e-49	55	165	95.27	94.29
PROKKA_00211	104	gnl|CDD|223600 COG0526, TrxA, Thiol-disulfide isomerase and thioredoxins [Posttranslational modification, protein turnover, chaperones / Energy production and conversion].	127	50.3	7e-10	43	103	95.19	81.1
PROKKA_00212	270	gnl|CDD|227185 COG4848, COG4848, Uncharacterized protein conserved in bacteria [Function unknown].	265	369	2e-129	77	264	96.67	99.62
PROKKA_00213	204	gnl|CDD|223151 COG0073, ARC1, EMAP domain [General function prediction only].	123	121	2e-35	57	126	60.78	100
PROKKA_00215	318	gnl|CDD|223929 COG0860, AmiC, N-acetylmuramoyl-L-alanine amidase [Cell envelope biogenesis, outer membrane].	231	128	1e-35	46	231	71.7	90.48
PROKKA_00216	1391	gnl|CDD|224588 COG1674, FtsK, DNA segregation ATPase FtsK/SpoIIIE and related proteins [Cell division and chromosome partitioning].	858	510	3e-162	62	455	31.78	52.8
PROKKA_00217	372	gnl|CDD|224405 COG1488, PncB, Nicotinic acid phosphoribosyltransferase [Coenzyme metabolism].	405	231	4e-72	44	376	90.05	86.67
PROKKA_00218	436	gnl|CDD|223844 COG0773, MurC, UDP-N-acetylmuramate-alanine ligase [Cell envelope biogenesis, outer membrane].	459	530	0	56	452	99.08	98.47
PROKKA_00220	114	gnl|CDD|224609 COG1695, COG1695, Predicted transcriptional regulators [Transcription].	138	89.9	2e-24	65	97	83.33	70.29
PROKKA_00221	137	gnl|CDD|223860 COG0789, SoxR, Predicted transcriptional regulators [Transcription].	124	84	5e-22	58	100	68.61	80.65
PROKKA_00222	301	gnl|CDD|223769 COG0697, RhaT, Permeases of the drug/metabolite transporter (DMT) superfamily [Carbohydrate transport and metabolism / Amino acid transport and metabolism / General function prediction only].	292	72.2	2e-15	45	293	96.68	97.95
PROKKA_00223	182	gnl|CDD|224584 COG1670, RimL, Acetyltransferases, including N-acetylases of ribosomal proteins [Translation, ribosomal structure and biogenesis].	187	97.3	7e-26	52	162	85.71	85.56
PROKKA_00224	163	gnl|CDD|224167 COG1246, ArgA, N-acetylglutamate synthase and related acetyltransferases [Amino acid transport and metabolism].	153	46.9	4e-08	51	93	56.44	56.86
PROKKA_00226	371	gnl|CDD|225191 COG2309, AmpS, Leucyl aminopeptidase (aminopeptidase T) [Amino acid transport and metabolism].	385	370	3e-126	49	385	97.84	100
PROKKA_00227	170	gnl|CDD|227109 COG4768, COG4768, Uncharacterized protein containing a divergent version of the methyl-accepting chemotaxis-like domain [General function prediction only].	139	94.8	2e-25	61	111	65.29	79.14
PROKKA_00229	338	gnl|CDD|227188 COG4851, CamS, Protein involved in sex pheromone biosynthesis [General function prediction only].	382	207	1e-63	50	378	98.82	98.43
PROKKA_00230	332	gnl|CDD|224525 COG1609, PurR, Transcriptional regulators [Transcription].	333	392	2e-136	65	331	99.4	99.1
PROKKA_00235	131	gnl|CDD|224881 COG1970, MscL, Large-conductance mechanosensitive channel [Cell envelope biogenesis, outer membrane].	130	145	2e-45	74	128	94.66	98.46
PROKKA_00236	308	gnl|CDD|223745 COG0673, MviM, Predicted dehydrogenases and related proteins [General function prediction only].	342	167	2e-49	40	326	96.75	95.03
PROKKA_00237	226	gnl|CDD|223738 COG0666, Arp, FOG: Ankyrin repeat [General function prediction only].	235	77.2	6e-18	51	158	60.18	67.23
PROKKA_00238	484	gnl|CDD|223715 COG0642, BaeS, Signal transduction histidine kinase [Signal transduction mechanisms].	336	196	2e-58	55	284	58.47	79.46
PROKKA_00239	232	gnl|CDD|223816 COG0745, OmpR, Response regulators consisting of a CheY-like receiver domain and a winged-helix DNA-binding domain [Signal transduction mechanisms / Transcription].	229	250	7e-84	64	228	97.41	98.25
PROKKA_00241	284	gnl|CDD|223669 COG0596, MhpC, Predicted hydrolases or acyltransferases (alpha/beta hydrolase superfamily) [General function prediction only].	282	98.2	1e-24	34	241	80.99	82.27
PROKKA_00242	397	gnl|CDD|223201 COG0123, AcuC, Deacetylases, including yeast histone deacetylase and acetoin utilization protein [Chromatin structure and dynamics / Secondary metabolites biosynthesis, transport, and catabolism].	340	326	1e-109	52	350	87.66	100
PROKKA_00243	214	gnl|CDD|223591 COG0517, COG0517, FOG: CBS domain [General function prediction only].	117	75.2	4e-18	55	125	57.01	100
PROKKA_00245	572	gnl|CDD|223442 COG0365, Acs, Acyl-coenzyme A synthetases/AMP-(fatty) acid ligases [Lipid metabolism].	528	628	0	58	540	93.53	100
PROKKA_00246	182	gnl|CDD|224584 COG1670, RimL, Acetyltransferases, including N-acetylases of ribosomal proteins [Translation, ribosomal structure and biogenesis].	187	60	2e-12	35	171	89.01	88.77
PROKKA_00248	181	gnl|CDD|224511 COG1595, RpoE, DNA-directed RNA polymerase specialized sigma subunit, sigma24 homolog [Transcription].	182	115	1e-32	48	182	95.03	99.45
PROKKA_00251	418	gnl|CDD|223240 COG0162, TyrS, Tyrosyl-tRNA synthetase [Translation, ribosomal structure and biogenesis].	401	503	1e-177	66	419	99.52	98.75
PROKKA_00254	200	gnl|CDD|223596 COG0522, RpsD, Ribosomal protein S4 and related proteins [Translation, ribosomal structure and biogenesis].	205	265	1e-90	71	205	100	100
PROKKA_00255	392	gnl|CDD|223699 COG0626, MetC, Cystathionine beta-lyases/cystathionine gamma-synthases [Amino acid transport and metabolism].	396	518	0	66	394	98.47	99.24
PROKKA_00256	159	gnl|CDD|224867 COG1956, COG1956, GAF domain-containing protein [Signal transduction mechanisms].	163	253	3e-87	74	158	99.37	96.93
PROKKA_00257	212	gnl|CDD|224228 COG1309, AcrR, Transcriptional regulator [Transcription].	201	70	1e-15	41	175	82.08	85.07
PROKKA_00258	314	gnl|CDD|223769 COG0697, RhaT, Permeases of the drug/metabolite transporter (DMT) superfamily [Carbohydrate transport and metabolism / Amino acid transport and metabolism / General function prediction only].	292	64.9	8e-13	41	306	96.82	100
PROKKA_00259	280	gnl|CDD|223656 COG0583, LysR, Transcriptional regulator [Transcription].	297	147	2e-42	47	273	95	91.25
PROKKA_00260	570	gnl|CDD|226883 COG4477, EzrA, Negative regulator of septation ring formation [Cell division and chromosome partitioning].	570	368	2e-120	62	537	94.04	94.21
PROKKA_00261	380	gnl|CDD|224029 COG1104, NifS, Cysteine sulfinate desulfinase/cysteine desulfurase and related enzymes [Amino acid transport and metabolism].	386	488	1e-172	64	383	100	98.96
PROKKA_00262	404	gnl|CDD|223378 COG0301, ThiI, Thiamine biosynthesis ATP pyrophosphatase [Coenzyme metabolism].	383	386	3e-132	66	384	94.55	99.74
PROKKA_00264	528	gnl|CDD|223442 COG0365, Acs, Acyl-coenzyme A synthetases/AMP-(fatty) acid ligases [Lipid metabolism].	528	494	2e-170	51	519	96.97	96.59
PROKKA_00265	143	gnl|CDD|225356 COG2764, PhnB, Uncharacterized protein conserved in bacteria [Function unknown].	136	129	3e-39	53	135	93.71	95.59
PROKKA_00266	522	gnl|CDD|224490 COG1574, COG1574, Predicted metal-dependent hydrolase with the TIM-barrel fold [General function prediction only].	535	507	2e-175	55	531	99.23	98.69
PROKKA_00267	267	gnl|CDD|223139 COG0061, nadF, NAD kinase [Coenzyme metabolism].	281	182	4e-56	47	285	98.5	98.93
PROKKA_00269	131	gnl|CDD|226391 COG3874, COG3874, Uncharacterized conserved protein [Function unknown].	138	107	5e-31	73	122	93.13	86.23
PROKKA_00270	166	gnl|CDD|224988 COG2077, Tpx, Peroxiredoxin [Posttranslational modification, protein turnover, chaperones].	158	246	3e-84	72	157	92.77	99.37
PROKKA_00271	328	gnl|CDD|223897 COG0827, COG0827, Adenine-specific DNA methylase [DNA replication, recombination, and repair].	381	161	3e-46	46	337	93.29	87.4
PROKKA_00272	397	gnl|CDD|223359 COG0282, ackA, Acetate kinase [Energy production and conversion].	396	601	0	79	393	98.74	98.99
PROKKA_00276	220	gnl|CDD|224203 COG1284, COG1284, Uncharacterized conserved protein [Function unknown].	289	85.7	1e-20	54	199	89.09	67.82
PROKKA_00280	401	gnl|CDD|223215 COG0137, ArgG, Argininosuccinate synthase [Amino acid transport and metabolism].	403	666	0	76	401	99.25	99.5
PROKKA_00281	462	gnl|CDD|223243 COG0165, ArgH, Argininosuccinate lyase [Amino acid transport and metabolism].	459	717	0	77	456	98.7	99.35
PROKKA_00284	152	gnl|CDD|223662 COG0589, UspA, Universal stress protein UspA and related nucleotide-binding proteins [Signal transduction mechanisms].	154	109	3e-31	57	154	96.71	100
PROKKA_00285	252	gnl|CDD|223959 COG1028, FabG, Dehydrogenases with different specificities (related to short-chain alcohol dehydrogenases) [Secondary metabolites biosynthesis, transport, and catabolism / General function prediction only].	251	174	9e-54	49	249	96.03	96.81
PROKKA_00286	377	gnl|CDD|223758 COG0686, Ald, Alanine dehydrogenase [Amino acid transport and metabolism].	371	602	0	80	372	98.41	100
PROKKA_00288	71	gnl|CDD|224393 COG1476, COG1476, Predicted transcriptional regulators [Transcription].	68	81.1	2e-22	76	63	88.73	92.65
PROKKA_00290	110	gnl|CDD|223734 COG0662, {ManC}, Mannose-6-phosphate isomerase [Carbohydrate transport and metabolism].	127	66.6	9e-16	42	88	80	67.72
PROKKA_00293	169	gnl|CDD|224511 COG1595, RpoE, DNA-directed RNA polymerase specialized sigma subunit, sigma24 homolog [Transcription].	182	75.5	4e-18	46	169	97.04	92.86
PROKKA_00299	365	gnl|CDD|223085 COG0006, PepP, Xaa-Pro aminopeptidase [Amino acid transport and metabolism].	384	368	1e-125	59	375	100	97.66
PROKKA_00300	227	gnl|CDD|225130 COG2220, COG2220, Predicted Zn-dependent hydrolases of the beta-lactamase fold [General function prediction only].	258	180	4e-56	49	226	92.95	86.82
PROKKA_00302	437	gnl|CDD|226594 COG4109, COG4109, Predicted transcriptional regulator containing CBS domains [Transcription].	432	642	0	78	435	99.54	100
PROKKA_00304	313	gnl|CDD|225213 COG2334, COG2334, Putative homoserine kinase type II (protein kinase fold) [General function prediction only].	331	77.4	5e-17	42	238	74.12	68.58
PROKKA_00307	310	gnl|CDD|223691 COG0618, COG0618, Exopolyphosphatase-related proteins [General function prediction only].	332	290	1e-96	54	324	100	96.69
PROKKA_00310	1108	gnl|CDD|223660 COG0587, DnaE, DNA polymerase III, alpha subunit [DNA replication, recombination, and repair].	1139	1239	0	63	1145	99.91	99.91
PROKKA_00311	412	gnl|CDD|223358 COG0281, SfcA, Malic enzyme [Energy production and conversion].	432	534	0	69	409	97.82	93.75
PROKKA_00312	214	gnl|CDD|225097 COG2186, FadR, Transcriptional regulators [Transcription].	241	106	2e-28	57	115	52.34	47.72
PROKKA_00313	289	gnl|CDD|223848 COG0777, AccD, Acetyl-CoA carboxylase beta subunit [Lipid metabolism].	294	457	3e-163	76	278	95.16	94.56
PROKKA_00314	324	gnl|CDD|223895 COG0825, AccA, Acetyl-CoA carboxylase alpha subunit [Lipid metabolism].	317	482	2e-172	76	313	96.6	98.74
PROKKA_00315	319	gnl|CDD|223283 COG0205, PfkA, 6-phosphofructokinase [Carbohydrate transport and metabolism].	347	446	1e-157	70	341	100	98.27
PROKKA_00316	585	gnl|CDD|223545 COG0469, PykF, Pyruvate kinase [Carbohydrate transport and metabolism].	477	674	0	73	474	80.68	99.37
PROKKA_00317	129	gnl|CDD|225574 COG3030, FxsA, Protein affecting phage T7 exclusion by the F plasmid [General function prediction only].	158	110	6e-32	64	113	87.6	71.52
PROKKA_00318	372	gnl|CDD|223701 COG0628, yhhT, Predicted permease, member of the PurR regulon [General function prediction only].	355	111	1e-28	49	371	99.46	98.31
PROKKA_00319	153	gnl|CDD|225334 COG2707, COG2707, Predicted membrane protein [Function unknown].	151	115	1e-33	68	152	99.35	100
PROKKA_00320	382	gnl|CDD|223449 COG0372, GltA, Citrate synthase [Energy production and conversion].	390	462	3e-162	65	387	98.95	98.46
PROKKA_00321	430	gnl|CDD|223612 COG0538, Icd, Isocitrate dehydrogenases [Energy production and conversion].	407	618	0	76	422	97.67	99.51
PROKKA_00322	312	gnl|CDD|223117 COG0039, Mdh, Malate/lactate dehydrogenases [Energy production and conversion].	313	352	2e-121	68	310	98.08	98.08
PROKKA_00326	239	gnl|CDD|223816 COG0745, OmpR, Response regulators consisting of a CheY-like receiver domain and a winged-helix DNA-binding domain [Signal transduction mechanisms / Transcription].	229	281	7e-96	71	233	97.07	99.13
PROKKA_00327	587	gnl|CDD|227335 COG5002, VicK, Signal transduction histidine kinase [Signal transduction mechanisms].	459	268	4e-83	57	452	75.13	95.86
PROKKA_00328	877	gnl|CDD|223820 COG0749, PolA, DNA polymerase I - 3'-5' exonuclease and polymerase domains [DNA replication, recombination, and repair].	593	711	0	66	572	64.08	96.12
PROKKA_00329	276	gnl|CDD|223344 COG0266, Nei, Formamidopyrimidine-DNA glycosylase [DNA replication, recombination, and repair].	273	373	5e-131	65	276	99.28	100
PROKKA_00330	210	gnl|CDD|224882 COG1971, COG1971, Predicted membrane protein [Function unknown].	190	48.4	5e-08	39	169	77.62	88.95
PROKKA_00331	200	gnl|CDD|223315 COG0237, CoaE, Dephospho-CoA kinase [Coenzyme metabolism].	201	212	7e-70	65	194	97	95.02
PROKKA_00332	342	gnl|CDD|223135 COG0057, GapA, Glyceraldehyde-3-phosphate dehydrogenase/erythrose-4-phosphate dehydrogenase [Carbohydrate transport and metabolism].	335	471	3e-167	78	321	93.27	95.52
PROKKA_00333	130	gnl|CDD|224502 COG1586, SpeD, S-adenosylmethionine decarboxylase [Amino acid transport and metabolism].	136	180	3e-59	65	128	98.46	94.12
PROKKA_00334	153	gnl|CDD|224246 COG1327, COG1327, Predicted transcriptional regulator, consists of a Zn-ribbon and ATP-cone domains [Transcription].	156	194	3e-64	77	152	99.35	97.44
PROKKA_00335	468	gnl|CDD|226138 COG3611, DnaB, Replication initiation/membrane attachment protein [DNA replication, recombination, and repair].	417	310	2e-101	52	459	97.65	100
PROKKA_00336	312	gnl|CDD|224401 COG1484, DnaC, DNA replication protein [DNA replication, recombination, and repair].	254	150	1e-43	38	260	82.05	94.49
PROKKA_00339	645	gnl|CDD|223518 COG0441, ThrS, Threonyl-tRNA synthetase [Translation, ribosomal structure and biogenesis].	589	818	0	71	608	94.26	98.64
PROKKA_00341	166	gnl|CDD|223367 COG0290, InfC, Translation initiation factor 3 (IF-3) [Translation, ribosomal structure and biogenesis].	176	201	2e-66	81	166	100	94.32
PROKKA_00342	66	gnl|CDD|223368 COG0291, RpmI, Ribosomal protein L35 [Translation, ribosomal structure and biogenesis].	65	67.6	3e-17	73	62	93.94	95.38
PROKKA_00343	118	gnl|CDD|223369 COG0292, RplT, Ribosomal protein L20 [Translation, ribosomal structure and biogenesis].	118	163	6e-53	81	118	100	100
PROKKA_00344	163	gnl|CDD|226897 COG4508, COG4508, Dimeric dUTPase [Carbohydrate transport and metabolism].	161	133	3e-40	63	162	99.39	99.38
PROKKA_00345	361	gnl|CDD|224282 COG1363, FrvX, Cellulase M and related proteins [Carbohydrate transport and metabolism].	355	469	9e-166	69	358	98.61	100
PROKKA_00346	205	gnl|CDD|224228 COG1309, AcrR, Transcriptional regulator [Transcription].	201	62.6	3e-13	42	171	81.95	84.08
PROKKA_00347	217	gnl|CDD|224482 COG1566, EmrA, Multidrug resistance efflux pump [Defense mechanisms].	352	94.3	1e-23	54	142	64.98	40.06
PROKKA_00348	599	gnl|CDD|225371 COG2814, AraJ, Arabinose efflux permease [Carbohydrate transport and metabolism].	394	97.7	1e-22	46	170	28.38	43.15
PROKKA_00349	237	gnl|CDD|224185 COG1266, COG1266, Predicted metal-dependent membrane protease [General function prediction only].	226	57.2	7e-11	47	146	60.34	64.6
PROKKA_00352	265	gnl|CDD|223640 COG0566, SpoU, rRNA methylases [Translation, ribosomal structure and biogenesis].	260	246	3e-81	54	259	92.45	97.69
PROKKA_00354	344	gnl|CDD|223095 COG0016, PheS, Phenylalanyl-tRNA synthetase alpha subunit [Translation, ribosomal structure and biogenesis].	335	482	2e-171	74	318	91.28	91.64
PROKKA_00355	806	gnl|CDD|223150 COG0072, PheT, Phenylalanyl-tRNA synthetase beta subunit [Translation, ribosomal structure and biogenesis].	650	677	0	64	661	81.39	100
PROKKA_00357	463	gnl|CDD|223096 COG0017, AsnS, Aspartyl/asparaginyl-tRNA synthetases [Translation, ribosomal structure and biogenesis].	435	581	0	61	467	100	99.77
PROKKA_00360	311	gnl|CDD|223969 COG1039, RnhC, Ribonuclease HIII [DNA replication, recombination, and repair].	297	314	1e-106	61	310	99.04	99.66
PROKKA_00361	89	gnl|CDD|225571 COG3027, zapA, Cell division protein ZapA (stimulator of FtsZ polymerization and Z-ring component) [Cell cycle control, cell division, chromosome partitioning].	105	65.8	7e-16	63	62	68.54	59.05
PROKKA_00362	179	gnl|CDD|224205 COG1286, CvpA, Uncharacterized membrane protein, required for colicin V production [General function prediction only].	182	72.3	7e-17	51	165	91.06	90.66
PROKKA_00363	572	gnl|CDD|224709 COG1796, POL4, DNA polymerase IV (family X) [DNA replication, recombination, and repair].	326	334	2e-110	70	326	56.47	99.69
PROKKA_00364	786	gnl|CDD|224114 COG1193, COG1193, Mismatch repair ATPase (MutS family) [DNA replication, recombination, and repair].	753	678	0	61	773	97.84	98.14
PROKKA_00366	229	gnl|CDD|224108 COG1187, RsuA, 16S rRNA uridine-516 pseudouridylate synthase and related pseudouridylate synthases [Translation, ribosomal structure and biogenesis].	248	243	5e-81	63	240	98.25	96.37
PROKKA_00368	441	gnl|CDD|224039 COG1114, BrnQ, Branched-chain amino acid permeases [Amino acid transport and metabolism].	431	330	2e-109	67	435	97.96	100
PROKKA_00369	237	gnl|CDD|227676 COG5386, COG5386, Cell surface protein [Cell envelope biogenesis, outer membrane].	352	154	4e-45	67	142	59.07	38.92
PROKKA_00370	152	gnl|CDD|227676 COG5386, COG5386, Cell surface protein [Cell envelope biogenesis, outer membrane].	352	129	7e-37	54	152	98.68	43.18
PROKKA_00371	936	gnl|CDD|227676 COG5386, COG5386, Cell surface protein [Cell envelope biogenesis, outer membrane].	352	176	6e-49	47	295	31.2	78.98
PROKKA_00372	293	gnl|CDD|223687 COG0614, FepB, ABC-type Fe3+-hydroxamate transport system, periplasmic component [Inorganic ion transport and metabolism].	319	169	2e-50	49	317	98.63	98.43
PROKKA_00373	327	gnl|CDD|223682 COG0609, FepD, ABC-type Fe3+-siderophore transport system, permease component [Inorganic ion transport and metabolism].	334	217	4e-68	61	332	98.78	99.1
PROKKA_00374	256	gnl|CDD|224045 COG1120, FepC, ABC-type cobalamin/Fe3+-siderophores transport systems, ATPase components [Inorganic ion transport and metabolism / Coenzyme metabolism].	258	314	4e-108	68	257	100	99.22
PROKKA_00375	254	gnl|CDD|226898 COG4509, COG4509, Uncharacterized protein conserved in bacteria [Function unknown].	244	270	3e-91	65	243	95.67	98.36
PROKKA_00376	107	gnl|CDD|225209 COG2329, COG2329, Uncharacterized enzyme involved in biosynthesis of extracellular polysaccharides [General function prediction only].	105	92.8	7e-26	50	106	98.13	99.05
PROKKA_00377	399	gnl|CDD|224017 COG1092, COG1092, Predicted SAM-dependent methyltransferases [General function prediction only].	393	330	2e-110	56	394	97.99	100
PROKKA_00378	64	gnl|CDD|227232 COG4895, COG4895, Uncharacterized conserved protein [Function unknown].	63	97.3	8e-29	83	63	98.44	100
PROKKA_00380	230	gnl|CDD|223816 COG0745, OmpR, Response regulators consisting of a CheY-like receiver domain and a winged-helix DNA-binding domain [Signal transduction mechanisms / Transcription].	229	278	1e-94	67	228	98.26	98.69
PROKKA_00381	311	gnl|CDD|223715 COG0642, BaeS, Signal transduction histidine kinase [Signal transduction mechanisms].	336	162	2e-47	56	255	81.67	71.43
PROKKA_00382	307	gnl|CDD|224054 COG1131, CcmA, ABC-type multidrug transport system, ATPase component [Defense mechanisms].	293	269	2e-89	56	308	98.37	100
PROKKA_00388	167	gnl|CDD|225200 COG2318, DinB, Uncharacterized protein conserved in bacteria [Function unknown].	172	110	5e-31	41	174	98.2	100
PROKKA_00390	561	gnl|CDD|223395 COG0318, CaiC, Acyl-CoA synthetases (AMP-forming)/AMP-acid ligases II [Lipid metabolism / Secondary metabolites biosynthesis, transport, and catabolism].	534	562	0	55	558	97.33	99.63
PROKKA_00391	195	gnl|CDD|224228 COG1309, AcrR, Transcriptional regulator [Transcription].	201	73	7e-17	44	182	91.79	90.55
PROKKA_00392	258	gnl|CDD|223955 COG1024, CaiD, Enoyl-CoA hydratase/carnithine racemase [Lipid metabolism].	257	217	5e-70	62	257	98.84	99.22
PROKKA_00393	257	gnl|CDD|224997 COG2086, FixA, Electron transfer flavoprotein, beta subunit [Energy production and conversion].	260	217	3e-70	57	261	100	100
PROKKA_00394	325	gnl|CDD|224936 COG2025, FixB, Electron transfer flavoprotein, alpha subunit [Energy production and conversion].	313	367	6e-127	62	319	97.85	99.68
PROKKA_00395	104	gnl|CDD|225660 COG3118, COG3118, Thioredoxin domain-containing protein [Posttranslational modification, protein turnover, chaperones].	304	73.9	7e-18	57	105	97.12	34.54
PROKKA_00396	594	gnl|CDD|223399 COG0322, UvrC, Nuclease subunit of the excinuclease complex [DNA replication, recombination, and repair].	581	727	0	68	595	98.65	99.66
PROKKA_00398	208	gnl|CDD|224920 COG2009, SdhC, Succinate dehydrogenase/fumarate reductase, cytochrome b subunit [Energy production and conversion].	132	67	4e-15	39	117	53.85	87.88
PROKKA_00399	597	gnl|CDD|223981 COG1053, SdhA, Succinate dehydrogenase/fumarate reductase, flavoprotein subunit [Energy production and conversion].	562	593	0	57	575	95.14	99.11
PROKKA_00400	253	gnl|CDD|223555 COG0479, FrdB, Succinate dehydrogenase/fumarate reductase, Fe-S protein subunit [Energy production and conversion].	234	266	1e-89	55	244	95.65	100
PROKKA_00401	148	gnl|CDD|223894 COG0824, FcbC, Predicted thioesterase [General function prediction only].	137	116	3e-34	47	132	89.19	94.89
PROKKA_00402	259	gnl|CDD|224788 COG1876, VanY, D-alanyl-D-alanine carboxypeptidase [Cell envelope biogenesis, outer membrane].	241	180	5e-56	52	187	71.81	77.59
PROKKA_00403	264	gnl|CDD|224210 COG1291, MotA, Flagellar motor component [Cell motility and secretion].	266	223	4e-72	60	265	100	99.25
PROKKA_00404	262	gnl|CDD|224279 COG1360, MotB, Flagellar motor protein [Cell motility and secretion].	244	196	3e-62	55	243	92.75	96.31
PROKKA_00405	275	gnl|CDD|225305 COG2503, COG2503, Predicted secreted acid phosphatase [General function prediction only].	274	236	3e-77	60	241	86.55	87.59
PROKKA_00406	294	gnl|CDD|226631 COG4152, COG4152, ABC-type uncharacterized transport system, ATPase component [General function prediction only].	300	328	2e-112	65	295	99.32	98
PROKKA_00407	406	gnl|CDD|224582 COG1668, NatB, ABC-type Na+ efflux pump, permease component [Energy production and conversion / Inorganic ion transport and metabolism].	407	89.8	2e-20	40	373	87.44	89.19
PROKKA_00408	143	gnl|CDD|224870 COG1959, COG1959, Predicted transcriptional regulator [Transcription].	150	103	5e-29	45	148	100	93.33
PROKKA_00409	221	gnl|CDD|223653 COG0580, GlpF, Glycerol uptake facilitator and related permeases (Major Intrinsic Protein Family) [Carbohydrate transport and metabolism].	241	116	3e-32	51	238	99.1	98.76
PROKKA_00411	190	gnl|CDD|224314 COG1396, HipB, Predicted transcriptional regulators [Transcription].	120	50	3e-09	69	62	32.11	51.67
PROKKA_00412	61	gnl|CDD|224894 COG1983, PspC, Putative stress-responsive transcriptional regulator [Transcription / Signal transduction mechanisms].	70	75.4	2e-20	67	61	95.08	87.14
PROKKA_00414	231	gnl|CDD|225117 COG2207, AraC, AraC-type DNA-binding domain-containing proteins [Transcription].	127	103	4e-28	58	102	44.16	79.53
PROKKA_00415	257	gnl|CDD|225814 COG3275, LytS, Putative regulator of cell autolysis [Signal transduction mechanisms].	557	131	1e-35	50	222	85.6	38.42
PROKKA_00416	328	gnl|CDD|226967 COG4608, AppF, ABC-type oligopeptide transport system, ATPase component [Amino acid transport and metabolism].	268	375	1e-130	68	313	95.12	100
PROKKA_00417	338	gnl|CDD|223521 COG0444, DppD, ABC-type dipeptide/oligopeptide/nickel transport system, ATPase component [Amino acid transport and metabolism / Inorganic ion transport and metabolism].	316	512	0	75	316	93.2	99.05
PROKKA_00418	306	gnl|CDD|223674 COG0601, DppB, ABC-type dipeptide/oligopeptide/nickel transport systems, permease components [Amino acid transport and metabolism / Inorganic ion transport and metabolism].	317	360	1e-124	72	315	99.67	99.37
PROKKA_00419	299	gnl|CDD|224094 COG1173, DppC, ABC-type dipeptide/oligopeptide/nickel transport systems, permease components [Amino acid transport and metabolism / Inorganic ion transport and metabolism].	289	265	7e-88	72	287	95.32	99.31
PROKKA_00420	521	gnl|CDD|223818 COG0747, DdpA, ABC-type dipeptide transport system, periplasmic component [Amino acid transport and metabolism].	556	393	1e-130	48	555	99.42	98.74
PROKKA_00421	416	gnl|CDD|223479 COG0402, SsnA, Cytosine deaminase and related metal-dependent hydrolases [Nucleotide transport and metabolism / General function prediction only].	421	119	1e-30	38	396	89.9	89.79
PROKKA_00422	414	gnl|CDD|223479 COG0402, SsnA, Cytosine deaminase and related metal-dependent hydrolases [Nucleotide transport and metabolism / General function prediction only].	421	115	2e-29	38	394	89.86	89.07
PROKKA_00423	299	gnl|CDD|223769 COG0697, RhaT, Permeases of the drug/metabolite transporter (DMT) superfamily [Carbohydrate transport and metabolism / Amino acid transport and metabolism / General function prediction only].	292	61.8	7e-12	46	223	73.58	75.34
PROKKA_00424	428	gnl|CDD|225142 COG2233, UraA, Xanthine/uracil permeases [Nucleotide transport and metabolism].	451	110	2e-27	45	420	95.79	90.91
PROKKA_00425	74	gnl|CDD|225107 COG2197, CitB, Response regulator containing a CheY-like receiver domain and an HTH DNA-binding domain [Signal transduction mechanisms / Transcription].	211	84.7	2e-22	72	64	86.49	30.33
PROKKA_00427	220	gnl|CDD|223765 COG0693, ThiJ, Putative intracellular protease/amidase [General function prediction only].	188	100	1e-26	43	203	91.36	93.09
PROKKA_00428	212	gnl|CDD|224228 COG1309, AcrR, Transcriptional regulator [Transcription].	201	50.3	1e-08	38	134	62.26	66.67
PROKKA_00429	227	gnl|CDD|223765 COG0693, ThiJ, Putative intracellular protease/amidase [General function prediction only].	188	88.4	4e-22	39	224	97.8	95.21
PROKKA_00430	441	gnl|CDD|225179 COG2270, COG2270, Permeases of the major facilitator superfamily [General function prediction only].	438	51.9	4e-08	44	144	32.65	32.42
PROKKA_00431	269	gnl|CDD|223867 COG0796, MurI, Glutamate racemase [Cell envelope biogenesis, outer membrane].	269	346	3e-120	66	262	97.03	97.03
PROKKA_00432	349	gnl|CDD|227688 COG5401, COG5401, Spore germination protein [General function prediction only].	250	153	2e-44	44	288	81.95	95.6
PROKKA_00433	245	gnl|CDD|223761 COG0689, Rph, RNase PH [Translation, ribosomal structure and biogenesis].	230	287	3e-98	70	239	97.14	96.96
PROKKA_00434	202	gnl|CDD|223205 COG0127, COG0127, Xanthosine triphosphate pyrophosphatase [Nucleotide transport and metabolism].	194	231	2e-77	65	198	98.02	99.48
PROKKA_00435	167	gnl|CDD|223695 COG0622, COG0622, Predicted phosphoesterase [General function prediction only].	172	147	3e-45	56	170	95.81	98.84
PROKKA_00443	425	gnl|CDD|223618 COG0544, Tig, FKBP-type peptidyl-prolyl cis-trans isomerase (trigger factor) [Posttranslational modification, protein turnover, chaperones].	441	368	5e-124	68	430	100	96.15
PROKKA_00444	419	gnl|CDD|224140 COG1219, ClpX, ATP-dependent protease Clp, ATPase subunit [Posttranslational modification, protein turnover, chaperones].	408	740	0	86	401	94.99	98.28
PROKKA_00445	557	gnl|CDD|223994 COG1067, LonB, Predicted ATP-dependent protease [Posttranslational modification, protein turnover, chaperones].	647	353	1e-113	39	615	96.41	94.44
PROKKA_00446	776	gnl|CDD|223542 COG0466, Lon, ATP-dependent Lon protease, bacterial type [Posttranslational modification, protein turnover, chaperones].	782	1190	0	79	773	99.23	98.85
PROKKA_00447	198	gnl|CDD|223296 COG0218, COG0218, Predicted GTPase [General function prediction only].	200	269	2e-92	60	191	95.45	95.5
PROKKA_00448	138	gnl|CDD|224678 COG1764, osmC, Organic hydroperoxide reductase [Secondary metabolites biosynthesis, transport and catabolism].	143	162	5e-52	64	140	100	97.9
PROKKA_00449	150	gnl|CDD|224759 COG1846, MarR, Transcriptional regulators [Transcription].	126	81.1	1e-20	63	124	80.67	98.41
PROKKA_00450	444	gnl|CDD|223450 COG0373, HemA, Glutamyl-tRNA reductase [Coenzyme metabolism].	414	477	1e-166	68	420	94.59	99.52
PROKKA_00451	277	gnl|CDD|223826 COG0755, CcmC, ABC-type transport system involved in cytochrome c biogenesis, permease component [Posttranslational modification, protein turnover, chaperones].	281	69	2e-14	31	255	86.64	90.75
PROKKA_00452	309	gnl|CDD|223259 COG0181, HemC, Porphobilinogen deaminase [Coenzyme metabolism].	307	441	1e-156	71	307	98.71	99.67
PROKKA_00453	250	gnl|CDD|224503 COG1587, HemD, Uroporphyrinogen-III synthase [Coenzyme metabolism].	248	171	2e-52	54	246	96.8	97.98
PROKKA_00454	329	gnl|CDD|223191 COG0113, HemB, Delta-aminolevulinic acid dehydratase [Coenzyme metabolism].	330	587	0	80	324	97.57	98.18
PROKKA_00455	429	gnl|CDD|223080 COG0001, HemL, Glutamate-1-semialdehyde aminotransferase [Coenzyme metabolism].	432	700	0	81	411	95.34	95.14
PROKKA_00459	881	gnl|CDD|223599 COG0525, ValS, Valyl-tRNA synthetase [Translation, ribosomal structure and biogenesis].	877	1384	0	74	884	99.21	100
PROKKA_00460	433	gnl|CDD|223362 COG0285, FolC, Folylpolyglutamate synthase [Coenzyme metabolism].	427	465	5e-162	58	438	99.54	99.3
PROKKA_00462	191	gnl|CDD|223501 COG0424, Maf, Nucleotide-binding protein implicated in inhibition of septum formation [Cell division and chromosome partitioning].	193	257	1e-87	73	191	98.95	98.96
PROKKA_00463	225	gnl|CDD|224914 COG2003, RadC, DNA repair proteins [DNA replication, recombination, and repair].	224	292	2e-100	73	222	98.67	99.11
PROKKA_00464	339	gnl|CDD|224003 COG1077, MreB, Actin-like ATPase involved in cell morphogenesis [Cell division and chromosome partitioning].	342	506	0	83	337	98.23	98.25
PROKKA_00465	283	gnl|CDD|224705 COG1792, MreC, Cell shape-determining protein [Cell envelope biogenesis, outer membrane].	284	213	7e-68	58	277	97.88	96.13
PROKKA_00466	181	gnl|CDD|225444 COG2891, MreD, Cell shape-determining protein [Cell envelope biogenesis, outer membrane].	167	76.9	2e-18	53	133	72.93	79.64
PROKKA_00467	228	gnl|CDD|223919 COG0850, MinC, Septum formation inhibitor [Cell division and chromosome partitioning].	219	128	1e-36	45	220	89.04	99.54
PROKKA_00468	265	gnl|CDD|225447 COG2894, MinD, Septum formation inhibitor-activating ATPase [Cell division and chromosome partitioning].	272	378	6e-133	73	251	91.7	92.28
PROKKA_00469	248	gnl|CDD|223810 COG0739, NlpD, Membrane proteins related to metalloendopeptidases [Cell envelope biogenesis, outer membrane].	277	74.8	8e-17	49	103	41.13	37.18
PROKKA_00470	286	gnl|CDD|224905 COG1994, SpoIVFB, Zn-dependent proteases [General function prediction only].	230	53.5	2e-09	44	147	47.55	63.04
PROKKA_00471	462	gnl|CDD|224447 COG1530, CafA, Ribonucleases G and E [Translation, ribosomal structure and biogenesis].	487	313	1e-101	57	428	88.1	87.89
PROKKA_00473	102	gnl|CDD|223339 COG0261, RplU, Ribosomal protein L21 [Translation, ribosomal structure and biogenesis].	103	116	3e-35	78	103	100	100
PROKKA_00474	114	gnl|CDD|225423 COG2868, COG2868, Predicted ribosomal protein [Translation, ribosomal structure and biogenesis].	109	114	4e-34	67	110	96.49	98.17
PROKKA_00475	96	gnl|CDD|223289 COG0211, RpmA, Ribosomal protein L27 [Translation, ribosomal structure and biogenesis].	87	147	9e-48	78	87	90.62	100
PROKKA_00477	428	gnl|CDD|223610 COG0536, Obg, Predicted GTPase [General function prediction only].	369	551	0	74	370	85.28	99.73
PROKKA_00478	235	gnl|CDD|223816 COG0745, OmpR, Response regulators consisting of a CheY-like receiver domain and a winged-helix DNA-binding domain [Signal transduction mechanisms / Transcription].	229	226	3e-74	57	231	97.02	100
PROKKA_00479	360	gnl|CDD|223715 COG0642, BaeS, Signal transduction histidine kinase [Signal transduction mechanisms].	336	126	1e-33	45	310	85.56	87.5
PROKKA_00480	258	gnl|CDD|224059 COG1136, SalX, ABC-type antimicrobial peptide transport system, ATPase component [Defense mechanisms].	226	287	4e-98	72	225	86.82	99.12
PROKKA_00481	640	gnl|CDD|223650 COG0577, SalY, ABC-type antimicrobial peptide transport system, permease component [Defense mechanisms].	419	52.4	6e-08	47	132	20.62	31.5
PROKKA_00482	637	gnl|CDD|223650 COG0577, SalY, ABC-type antimicrobial peptide transport system, permease component [Defense mechanisms].	419	57	2e-09	47	111	17.43	26.49
PROKKA_00483	283	gnl|CDD|223155 COG0077, PheA, Prephenate dehydratase [Amino acid transport and metabolism].	279	301	2e-102	61	282	99.29	98.21
PROKKA_00484	215	gnl|CDD|225167 COG2258, COG2258, Uncharacterized protein conserved in bacteria [Function unknown].	210	229	6e-76	59	215	99.53	100
PROKKA_00485	180	gnl|CDD|224740 COG1827, COG1827, Predicted small molecule binding protein (contains 3H domain) [General function prediction only].	168	182	7e-59	68	171	95	100
PROKKA_00486	380	gnl|CDD|224029 COG1104, NifS, Cysteine sulfinate desulfinase/cysteine desulfurase and related enzymes [Amino acid transport and metabolism].	386	440	6e-154	61	374	97.37	96.89
PROKKA_00487	509	gnl|CDD|223108 COG0029, NadB, Aspartate oxidase [Coenzyme metabolism].	518	592	0	61	498	95.87	94.79
PROKKA_00488	277	gnl|CDD|223235 COG0157, NadC, Nicotinate-nucleotide pyrophosphorylase [Coenzyme metabolism].	280	339	2e-117	68	278	99.64	99.29
PROKKA_00489	368	gnl|CDD|223456 COG0379, NadA, Quinolinate synthase [Coenzyme metabolism].	324	392	4e-136	56	352	95.65	95.68
PROKKA_00494	106	gnl|CDD|223713 COG0640, ArsR, Predicted transcriptional regulators [Transcription].	110	61.4	7e-14	56	96	90.57	87.27
PROKKA_00495	301	gnl|CDD|223769 COG0697, RhaT, Permeases of the drug/metabolite transporter (DMT) superfamily [Carbohydrate transport and metabolism / Amino acid transport and metabolism / General function prediction only].	292	59.5	5e-11	44	296	98.34	99.32
PROKKA_00497	314	gnl|CDD|223687 COG0614, FepB, ABC-type Fe3+-hydroxamate transport system, periplasmic component [Inorganic ion transport and metabolism].	319	164	3e-48	47	316	99.04	98.75
PROKKA_00498	205	gnl|CDD|223705 COG0632, RuvA, Holliday junction resolvasome, DNA-binding subunit [DNA replication, recombination, and repair].	201	187	7e-60	64	187	89.27	91.04
PROKKA_00499	333	gnl|CDD|225164 COG2255, RuvB, Holliday junction resolvasome, helicase subunit [DNA replication, recombination, and repair].	332	593	0	84	331	99.4	99.7
PROKKA_00501	350	gnl|CDD|223879 COG0809, QueA, S-adenosylmethionine:tRNA-ribosyltransferase-isomerase (queuine synthetase) [Translation, ribosomal structure and biogenesis].	348	537	0	77	345	97.43	98.28
PROKKA_00502	379	gnl|CDD|223420 COG0343, Tgt, Queuine/archaeosine tRNA-ribosyltransferase [Translation, ribosomal structure and biogenesis].	372	637	0	76	372	98.15	100
PROKKA_00503	86	gnl|CDD|224775 COG1862, YajC, Preprotein translocase subunit YajC [Intracellular trafficking and secretion].	97	95	3e-27	70	83	95.35	85.57
PROKKA_00505	215	gnl|CDD|225205 COG2323, COG2323, Predicted membrane protein [Function unknown].	224	184	2e-58	65	199	89.3	88.84
PROKKA_00506	519	gnl|CDD|225153 COG2244, RfbX, Membrane protein involved in the export of O-antigen and teichoic acid [General function prediction only].	480	129	2e-33	46	461	88.44	90
PROKKA_00508	754	gnl|CDD|223419 COG0342, SecD, Preprotein translocase subunit SecD [Intracellular trafficking and secretion].	506	337	5e-107	54	408	52.52	80.43
PROKKA_00509	297	gnl|CDD|223131 COG0053, MMT1, Predicted Co/Zn/Cd cation transporters [Inorganic ion transport and metabolism].	304	264	2e-87	63	297	99.33	95.39
PROKKA_00510	779	gnl|CDD|223681 COG0608, RecJ, Single-stranded DNA-specific exonuclease [DNA replication, recombination, and repair].	491	429	4e-142	63	476	60.72	94.7
PROKKA_00511	170	gnl|CDD|223577 COG0503, Apt, Adenine/guanine phosphoribosyltransferases and related PRPP-binding proteins [Nucleotide transport and metabolism].	179	187	8e-61	60	172	100	96.09
PROKKA_00512	727	gnl|CDD|223394 COG0317, SpoT, Guanosine polyphosphate pyrophosphohydrolases/synthetases [Signal transduction mechanisms / Transcription].	701	1038	0	70	728	99.72	100
PROKKA_00513	146	gnl|CDD|224407 COG1490, Dtd, D-Tyr-tRNAtyr deacylase [Translation, ribosomal structure and biogenesis].	145	248	9e-86	81	145	99.32	100
PROKKA_00516	462	gnl|CDD|223202 COG0124, HisS, Histidyl-tRNA synthetase [Translation, ribosomal structure and biogenesis].	429	542	0	67	432	91.56	99.77
PROKKA_00517	591	gnl|CDD|223251 COG0173, AspS, Aspartyl-tRNA synthetase [Translation, ribosomal structure and biogenesis].	585	1030	0	80	574	97.12	97.95
PROKKA_00518	255	gnl|CDD|224100 COG1179, COG1179, Dinucleotide-utilizing enzymes involved in molybdopterin and thiamine biosynthesis family 1 [Coenzyme metabolism].	263	351	9e-123	64	255	98.43	96.96
PROKKA_00520	428	gnl|CDD|225165 COG2256, MGS1, ATPase related to the helicase subunit of the Holliday junction resolvase [DNA replication, recombination, and repair].	436	617	0	66	431	99.53	97.71
PROKKA_00521	138	gnl|CDD|224870 COG1959, COG1959, Predicted transcriptional regulator [Transcription].	150	149	7e-47	55	142	97.83	94.67
PROKKA_00522	381	gnl|CDD|224029 COG1104, NifS, Cysteine sulfinate desulfinase/cysteine desulfurase and related enzymes [Amino acid transport and metabolism].	386	540	0	70	380	99.21	98.19
PROKKA_00523	371	gnl|CDD|223558 COG0482, TrmU, Predicted tRNA(5-methylaminomethyl-2-thiouridylate) methyltransferase, contains the PP-loop ATPase domain [Translation, ribosomal structure and biogenesis].	356	546	0	73	357	95.42	99.16
PROKKA_00524	219	gnl|CDD|225605 COG3063, PilF, Tfp pilus assembly protein PilF [Cell motility and secretion / Intracellular trafficking and secretion].	250	63.2	4e-13	50	134	60.27	53.6
PROKKA_00525	778	gnl|CDD|223581 COG0507, RecD, ATP-dependent exoDNAse (exonuclease V), alpha subunit - helicase superfamily I member [DNA replication, recombination, and repair].	696	497	1e-165	53	745	94.99	100
PROKKA_00529	355	gnl|CDD|223701 COG0628, yhhT, Predicted permease, member of the PurR regulon [General function prediction only].	355	157	5e-45	55	325	91.27	91.27
PROKKA_00532	880	gnl|CDD|223092 COG0013, AlaS, Alanyl-tRNA synthetase [Translation, ribosomal structure and biogenesis].	879	1193	0	70	886	99.77	99.66
PROKKA_00533	88	gnl|CDD|226878 COG4472, COG4472, Uncharacterized protein conserved in bacteria [Function unknown].	88	127	7e-40	78	86	97.73	96.59
PROKKA_00534	137	gnl|CDD|223886 COG0816, COG0816, Predicted endonuclease involved in recombination (possible Holliday junction resolvase in Mycoplasmas and B. subtilis) [DNA replication, recombination, and repair].	141	188	3e-62	74	136	99.27	95.74
PROKKA_00535	92	gnl|CDD|226421 COG3906, COG3906, Uncharacterized protein conserved in bacteria [Function unknown].	105	40.2	1e-06	66	96	98.91	89.52
PROKKA_00536	356	gnl|CDD|224475 COG1559, COG1559, Aminodeoxychorismate lyase [Coenzyme transport and metabolism].	342	323	9e-109	57	357	98.03	98.25
PROKKA_00537	213	gnl|CDD|226607 COG4122, COG4122, Predicted O-methyltransferase [General function prediction only].	219	212	1e-69	64	216	100	96.8
PROKKA_00538	309	gnl|CDD|223896 COG0826, COG0826, Collagenase and related proteases [Posttranslational modification, protein turnover, chaperones].	347	286	4e-95	60	312	100	87.61
PROKKA_00539	426	gnl|CDD|223896 COG0826, COG0826, Collagenase and related proteases [Posttranslational modification, protein turnover, chaperones].	347	384	1e-131	62	359	84.04	100
PROKKA_00540	212	gnl|CDD|223645 COG0572, Udk, Uridine kinase [Nucleotide transport and metabolism].	218	269	9e-92	77	194	91.51	88.99
PROKKA_00541	175	gnl|CDD|223853 COG0782, COG0782, Uncharacterized conserved protein, YhbC family [Function unknown].	151	188	1e-61	75	150	85.71	98.68
PROKKA_00542	584	gnl|CDD|223839 COG0768, FtsI, Cell division protein FtsI/penicillin-binding protein 2 [Cell envelope biogenesis, outer membrane].	599	228	6e-67	43	585	92.98	91.99
PROKKA_00545	212	gnl|CDD|225136 COG2226, UbiE, Methylase involved in ubiquinone/menaquinone biosynthesis [Coenzyme metabolism].	238	51.9	5e-09	49	106	46.7	43.7
PROKKA_00546	231	gnl|CDD|223846 COG0775, Pfs, Nucleoside phosphorylase [Nucleotide transport and metabolism].	234	227	8e-75	71	231	99.13	98.29
PROKKA_00547	307	gnl|CDD|223110 COG0031, CysK, Cysteine synthase [Amino acid transport and metabolism].	300	373	9e-130	68	300	97.07	100
PROKKA_00548	377	gnl|CDD|223699 COG0626, MetC, Cystathionine beta-lyases/cystathionine gamma-synthases [Amino acid transport and metabolism].	396	554	0	70	388	100	97.98
PROKKA_00549	867	gnl|CDD|224371 COG1454, EutG, Alcohol dehydrogenase, class IV [Energy production and conversion].	377	516	1e-176	62	410	46.94	100
PROKKA_00551	315	gnl|CDD|223687 COG0614, FepB, ABC-type Fe3+-hydroxamate transport system, periplasmic component [Inorganic ion transport and metabolism].	319	171	3e-51	46	320	97.14	97.49
PROKKA_00552	342	gnl|CDD|223682 COG0609, FepD, ABC-type Fe3+-siderophore transport system, permease component [Inorganic ion transport and metabolism].	334	254	3e-82	66	331	94.44	99.1
PROKKA_00553	272	gnl|CDD|224045 COG1120, FepC, ABC-type cobalamin/Fe3+-siderophores transport systems, ATPase components [Inorganic ion transport and metabolism / Coenzyme metabolism].	258	331	2e-114	66	257	93.75	99.61
PROKKA_00555	168	gnl|CDD|224584 COG1670, RimL, Acetyltransferases, including N-acetylases of ribosomal proteins [Translation, ribosomal structure and biogenesis].	187	85	2e-21	48	175	98.21	93.58
PROKKA_00558	125	gnl|CDD|224941 COG2030, MaoC, Acyl dehydratase [Lipid metabolism].	159	48.2	5e-09	38	110	76.8	67.92
PROKKA_00559	181	gnl|CDD|224314 COG1396, HipB, Predicted transcriptional regulators [Transcription].	120	48.9	6e-09	65	66	35.91	55
PROKKA_00560	134	gnl|CDD|225168 COG2259, COG2259, Predicted membrane protein [Function unknown].	142	52	3e-10	52	120	88.06	83.8
PROKKA_00561	285	gnl|CDD|225312 COG2514, COG2514, Predicted ring-cleavage extradiol dioxygenase [General function prediction only].	265	228	6e-74	59	244	84.91	91.32
PROKKA_00562	104	gnl|CDD|225065 COG2154, COG2154, Pterin-4a-carbinolamine dehydratase [Coenzyme metabolism].	101	87.4	6e-24	60	95	90.38	94.06
PROKKA_00563	584	gnl|CDD|225727 COG3186, COG3186, Phenylalanine-4-hydroxylase [Amino acid transport and metabolism].	291	160	4e-45	46	278	47.09	80.41
PROKKA_00566	917	gnl|CDD|224322 COG1404, AprE, Subtilisin-like serine proteases [Posttranslational modification, protein turnover, chaperones].	508	100	7e-23	43	324	33.15	63.19
PROKKA_00570	200	gnl|CDD|223483 COG0406, phoE, Broad specificity phosphatase PhoE and related phosphatases [General function prediction only].	208	48.3	6e-08	31	188	86.5	79.33
PROKKA_00573	294	gnl|CDD|223669 COG0596, MhpC, Predicted hydrolases or acyltransferases (alpha/beta hydrolase superfamily) [General function prediction only].	282	135	7e-38	37	279	81.29	97.87
PROKKA_00574	277	gnl|CDD|223532 COG0456, RimI, Acetyltransferases [General function prediction only].	177	45	1e-06	51	69	22.38	38.42
PROKKA_00575	461	gnl|CDD|224699 COG1785, PhoA, Alkaline phosphatase [Inorganic ion transport and metabolism].	482	440	4e-151	64	431	90.02	88.38
PROKKA_00577	216	gnl|CDD|225232 COG2357, COG2357, PpGpp synthetase catalytic domain [General function prediction only].	231	239	1e-79	72	195	90.28	84.42
PROKKA_00578	207	gnl|CDD|223849 COG0778, NfnB, Nitroreductase [Energy production and conversion].	207	132	1e-38	46	213	100	99.03
PROKKA_00579	49	gnl|CDD|223345 COG0267, RpmG, Ribosomal protein L33 [Translation, ribosomal structure and biogenesis].	50	66.9	2e-17	76	49	100	98
PROKKA_00583	237	gnl|CDD|224112 COG1191, FliA, DNA-directed RNA polymerase specialized sigma subunit [Transcription].	247	169	9e-52	50	250	85.65	99.19
PROKKA_00584	262	gnl|CDD|223760 COG0688, Psd, Phosphatidylserine decarboxylase [Lipid metabolism].	239	170	3e-52	47	257	96.18	100
PROKKA_00586	170	gnl|CDD|225090 COG2179, COG2179, Predicted hydrolase of the HAD superfamily [General function prediction only].	175	239	3e-81	74	171	100	97.71
PROKKA_00587	368	gnl|CDD|224083 COG1161, COG1161, Predicted GTPases [General function prediction only].	322	253	6e-82	43	347	90.49	100
PROKKA_00588	277	gnl|CDD|223247 COG0169, AroE, Shikimate 5-dehydrogenase [Amino acid transport and metabolism].	283	336	7e-116	64	279	100	98.59
PROKKA_00589	97	gnl|CDD|224451 COG1534, COG1534, Predicted RNA-binding protein containing KH domain, possibly ribosomal protein [Translation, ribosomal structure and biogenesis].	97	137	2e-43	79	97	100	100
PROKKA_00590	189	gnl|CDD|223985 COG1057, NadD, Nicotinic acid mononucleotide adenylyltransferase [Coenzyme metabolism].	197	227	6e-76	61	194	98.94	98.48
PROKKA_00591	189	gnl|CDD|224627 COG1713, COG1713, Predicted HD superfamily hydrolase involved in NAD metabolism [Coenzyme metabolism].	187	224	4e-75	70	186	98.41	99.47
PROKKA_00592	118	gnl|CDD|223870 COG0799, COG0799, Uncharacterized homolog of plant Iojap protein [Function unknown].	115	131	1e-40	66	97	82.2	84.35
PROKKA_00593	249	gnl|CDD|225136 COG2226, UbiE, Methylase involved in ubiquinone/menaquinone biosynthesis [Coenzyme metabolism].	238	69.6	3e-15	51	112	41.77	45.8
PROKKA_00594	275	gnl|CDD|223422 COG0345, ProC, Pyrroline-5-carboxylate reductase [Amino acid transport and metabolism].	266	185	1e-57	48	246	89.09	90.23
PROKKA_00595	199	gnl|CDD|224472 COG1555, ComEA, DNA uptake protein and related DNA-binding proteins [DNA replication, recombination, and repair].	149	102	5e-28	63	134	67.34	86.58
PROKKA_00596	185	gnl|CDD|225042 COG2131, ComEB, Deoxycytidylate deaminase [Nucleotide transport and metabolism].	164	199	1e-65	62	154	77.3	93.9
PROKKA_00597	773	gnl|CDD|225212 COG2333, ComEC, Predicted hydrolase (metallo-beta-lactamase superfamily) [General function prediction only].	293	270	2e-84	58	289	36.48	95.9
PROKKA_00599	336	gnl|CDD|224383 COG1466, HolA, DNA polymerase III, delta subunit [DNA replication, recombination, and repair].	334	209	6e-65	55	331	97.62	96.41
PROKKA_00600	85	gnl|CDD|223346 COG0268, RpsT, Ribosomal protein S20 [Translation, ribosomal structure and biogenesis].	88	72.7	1e-18	74	85	100	96.59
PROKKA_00603	607	gnl|CDD|223557 COG0481, LepA, Membrane GTPase LepA [Cell envelope biogenesis, outer membrane].	603	1168	0	88	603	99.34	100
PROKKA_00604	124	gnl|CDD|224647 COG1733, COG1733, Predicted transcriptional regulators [Transcription].	120	129	1e-39	63	110	88.71	90.83
PROKKA_00605	378	gnl|CDD|223708 COG0635, HemN, Coproporphyrinogen III oxidase and related Fe-S oxidoreductases [Coenzyme metabolism].	416	435	2e-151	59	378	99.47	90.62
PROKKA_00606	338	gnl|CDD|224338 COG1420, HrcA, Transcriptional regulator of heat shock gene [Transcription].	346	363	7e-125	66	343	100	98.27
PROKKA_00607	188	gnl|CDD|223649 COG0576, GrpE, Molecular chaperone GrpE (heat shock protein) [Posttranslational modification, protein turnover, chaperones].	193	160	8e-50	68	152	80.32	78.76
PROKKA_00608	611	gnl|CDD|223520 COG0443, DnaK, Molecular chaperone [Posttranslational modification, protein turnover, chaperones].	579	689	0	76	581	93.78	99.14
PROKKA_00609	371	gnl|CDD|223560 COG0484, DnaJ, DnaJ-class molecular chaperone with C-terminal Zn finger domain [Posttranslational modification, protein turnover, chaperones].	371	438	2e-153	72	375	99.73	100
PROKKA_00610	312	gnl|CDD|225173 COG2264, PrmA, Ribosomal protein L11 methylase [Translation, ribosomal structure and biogenesis].	300	347	2e-119	62	311	99.36	99
PROKKA_00611	249	gnl|CDD|224303 COG1385, COG1385, Uncharacterized protein conserved in bacteria [Function unknown].	246	237	2e-78	59	249	99.2	99.19
PROKKA_00612	450	gnl|CDD|223694 COG0621, MiaB, 2-methylthioadenine synthetase [Translation, ribosomal structure and biogenesis].	437	551	0	63	440	96.89	99.54
[truncated: 3,207 more rows]

## Sheet: CL4 COG_blast.out.infor.best
Supplementary Table S1: The COG blast results of CL4
[truncated: 3,681 more rows]
