# Supplementary material for: Cellulolytic Bacillus cereus produces a variety of short-chain fatty acids and has potential as a probiotic
Source: Microbiol Spectr. 2024 Mar 5;12(4):e03267-23. doi: 10.1128/spectrum.03267-23 (PMC10986558; doi:10.1128/spectrum.03267-23)
Supplement: Table S2 — KEGG annotations. [file spectrum.03267-23-s0002.xlsx]

## Sheet: CL2 kegg_annot
Supplementary Table S2: The KEGG annotations of CL2
Pathway_ID	Pathway_name	Group	Gene_num	Gene_list
ko00471	D-Glutamine and D-glutamate metabolism	Metabolism	5	PROKKA_00214,PROKKA_00450,PROKKA_01139,PROKKA_03131,PROKKA_05448
ko00564	Glycerophospholipid metabolism	Metabolism	28	PROKKA_00145,PROKKA_00599,PROKKA_00635,PROKKA_00821,PROKKA_00937,PROKKA_01336,PROKKA_01615,PROKKA_01648,PROKKA_01760,PROKKA_02029,PROKKA_02255,PROKKA_02421,PROKKA_03194,PROKKA_03225,PROKKA_03265,PROKKA_03437,PROKKA_03530,PROKKA_03874,PROKKA_03967,PROKKA_04189,PROKKA_04330,PROKKA_04545,PROKKA_04605,PROKKA_04686,PROKKA_05103,PROKKA_05128,PROKKA_05214,PROKKA_05347
ko00030	Pentose phosphate pathway	Metabolism	37	PROKKA_00051,PROKKA_00052,PROKKA_00186,PROKKA_00309,PROKKA_00446,PROKKA_00903,PROKKA_01286,PROKKA_01288,PROKKA_01492,PROKKA_01712,PROKKA_01728,PROKKA_01729,PROKKA_02035,PROKKA_02040,PROKKA_02530,PROKKA_02976,PROKKA_03187,PROKKA_03363,PROKKA_03609,PROKKA_03640,PROKKA_03643,PROKKA_03653,PROKKA_03654,PROKKA_03655,PROKKA_03656,PROKKA_03657,PROKKA_03659,PROKKA_03660,PROKKA_04512,PROKKA_05139,PROKKA_05…
ko00040	Pentose and glucuronate interconversions	Metabolism	7	PROKKA_02340,PROKKA_02571,PROKKA_03187,PROKKA_04104,PROKKA_05202,PROKKA_05279,PROKKA_05761
ko00680	Methane metabolism	Metabolism	30	PROKKA_00242,PROKKA_00260,PROKKA_00268,PROKKA_00309,PROKKA_00316,PROKKA_01170,PROKKA_01613,PROKKA_02278,PROKKA_02304,PROKKA_03076,PROKKA_03077,PROKKA_03319,PROKKA_03466,PROKKA_03541,PROKKA_04513,PROKKA_04645,PROKKA_04841,PROKKA_04856,PROKKA_04966,PROKKA_04967,PROKKA_05089,PROKKA_05139,PROKKA_05141,PROKKA_05156,PROKKA_05159,PROKKA_05341,PROKKA_05575,PROKKA_05576,PROKKA_05714,PROKKA_05722
ko04724	Glutamatergic synapse	Organismal Systems	2	PROKKA_01139,PROKKA_03351
ko00270	Cysteine and methionine metabolism	Metabolism	56	PROKKA_00024,PROKKA_00107,PROKKA_00136,PROKKA_00171,PROKKA_00251,PROKKA_00252,PROKKA_00316,PROKKA_00327,PROKKA_00564,PROKKA_00565,PROKKA_00566,PROKKA_00567,PROKKA_00678,PROKKA_00679,PROKKA_00683,PROKKA_00851,PROKKA_00852,PROKKA_01439,PROKKA_01440,PROKKA_01441,PROKKA_01442,PROKKA_01444,PROKKA_01447,PROKKA_01448,PROKKA_01479,PROKKA_02223,PROKKA_02314,PROKKA_02332,PROKKA_02356,PROKKA_02531,PROKKA_02…
ko00565	Ether lipid metabolism	Metabolism	1	PROKKA_02029
ko05120	Epithelial cell signaling in Helicobacter pylori infection	Human Diseases	2	PROKKA_00557,PROKKA_00558
ko00360	Phenylalanine metabolism	Metabolism	29	PROKKA_00556,PROKKA_00581,PROKKA_00913,PROKKA_00954,PROKKA_01145,PROKKA_01365,PROKKA_01666,PROKKA_01746,PROKKA_02001,PROKKA_02149,PROKKA_02246,PROKKA_02345,PROKKA_02465,PROKKA_02703,PROKKA_02740,PROKKA_02869,PROKKA_03379,PROKKA_03485,PROKKA_03529,PROKKA_03833,PROKKA_03861,PROKKA_04011,PROKKA_04483,PROKKA_04486,PROKKA_04915,PROKKA_05131,PROKKA_05246,PROKKA_05414,PROKKA_05776
ko00910	Nitrogen metabolism	Metabolism	21	PROKKA_00105,PROKKA_01050,PROKKA_01051,PROKKA_01052,PROKKA_01053,PROKKA_01060,PROKKA_01066,PROKKA_01067,PROKKA_01109,PROKKA_01217,PROKKA_01545,PROKKA_02052,PROKKA_03103,PROKKA_03351,PROKKA_03394,PROKKA_03587,PROKKA_03889,PROKKA_03957,PROKKA_04017,PROKKA_04877,PROKKA_05424
ko00642	Ethylbenzene degradation	Metabolism	1	PROKKA_05679
ko00909	Sesquiterpenoid and triterpenoid biosynthesis	Metabolism	1	PROKKA_03482
ko03430	Mismatch repair	Genetic Information Processing	32	PROKKA_00304,PROKKA_00361,PROKKA_00529,PROKKA_00539,PROKKA_00614,PROKKA_00811,PROKKA_00812,PROKKA_01090,PROKKA_01094,PROKKA_01869,PROKKA_01872,PROKKA_01961,PROKKA_01978,PROKKA_02064,PROKKA_02081,PROKKA_02438,PROKKA_02551,PROKKA_02827,PROKKA_02828,PROKKA_02957,PROKKA_03070,PROKKA_03229,PROKKA_03277,PROKKA_03278,PROKKA_03430,PROKKA_03502,PROKKA_03539,PROKKA_03814,PROKKA_03836,PROKKA_04155,PROKKA_04…
ko00130	Ubiquinone and other terpenoid-quinone biosynthesis	Metabolism	21	PROKKA_00038,PROKKA_00039,PROKKA_00040,PROKKA_00041,PROKKA_00042,PROKKA_00043,PROKKA_00044,PROKKA_00589,PROKKA_01365,PROKKA_01761,PROKKA_02111,PROKKA_02159,PROKKA_02638,PROKKA_03456,PROKKA_03605,PROKKA_03866,PROKKA_03936,PROKKA_04340,PROKKA_04884,PROKKA_05044,PROKKA_05726
ko05010	Alzheimer's disease	Human Diseases	2	PROKKA_00326,PROKKA_05572
ko00730	Thiamine metabolism	Metabolism	20	PROKKA_00178,PROKKA_00257,PROKKA_00258,PROKKA_00505,PROKKA_00537,PROKKA_00541,PROKKA_00814,PROKKA_01056,PROKKA_01206,PROKKA_01207,PROKKA_02360,PROKKA_03188,PROKKA_03472,PROKKA_05253,PROKKA_05553,PROKKA_05554,PROKKA_05555,PROKKA_05557,PROKKA_05562,PROKKA_05705
ko05111	Vibrio cholerae pathogenic cycle	Human Diseases	11	PROKKA_00107,PROKKA_00598,PROKKA_00643,PROKKA_01054,PROKKA_01216,PROKKA_01404,PROKKA_02075,PROKKA_03139,PROKKA_03140,PROKKA_04366,PROKKA_05569
ko03450	Non-homologous end-joining	Genetic Information Processing	1	PROKKA_05486
ko00260	Glycine	Metabolism	48	PROKKA_00567,PROKKA_00766,PROKKA_00767,PROKKA_00768,PROKKA_00827,PROKKA_00851,PROKKA_00852,PROKKA_00913,PROKKA_01170,PROKKA_01254,PROKKA_01425,PROKKA_01514,PROKKA_01642,PROKKA_01891,PROKKA_02223,PROKKA_02257,PROKKA_02278,PROKKA_02356,PROKKA_02511,PROKKA_02578,PROKKA_02579,PROKKA_03246,PROKKA_03247,PROKKA_03254,PROKKA_03319,PROKKA_03541,PROKKA_03624,PROKKA_03967,PROKKA_04070,PROKKA_04139,PROKKA_04…
ko03440	Homologous recombination	Genetic Information Processing	30	PROKKA_00304,PROKKA_00322,PROKKA_00517,PROKKA_00518,PROKKA_00529,PROKKA_00539,PROKKA_00544,PROKKA_00614,PROKKA_00639,PROKKA_01094,PROKKA_01869,PROKKA_01872,PROKKA_01961,PROKKA_01978,PROKKA_01980,PROKKA_02064,PROKKA_02081,PROKKA_02438,PROKKA_02957,PROKKA_03070,PROKKA_03072,PROKKA_03179,PROKKA_03192,PROKKA_03229,PROKKA_03267,PROKKA_03430,PROKKA_03502,PROKKA_03792,PROKKA_03814,PROKKA_03836
ko04112	Cell cycle - Caulobacter	Cellular Processes	10	PROKKA_00684,PROKKA_01434,PROKKA_01898,PROKKA_01956,PROKKA_01977,PROKKA_02480,PROKKA_03133,PROKKA_03302,PROKKA_04364,PROKKA_05366
ko00643	Styrene degradation	Metabolism	6	PROKKA_00954,PROKKA_01366,PROKKA_01367,PROKKA_02345,PROKKA_03485,PROKKA_04486
ko00620	Pyruvate metabolism	Metabolism	58	PROKKA_00024,PROKKA_00134,PROKKA_00242,PROKKA_00260,PROKKA_00268,PROKKA_00305,PROKKA_00307,PROKKA_00308,PROKKA_00310,PROKKA_00316,PROKKA_00568,PROKKA_00674,PROKKA_00806,PROKKA_00807,PROKKA_00827,PROKKA_01129,PROKKA_01153,PROKKA_01425,PROKKA_01458,PROKKA_01511,PROKKA_01512,PROKKA_01513,PROKKA_01514,PROKKA_01537,PROKKA_01603,PROKKA_02187,PROKKA_02197,PROKKA_02299,PROKKA_02300,PROKKA_02304,PROKKA_02…
ko00473	D-Alanine metabolism	Metabolism	14	PROKKA_00222,PROKKA_00782,PROKKA_00983,PROKKA_01338,PROKKA_01370,PROKKA_01377,PROKKA_01472,PROKKA_01746,PROKKA_02041,PROKKA_02358,PROKKA_04013,PROKKA_04015,PROKKA_04281,PROKKA_05246
ko00010	Glycolysis / Gluconeogenesis	Metabolism	61	PROKKA_00024,PROKKA_00134,PROKKA_00242,PROKKA_00260,PROKKA_00309,PROKKA_00310,PROKKA_00326,PROKKA_00568,PROKKA_00672,PROKKA_00827,PROKKA_01038,PROKKA_01179,PROKKA_01299,PROKKA_01425,PROKKA_01511,PROKKA_01512,PROKKA_01513,PROKKA_01514,PROKKA_01712,PROKKA_01735,PROKKA_01780,PROKKA_02278,PROKKA_02304,PROKKA_02397,PROKKA_02511,PROKKA_02512,PROKKA_02513,PROKKA_02514,PROKKA_02571,PROKKA_03076,PROKKA_03…
ko00592	alpha-Linolenic acid metabolism	Metabolism	1	PROKKA_05679
ko00770	Pantothenate and CoA biosynthesis	Metabolism	26	PROKKA_00325,PROKKA_00833,PROKKA_01375,PROKKA_01742,PROKKA_02165,PROKKA_02647,PROKKA_02674,PROKKA_02994,PROKKA_03114,PROKKA_03123,PROKKA_03178,PROKKA_03691,PROKKA_03837,PROKKA_03838,PROKKA_03839,PROKKA_03984,PROKKA_03985,PROKKA_03986,PROKKA_03988,PROKKA_04528,PROKKA_04553,PROKKA_04554,PROKKA_04555,PROKKA_04556,PROKKA_04557,PROKKA_05432
ko05340	Primary immunodeficiency	Human Diseases	1	PROKKA_05078
ko00430	Taurine and hypotaurine metabolism	Metabolism	7	PROKKA_00268,PROKKA_00282,PROKKA_01616,PROKKA_01708,PROKKA_02332,PROKKA_03889,PROKKA_05089
ko00900	Terpenoid backbone biosynthesis	Metabolism	17	PROKKA_00647,PROKKA_00656,PROKKA_00813,PROKKA_00814,PROKKA_01458,PROKKA_02885,PROKKA_02886,PROKKA_02971,PROKKA_03224,PROKKA_03226,PROKKA_03415,PROKKA_03685,PROKKA_03865,PROKKA_03867,PROKKA_03880,PROKKA_04258,PROKKA_05130
ko00626	Naphthalene degradation	Metabolism	12	PROKKA_00568,PROKKA_01038,PROKKA_01299,PROKKA_01735,PROKKA_01780,PROKKA_02397,PROKKA_03076,PROKKA_03527,PROKKA_03567,PROKKA_03649,PROKKA_03652,PROKKA_04856
ko00280	Valine	Metabolism	32	PROKKA_00390,PROKKA_00825,PROKKA_00827,PROKKA_00828,PROKKA_00829,PROKKA_00830,PROKKA_01425,PROKKA_01436,PROKKA_01458,PROKKA_01514,PROKKA_02145,PROKKA_02147,PROKKA_02149,PROKKA_02298,PROKKA_02301,PROKKA_02303,PROKKA_02511,PROKKA_02571,PROKKA_02850,PROKKA_03254,PROKKA_03415,PROKKA_03624,PROKKA_03988,PROKKA_04104,PROKKA_04495,PROKKA_04557,PROKKA_04833,PROKKA_05130,PROKKA_05132,PROKKA_05133,PROKKA_05…
ko03020	RNA polymerase	Genetic Information Processing	5	PROKKA_02903,PROKKA_02904,PROKKA_02938,PROKKA_03177,PROKKA_05135
ko00903	Limonene and pinene degradation	Metabolism	3	PROKKA_02149,PROKKA_02571,PROKKA_04104
ko00020	Citrate cycle (TCA cycle)	Metabolism	32	PROKKA_00134,PROKKA_00314,PROKKA_00315,PROKKA_00316,PROKKA_00394,PROKKA_00395,PROKKA_00396,PROKKA_00827,PROKKA_01153,PROKKA_01425,PROKKA_01511,PROKKA_01512,PROKKA_01513,PROKKA_01514,PROKKA_01537,PROKKA_02142,PROKKA_02511,PROKKA_02512,PROKKA_02513,PROKKA_02514,PROKKA_02719,PROKKA_03211,PROKKA_03212,PROKKA_03254,PROKKA_03272,PROKKA_03273,PROKKA_03426,PROKKA_03624,PROKKA_04124,PROKKA_04125,PROKKA_04…
ko03410	Base excision repair	Genetic Information Processing	14	PROKKA_00322,PROKKA_00323,PROKKA_00529,PROKKA_00650,PROKKA_01116,PROKKA_01151,PROKKA_01856,PROKKA_02828,PROKKA_03310,PROKKA_03312,PROKKA_03792,PROKKA_03831,PROKKA_05078,PROKKA_05430
ko00061	Fatty acid biosynthesis	Metabolism	27	PROKKA_00281,PROKKA_00307,PROKKA_00308,PROKKA_00806,PROKKA_00807,PROKKA_00855,PROKKA_01294,PROKKA_01465,PROKKA_02299,PROKKA_02300,PROKKA_02646,PROKKA_03195,PROKKA_03196,PROKKA_03261,PROKKA_03484,PROKKA_03492,PROKKA_03648,PROKKA_03704,PROKKA_04161,PROKKA_04206,PROKKA_04207,PROKKA_04448,PROKKA_04577,PROKKA_04650,PROKKA_04913,PROKKA_05196,PROKKA_05538
ko00523	Polyketide sugar unit biosynthesis	Metabolism	14	PROKKA_00176,PROKKA_02235,PROKKA_03343,PROKKA_03666,PROKKA_03923,PROKKA_04162,PROKKA_04163,PROKKA_04164,PROKKA_04165,PROKKA_04787,PROKKA_05210,PROKKA_05211,PROKKA_05212,PROKKA_05213
ko00195	Photosynthesis	Metabolism	8	PROKKA_05163,PROKKA_05164,PROKKA_05165,PROKKA_05166,PROKKA_05167,PROKKA_05168,PROKKA_05169,PROKKA_05170
ko01200	Carbon metabolism	Metabolism	139	PROKKA_00052,PROKKA_00134,PROKKA_00186,PROKKA_00242,PROKKA_00260,PROKKA_00268,PROKKA_00305,PROKKA_00307,PROKKA_00308,PROKKA_00309,PROKKA_00310,PROKKA_00314,PROKKA_00315,PROKKA_00316,PROKKA_00326,PROKKA_00390,PROKKA_00394,PROKKA_00395,PROKKA_00396,PROKKA_00446,PROKKA_00672,PROKKA_00682,PROKKA_00766,PROKKA_00767,PROKKA_00768,PROKKA_00806,PROKKA_00807,PROKKA_00810,PROKKA_00827,PROKKA_00851,PROKKA_00…
ko00071	Fatty acid degradation	Metabolism	35	PROKKA_00386,PROKKA_00388,PROKKA_00390,PROKKA_00568,PROKKA_01038,PROKKA_01299,PROKKA_01458,PROKKA_01735,PROKKA_01780,PROKKA_02145,PROKKA_02149,PROKKA_02298,PROKKA_02397,PROKKA_02571,PROKKA_03076,PROKKA_03412,PROKKA_03414,PROKKA_03415,PROKKA_03527,PROKKA_03567,PROKKA_03606,PROKKA_03649,PROKKA_03652,PROKKA_04104,PROKKA_04276,PROKKA_04833,PROKKA_04856,PROKKA_04927,PROKKA_05130,PROKKA_05132,PROKKA_05…
ko01040	Biosynthesis of unsaturated fatty acids	Metabolism	17	PROKKA_00281,PROKKA_00855,PROKKA_00936,PROKKA_01294,PROKKA_01465,PROKKA_01909,PROKKA_02742,PROKKA_03196,PROKKA_03261,PROKKA_03484,PROKKA_03492,PROKKA_03648,PROKKA_03704,PROKKA_04448,PROKKA_04650,PROKKA_04913,PROKKA_05538
ko00253	Tetracycline biosynthesis	Metabolism	6	PROKKA_00307,PROKKA_00308,PROKKA_00806,PROKKA_00807,PROKKA_02299,PROKKA_02300
ko00120	Primary bile acid biosynthesis	Metabolism	1	PROKKA_03284
ko04066	HIF-1 signaling pathway	Environmental Information Processing	7	PROKKA_00326,PROKKA_01511,PROKKA_01512,PROKKA_02513,PROKKA_02514,PROKKA_05572,PROKKA_05576
ko00312	beta-Lactam resistance	Human Diseases	43	PROKKA_00412,PROKKA_00561,PROKKA_00831,PROKKA_00924,PROKKA_01311,PROKKA_01312,PROKKA_01319,PROKKA_01320,PROKKA_01536,PROKKA_01565,PROKKA_01732,PROKKA_01762,PROKKA_01984,PROKKA_02186,PROKKA_02288,PROKKA_02290,PROKKA_02404,PROKKA_02591,PROKKA_02594,PROKKA_02741,PROKKA_02775,PROKKA_03132,PROKKA_03453,PROKKA_03454,PROKKA_03455,PROKKA_03584,PROKKA_03829,PROKKA_03925,PROKKA_04194,PROKKA_04196,PROKKA_04…
ko00361	Chlorocyclohexane and chlorobenzene degradation	Metabolism	5	PROKKA_02470,PROKKA_03066,PROKKA_03697,PROKKA_05067,PROKKA_05068
ko01053	Biosynthesis of siderophore group nonribosomal peptides	Metabolism	6	PROKKA_00039,PROKKA_02158,PROKKA_02159,PROKKA_02160,PROKKA_02161,PROKKA_02162
ko00780	Biotin metabolism	Metabolism	29	PROKKA_00281,PROKKA_00855,PROKKA_00871,PROKKA_00872,PROKKA_00873,PROKKA_00874,PROKKA_00875,PROKKA_01294,PROKKA_01465,PROKKA_02377,PROKKA_02382,PROKKA_02538,PROKKA_02646,PROKKA_03196,PROKKA_03261,PROKKA_03484,PROKKA_03492,PROKKA_03648,PROKKA_03704,PROKKA_03842,PROKKA_04161,PROKKA_04206,PROKKA_04448,PROKKA_04650,PROKKA_04739,PROKKA_04913,PROKKA_05030,PROKKA_05196,PROKKA_05538
ko04146	Peroxisome	Cellular Processes	12	PROKKA_00315,PROKKA_00386,PROKKA_02301,PROKKA_02766,PROKKA_03412,PROKKA_03414,PROKKA_03606,PROKKA_04225,PROKKA_04276,PROKKA_04864,PROKKA_05426,PROKKA_05452
ko00591	Linoleic acid metabolism	Metabolism	1	PROKKA_03335
ko04011	MAPK signaling pathway - yeast	Environmental Information Processing	3	PROKKA_02756,PROKKA_03690,PROKKA_04918
ko04727	GABAergic synapse	Organismal Systems	2	PROKKA_01139,PROKKA_03351
ko00640	Propanoate metabolism	Metabolism	31	PROKKA_00024,PROKKA_00242,PROKKA_00260,PROKKA_00268,PROKKA_00307,PROKKA_00308,PROKKA_00806,PROKKA_00807,PROKKA_01129,PROKKA_01458,PROKKA_01706,PROKKA_01707,PROKKA_02143,PROKKA_02144,PROKKA_02147,PROKKA_02149,PROKKA_02299,PROKKA_02300,PROKKA_02303,PROKKA_02304,PROKKA_02571,PROKKA_02850,PROKKA_03211,PROKKA_03212,PROKKA_03415,PROKKA_04104,PROKKA_04484,PROKKA_04495,PROKKA_05089,PROKKA_05130,PROKKA_05…
ko00980	Metabolism of xenobiotics by cytochrome P450	Metabolism	12	PROKKA_01038,PROKKA_01299,PROKKA_01735,PROKKA_01780,PROKKA_02397,PROKKA_02550,PROKKA_03076,PROKKA_03527,PROKKA_03567,PROKKA_03649,PROKKA_03652,PROKKA_04856
ko03070	Bacterial secretion system	Environmental Information Processing	22	PROKKA_00522,PROKKA_00527,PROKKA_00693,PROKKA_00694,PROKKA_01677,PROKKA_01757,PROKKA_01758,PROKKA_01974,PROKKA_02479,PROKKA_02881,PROKKA_02895,PROKKA_02931,PROKKA_03200,PROKKA_03202,PROKKA_04083,PROKKA_04212,PROKKA_04319,PROKKA_04673,PROKKA_05298,PROKKA_05421,PROKKA_05580,PROKKA_05665
ko01230	Biosynthesis of amino acids	Metabolism	160	PROKKA_00107,PROKKA_00136,PROKKA_00198,PROKKA_00275,PROKKA_00276,PROKKA_00309,PROKKA_00310,PROKKA_00314,PROKKA_00315,PROKKA_00326,PROKKA_00446,PROKKA_00502,PROKKA_00564,PROKKA_00565,PROKKA_00566,PROKKA_00567,PROKKA_00581,PROKKA_00603,PROKKA_00609,PROKKA_00678,PROKKA_00679,PROKKA_00683,PROKKA_00759,PROKKA_00792,PROKKA_00851,PROKKA_00852,PROKKA_00853,PROKKA_00857,PROKKA_00858,PROKKA_00859,PROKKA_00…
ko04726	Serotonergic synapse	Organismal Systems	2	PROKKA_00913,PROKKA_04483
ko04940	Type I diabetes mellitus	Human Diseases	1	PROKKA_03046
ko00720	Carbon fixation pathways in prokaryotes	Metabolism	35	PROKKA_00242,PROKKA_00260,PROKKA_00268,PROKKA_00307,PROKKA_00308,PROKKA_00315,PROKKA_00316,PROKKA_00394,PROKKA_00395,PROKKA_00396,PROKKA_00682,PROKKA_00806,PROKKA_00807,PROKKA_00810,PROKKA_01032,PROKKA_01153,PROKKA_01458,PROKKA_01537,PROKKA_02299,PROKKA_02300,PROKKA_02302,PROKKA_02303,PROKKA_02304,PROKKA_03211,PROKKA_03212,PROKKA_03272,PROKKA_03273,PROKKA_03415,PROKKA_03426,PROKKA_04495,PROKKA_04…
ko00830	Retinol metabolism	Metabolism	11	PROKKA_01038,PROKKA_01299,PROKKA_01735,PROKKA_01780,PROKKA_02397,PROKKA_03076,PROKKA_03527,PROKKA_03567,PROKKA_03649,PROKKA_03652,PROKKA_04856
ko00340	Histidine metabolism	Metabolism	20	PROKKA_00913,PROKKA_02571,PROKKA_02703,PROKKA_03389,PROKKA_03390,PROKKA_03391,PROKKA_03392,PROKKA_03861,PROKKA_03970,PROKKA_03971,PROKKA_03972,PROKKA_03973,PROKKA_03974,PROKKA_03975,PROKKA_03976,PROKKA_03977,PROKKA_03978,PROKKA_03979,PROKKA_04104,PROKKA_04483
ko05134	Legionellosis	Human Diseases	3	PROKKA_00395,PROKKA_03046,PROKKA_04684
ko00950	Isoquinoline alkaloid biosynthesis	Metabolism	3	PROKKA_00913,PROKKA_03833,PROKKA_04483
ko00500	Starch and sucrose metabolism	Metabolism	29	PROKKA_00027,PROKKA_00028,PROKKA_00029,PROKKA_00030,PROKKA_00031,PROKKA_00206,PROKKA_00339,PROKKA_00672,PROKKA_00788,PROKKA_01179,PROKKA_01213,PROKKA_01467,PROKKA_01468,PROKKA_01643,PROKKA_01654,PROKKA_01655,PROKKA_01904,PROKKA_03669,PROKKA_03689,PROKKA_03783,PROKKA_03844,PROKKA_04223,PROKKA_05155,PROKKA_05202,PROKKA_05279,PROKKA_05471,PROKKA_05760,PROKKA_05761,PROKKA_05782
ko03030	DNA replication	Genetic Information Processing	28	PROKKA_00304,PROKKA_00322,PROKKA_00357,PROKKA_00539,PROKKA_00614,PROKKA_00642,PROKKA_01094,PROKKA_01869,PROKKA_01872,PROKKA_01956,PROKKA_01961,PROKKA_01978,PROKKA_02064,PROKKA_02081,PROKKA_02438,PROKKA_02828,PROKKA_02957,PROKKA_03070,PROKKA_03210,PROKKA_03229,PROKKA_03430,PROKKA_03502,PROKKA_03792,PROKKA_03814,PROKKA_03836,PROKKA_04750,PROKKA_04754,PROKKA_05366
ko05203	Viral carcinogenesis	Human Diseases	2	PROKKA_00310,PROKKA_03706
ko00627	Aminobenzoate degradation	Metabolism	11	PROKKA_00591,PROKKA_00921,PROKKA_00954,PROKKA_01706,PROKKA_01707,PROKKA_02149,PROKKA_02345,PROKKA_02744,PROKKA_04486,PROKKA_04927,PROKKA_05725
ko00960	Tropane	Metabolism	3	PROKKA_02703,PROKKA_03833,PROKKA_03861
ko02010	ABC transporters	Environmental Information Processing	175	PROKKA_00065,PROKKA_00066,PROKKA_00076,PROKKA_00116,PROKKA_00117,PROKKA_00157,PROKKA_00158,PROKKA_00240,PROKKA_00402,PROKKA_00412,PROKKA_00653,PROKKA_00654,PROKKA_00663,PROKKA_00664,PROKKA_00665,PROKKA_00666,PROKKA_00918,PROKKA_00924,PROKKA_01080,PROKKA_01107,PROKKA_01111,PROKKA_01195,PROKKA_01197,PROKKA_01198,PROKKA_01199,PROKKA_01224,PROKKA_01225,PROKKA_01295,PROKKA_01296,PROKKA_01297,PROKKA_01…
ko03018	RNA degradation	Genetic Information Processing	26	PROKKA_00452,PROKKA_00483,PROKKA_00490,PROKKA_00623,PROKKA_00649,PROKKA_01034,PROKKA_01372,PROKKA_01489,PROKKA_01506,PROKKA_01939,PROKKA_02084,PROKKA_02262,PROKKA_02555,PROKKA_02987,PROKKA_03046,PROKKA_03240,PROKKA_03249,PROKKA_03342,PROKKA_03843,PROKKA_03895,PROKKA_04720,PROKKA_04736,PROKKA_05142,PROKKA_05195,PROKKA_05576,PROKKA_05582
ko00310	Lysine degradation	Metabolism	16	PROKKA_01458,PROKKA_01702,PROKKA_01704,PROKKA_01706,PROKKA_01707,PROKKA_01746,PROKKA_02149,PROKKA_02571,PROKKA_02852,PROKKA_03415,PROKKA_04061,PROKKA_04104,PROKKA_04124,PROKKA_04125,PROKKA_05130,PROKKA_05246
ko00945	Stilbenoid	Metabolism	2	PROKKA_00556,PROKKA_02246
ko00290	Valine	Metabolism	17	PROKKA_00825,PROKKA_02257,PROKKA_03980,PROKKA_03981,PROKKA_03982,PROKKA_03983,PROKKA_03984,PROKKA_03985,PROKKA_03986,PROKKA_03988,PROKKA_04552,PROKKA_04553,PROKKA_04554,PROKKA_04555,PROKKA_04556,PROKKA_04557,PROKKA_05432
ko00550	Peptidoglycan biosynthesis	Metabolism	43	PROKKA_00047,PROKKA_00214,PROKKA_00398,PROKKA_00561,PROKKA_00684,PROKKA_00831,PROKKA_00952,PROKKA_01370,PROKKA_01371,PROKKA_01401,PROKKA_01536,PROKKA_01565,PROKKA_01762,PROKKA_01790,PROKKA_02023,PROKKA_02288,PROKKA_02310,PROKKA_02338,PROKKA_02358,PROKKA_02399,PROKKA_02455,PROKKA_03056,PROKKA_03127,PROKKA_03129,PROKKA_03130,PROKKA_03131,PROKKA_03132,PROKKA_03133,PROKKA_03134,PROKKA_03302,PROKKA_03…
ko04626	Plant-pathogen interaction	Organismal Systems	2	PROKKA_04331,PROKKA_04684
ko01054	Nonribosomal peptide structures	Metabolism	3	PROKKA_00149,PROKKA_01779,PROKKA_02388
ko00750	Vitamin B6 metabolism	Metabolism	8	PROKKA_00634,PROKKA_00894,PROKKA_00915,PROKKA_03057,PROKKA_03058,PROKKA_04439,PROKKA_04967,PROKKA_05062
ko01051	Biosynthesis of ansamycins	Metabolism	2	PROKKA_03363,PROKKA_03655
ko00072	Synthesis and degradation of ketone bodies	Metabolism	6	PROKKA_01450,PROKKA_01458,PROKKA_02301,PROKKA_02401,PROKKA_03415,PROKKA_05130
ko04622	RIG-I-like receptor signaling pathway	Organismal Systems	2	PROKKA_04513,PROKKA_05341
ko00480	Glutathione metabolism	Metabolism	14	PROKKA_00315,PROKKA_00844,PROKKA_01044,PROKKA_01288,PROKKA_01728,PROKKA_02282,PROKKA_02550,PROKKA_03079,PROKKA_03653,PROKKA_03654,PROKKA_03656,PROKKA_05106,PROKKA_05268,PROKKA_05758
ko04068	FoxO signaling pathway	Environmental Information Processing	4	PROKKA_02766,PROKKA_04225,PROKKA_04864,PROKKA_05452
ko00790	Folate biosynthesis	Metabolism	27	PROKKA_00177,PROKKA_00179,PROKKA_00182,PROKKA_00183,PROKKA_00479,PROKKA_00591,PROKKA_01055,PROKKA_01058,PROKKA_01059,PROKKA_01763,PROKKA_01942,PROKKA_02056,PROKKA_02744,PROKKA_02997,PROKKA_02998,PROKKA_02999,PROKKA_03000,PROKKA_03001,PROKKA_03002,PROKKA_03470,PROKKA_03474,PROKKA_03475,PROKKA_03868,PROKKA_04042,PROKKA_04043,PROKKA_04044,PROKKA_04045
ko00670	One carbon pool by folate	Metabolism	16	PROKKA_00670,PROKKA_00682,PROKKA_00683,PROKKA_00766,PROKKA_00810,PROKKA_01032,PROKKA_01170,PROKKA_01763,PROKKA_01764,PROKKA_02056,PROKKA_02820,PROKKA_02821,PROKKA_03181,PROKKA_05156,PROKKA_05159,PROKKA_05282
ko00300	Lysine biosynthesis	Metabolism	37	PROKKA_00198,PROKKA_00860,PROKKA_00990,PROKKA_01371,PROKKA_01473,PROKKA_01502,PROKKA_01503,PROKKA_01606,PROKKA_01790,PROKKA_01999,PROKKA_02129,PROKKA_02223,PROKKA_02330,PROKKA_02338,PROKKA_02356,PROKKA_02357,PROKKA_02425,PROKKA_02572,PROKKA_02645,PROKKA_02765,PROKKA_03129,PROKKA_03246,PROKKA_03247,PROKKA_03248,PROKKA_03293,PROKKA_03494,PROKKA_03688,PROKKA_03847,PROKKA_03963,PROKKA_04061,PROKKA_04…
ko00940	Phenylpropanoid biosynthesis	Metabolism	2	PROKKA_00556,PROKKA_02246
ko00051	Fructose and mannose metabolism	Metabolism	15	PROKKA_00309,PROKKA_00668,PROKKA_01429,PROKKA_02876,PROKKA_03300,PROKKA_03335,PROKKA_03337,PROKKA_03338,PROKKA_03543,PROKKA_05139,PROKKA_05141,PROKKA_05157,PROKKA_05506,PROKKA_05574,PROKKA_05722
ko00362	Benzoate degradation	Metabolism	16	PROKKA_00568,PROKKA_01145,PROKKA_01458,PROKKA_01666,PROKKA_02001,PROKKA_02149,PROKKA_02208,PROKKA_02481,PROKKA_02569,PROKKA_02740,PROKKA_03415,PROKKA_04473,PROKKA_05099,PROKKA_05130,PROKKA_05131,PROKKA_05679
ko00633	Nitrotoluene degradation	Metabolism	4	PROKKA_01073,PROKKA_03393,PROKKA_03708,PROKKA_04776
ko00230	Purine metabolism	Metabolism	95	PROKKA_00081,PROKKA_00113,PROKKA_00304,PROKKA_00310,PROKKA_00322,PROKKA_00452,PROKKA_00453,PROKKA_00530,PROKKA_00531,PROKKA_00539,PROKKA_00593,PROKKA_00614,PROKKA_00618,PROKKA_00866,PROKKA_00890,PROKKA_00896,PROKKA_00903,PROKKA_00904,PROKKA_01217,PROKKA_01488,PROKKA_01528,PROKKA_01593,PROKKA_01869,PROKKA_01872,PROKKA_01940,PROKKA_01955,PROKKA_01978,PROKKA_02064,PROKKA_02081,PROKKA_02128,PROKKA_02…
ko05152	Tuberculosis	Human Diseases	6	PROKKA_00483,PROKKA_00623,PROKKA_00663,PROKKA_01989,PROKKA_03046,PROKKA_05195
ko00660	C5-Branched dibasic acid metabolism	Metabolism	11	PROKKA_03211,PROKKA_03212,PROKKA_03980,PROKKA_03981,PROKKA_03982,PROKKA_03985,PROKKA_03986,PROKKA_04555,PROKKA_04556,PROKKA_05431,PROKKA_05432
ko00590	Arachidonic acid metabolism	Metabolism	1	PROKKA_01044
ko00450	Selenocompound metabolism	Metabolism	27	PROKKA_00050,PROKKA_00251,PROKKA_00391,PROKKA_00618,PROKKA_00678,PROKKA_00679,PROKKA_00683,PROKKA_00946,PROKKA_01240,PROKKA_01479,PROKKA_01528,PROKKA_02531,PROKKA_02872,PROKKA_02908,PROKKA_02909,PROKKA_02964,PROKKA_03234,PROKKA_03577,PROKKA_03885,PROKKA_03959,PROKKA_04154,PROKKA_04778,PROKKA_05327,PROKKA_05649,PROKKA_05705,PROKKA_05753,PROKKA_05774
ko02060	Phosphotransferase system (PTS)	Environmental Information Processing	24	PROKKA_01138,PROKKA_01429,PROKKA_01430,PROKKA_01654,PROKKA_02250,PROKKA_02251,PROKKA_02690,PROKKA_02691,PROKKA_02692,PROKKA_03338,PROKKA_05155,PROKKA_05264,PROKKA_05265,PROKKA_05266,PROKKA_05269,PROKKA_05270,PROKKA_05271,PROKKA_05333,PROKKA_05350,PROKKA_05471,PROKKA_05503,PROKKA_05504,PROKKA_05505,PROKKA_05506
ko00920	Sulfur metabolism	Metabolism	27	PROKKA_00116,PROKKA_00117,PROKKA_00567,PROKKA_00588,PROKKA_00618,PROKKA_00679,PROKKA_01291,PROKKA_01528,PROKKA_02664,PROKKA_02665,PROKKA_02666,PROKKA_02667,PROKKA_02767,PROKKA_02768,PROKKA_02769,PROKKA_02889,PROKKA_02908,PROKKA_02909,PROKKA_02996,PROKKA_03234,PROKKA_03801,PROKKA_03958,PROKKA_03959,PROKKA_03960,PROKKA_04572,PROKKA_04778,PROKKA_05071
ko02020	Two-component system	Environmental Information Processing	238	PROKKA_00056,PROKKA_00057,PROKKA_00058,PROKKA_00059,PROKKA_00060,PROKKA_00061,PROKKA_00065,PROKKA_00066,PROKKA_00069,PROKKA_00076,PROKKA_00077,PROKKA_00086,PROKKA_00094,PROKKA_00103,PROKKA_00104,PROKKA_00123,PROKKA_00124,PROKKA_00157,PROKKA_00158,PROKKA_00193,PROKKA_00229,PROKKA_00235,PROKKA_00305,PROKKA_00320,PROKKA_00321,PROKKA_00341,PROKKA_00342,PROKKA_00377,PROKKA_00378,PROKKA_00399,PROKKA_00…
ko05034	Alcoholism	Human Diseases	2	PROKKA_00913,PROKKA_04483
ko03420	Nucleotide excision repair	Genetic Information Processing	13	PROKKA_00322,PROKKA_00392,PROKKA_01090,PROKKA_02551,PROKKA_02827,PROKKA_02828,PROKKA_02979,PROKKA_03792,PROKKA_04155,PROKKA_04241,PROKKA_04320,PROKKA_05318,PROKKA_05319
ko00363	Bisphenol degradation	Metabolism	1	PROKKA_03335
ko05014	Amyotrophic lateral sclerosis (ALS)	Human Diseases	4	PROKKA_02766,PROKKA_04225,PROKKA_04864,PROKKA_05452
ko04728	Dopaminergic synapse	Organismal Systems	2	PROKKA_00913,PROKKA_04483
ko00281	Geraniol degradation	Metabolism	3	PROKKA_02149,PROKKA_02301,PROKKA_05679
ko00983	Drug metabolism - other enzymes	Metabolism	15	PROKKA_00081,PROKKA_00559,PROKKA_00636,PROKKA_01073,PROKKA_02128,PROKKA_02597,PROKKA_02754,PROKKA_02991,PROKKA_02992,PROKKA_03048,PROKKA_03055,PROKKA_03404,PROKKA_03762,PROKKA_04509,PROKKA_05144
ko04964	Proximal tubule bicarbonate reclamation	Organismal Systems	1	PROKKA_01139
ko05200	Pathways in cancer	Human Diseases	1	PROKKA_04629
ko01212	Fatty acid metabolism	Metabolism	48	PROKKA_00281,PROKKA_00307,PROKKA_00308,PROKKA_00386,PROKKA_00388,PROKKA_00390,PROKKA_00806,PROKKA_00807,PROKKA_00855,PROKKA_01294,PROKKA_01458,PROKKA_01465,PROKKA_02145,PROKKA_02149,PROKKA_02298,PROKKA_02299,PROKKA_02300,PROKKA_02646,PROKKA_02742,PROKKA_03195,PROKKA_03196,PROKKA_03261,PROKKA_03412,PROKKA_03414,PROKKA_03415,PROKKA_03484,PROKKA_03492,PROKKA_03606,PROKKA_03648,PROKKA_03704,PROKKA_04…
ko00740	Riboflavin metabolism	Metabolism	7	PROKKA_00877,PROKKA_00878,PROKKA_00879,PROKKA_00880,PROKKA_01724,PROKKA_03237,PROKKA_03238
ko00710	Carbon fixation in photosynthetic organisms	Metabolism	15	PROKKA_00134,PROKKA_00316,PROKKA_00326,PROKKA_00446,PROKKA_02530,PROKKA_03187,PROKKA_03363,PROKKA_03655,PROKKA_05139,PROKKA_05141,PROKKA_05157,PROKKA_05572,PROKKA_05573,PROKKA_05574,PROKKA_05722
ko00052	Galactose metabolism	Metabolism	14	PROKKA_00309,PROKKA_00672,PROKKA_01131,PROKKA_01179,PROKKA_01213,PROKKA_01467,PROKKA_01936,PROKKA_03689,PROKKA_03721,PROKKA_04753,PROKKA_05202,PROKKA_05217,PROKKA_05760,PROKKA_05761
ko00970	Aminoacyl-tRNA biosynthesis	Genetic Information Processing	40	PROKKA_00050,PROKKA_00164,PROKKA_00210,PROKKA_00247,PROKKA_00333,PROKKA_00350,PROKKA_00351,PROKKA_00353,PROKKA_00478,PROKKA_00535,PROKKA_00536,PROKKA_00551,PROKKA_00946,PROKKA_01112,PROKKA_01181,PROKKA_01788,PROKKA_01793,PROKKA_01798,PROKKA_02181,PROKKA_02343,PROKKA_02843,PROKKA_02844,PROKKA_02845,PROKKA_02887,PROKKA_02890,PROKKA_02964,PROKKA_03005,PROKKA_03060,PROKKA_03149,PROKKA_03181,PROKKA_03…
ko00520	Amino sugar and nucleotide sugar metabolism	Metabolism	42	PROKKA_00028,PROKKA_00029,PROKKA_00144,PROKKA_00668,PROKKA_00672,PROKKA_01124,PROKKA_01131,PROKKA_01132,PROKKA_01138,PROKKA_01179,PROKKA_01194,PROKKA_01258,PROKKA_01260,PROKKA_01423,PROKKA_01424,PROKKA_01643,PROKKA_01879,PROKKA_01918,PROKKA_01936,PROKKA_02253,PROKKA_02975,PROKKA_03134,PROKKA_03299,PROKKA_03300,PROKKA_03330,PROKKA_03668,PROKKA_03669,PROKKA_03689,PROKKA_03721,PROKKA_04464,PROKKA_05…
ko00524	Butirosin and neomycin biosynthesis	Metabolism	3	PROKKA_00672,PROKKA_01179,PROKKA_03689
ko05146	Amoebiasis	Human Diseases	1	PROKKA_01255
ko00400	Phenylalanine	Metabolism	21	PROKKA_00502,PROKKA_00581,PROKKA_00603,PROKKA_00759,PROKKA_00792,PROKKA_02701,PROKKA_02702,PROKKA_02703,PROKKA_02704,PROKKA_02706,PROKKA_03833,PROKKA_03861,PROKKA_03862,PROKKA_03863,PROKKA_04139,PROKKA_04140,PROKKA_04141,PROKKA_04142,PROKKA_04143,PROKKA_04144,PROKKA_04145
ko01220	Degradation of aromatic compounds	Metabolism	24	PROKKA_00568,PROKKA_01038,PROKKA_01145,PROKKA_01299,PROKKA_01666,PROKKA_01735,PROKKA_01780,PROKKA_02001,PROKKA_02208,PROKKA_02331,PROKKA_02397,PROKKA_02481,PROKKA_02569,PROKKA_02740,PROKKA_03076,PROKKA_03527,PROKKA_03529,PROKKA_03567,PROKKA_03649,PROKKA_03652,PROKKA_04473,PROKKA_04856,PROKKA_05099,PROKKA_05776
ko00240	Pyrimidine metabolism	Metabolism	80	PROKKA_00049,PROKKA_00113,PROKKA_00304,PROKKA_00322,PROKKA_00391,PROKKA_00417,PROKKA_00418,PROKKA_00452,PROKKA_00539,PROKKA_00559,PROKKA_00611,PROKKA_00614,PROKKA_00636,PROKKA_00866,PROKKA_00890,PROKKA_00904,PROKKA_00905,PROKKA_01240,PROKKA_01644,PROKKA_01764,PROKKA_01869,PROKKA_01872,PROKKA_01978,PROKKA_02064,PROKKA_02081,PROKKA_02438,PROKKA_02597,PROKKA_02754,PROKKA_02872,PROKKA_02903,PROKKA_02…
ko03060	Protein export	Genetic Information Processing	25	PROKKA_00522,PROKKA_00527,PROKKA_01163,PROKKA_01677,PROKKA_01757,PROKKA_01758,PROKKA_01974,PROKKA_02086,PROKKA_02479,PROKKA_02895,PROKKA_02931,PROKKA_03151,PROKKA_03200,PROKKA_03202,PROKKA_03208,PROKKA_04111,PROKKA_04243,PROKKA_04319,PROKKA_04673,PROKKA_04817,PROKKA_04828,PROKKA_05298,PROKKA_05421,PROKKA_05580,PROKKA_05665
ko00440	Phosphonate and phosphinate metabolism	Metabolism	5	PROKKA_00974,PROKKA_02256,PROKKA_02547,PROKKA_04062,PROKKA_04063
ko00121	Secondary bile acid biosynthesis	Metabolism	1	PROKKA_03284
ko03050	Proteasome	Genetic Information Processing	1	PROKKA_02993
ko00250	Alanine	Metabolism	34	PROKKA_00149,PROKKA_00275,PROKKA_00276,PROKKA_00282,PROKKA_00506,PROKKA_01109,PROKKA_01139,PROKKA_01260,PROKKA_01445,PROKKA_01616,PROKKA_01632,PROKKA_01751,PROKKA_01779,PROKKA_01955,PROKKA_02388,PROKKA_02813,PROKKA_02818,PROKKA_02831,PROKKA_02850,PROKKA_02852,PROKKA_03156,PROKKA_03158,PROKKA_03159,PROKKA_03351,PROKKA_03394,PROKKA_03490,PROKKA_03833,PROKKA_03884,PROKKA_03889,PROKKA_04227,PROKKA_04…
ko00561	Glycerolipid metabolism	Metabolism	16	PROKKA_00033,PROKKA_00635,PROKKA_01127,PROKKA_01254,PROKKA_01336,PROKKA_01760,PROKKA_02255,PROKKA_02355,PROKKA_02571,PROKKA_03194,PROKKA_03437,PROKKA_04104,PROKKA_04331,PROKKA_04513,PROKKA_05341,PROKKA_05343
ko00630	Glyoxylate and dicarboxylate metabolism	Metabolism	42	PROKKA_00314,PROKKA_00316,PROKKA_00317,PROKKA_01170,PROKKA_01232,PROKKA_01254,PROKKA_01301,PROKKA_01458,PROKKA_01545,PROKKA_01613,PROKKA_01770,PROKKA_01782,PROKKA_02142,PROKKA_02146,PROKKA_02303,PROKKA_02495,PROKKA_02609,PROKKA_02766,PROKKA_02849,PROKKA_03103,PROKKA_03180,PROKKA_03351,PROKKA_03415,PROKKA_03426,PROKKA_03466,PROKKA_03968,PROKKA_04072,PROKKA_04076,PROKKA_04086,PROKKA_04092,PROKKA_04…
ko00600	Sphingolipid metabolism	Metabolism	2	PROKKA_02028,PROKKA_02516
ko01055	Biosynthesis of vancomycin group antibiotics	Metabolism	4	PROKKA_03666,PROKKA_04163,PROKKA_04787,PROKKA_05213
ko00540	Lipopolysaccharide biosynthesis	Metabolism	4	PROKKA_00203,PROKKA_00922,PROKKA_01776,PROKKA_03311
ko04070	Phosphatidylinositol signaling system	Environmental Information Processing	3	PROKKA_00635,PROKKA_01526,PROKKA_03225
ko05132	Salmonella infection	Human Diseases	1	PROKKA_04684
ko05030	Cocaine addiction	Human Diseases	2	PROKKA_00913,PROKKA_04483
ko04910	Insulin signaling pathway	Organismal Systems	1	PROKKA_00031
ko00650	Butanoate metabolism	Metabolism	43	PROKKA_00317,PROKKA_00390,PROKKA_00394,PROKKA_00395,PROKKA_00396,PROKKA_00568,PROKKA_00577,PROKKA_00824,PROKKA_00826,PROKKA_01129,PROKKA_01450,PROKKA_01458,PROKKA_01706,PROKKA_01707,PROKKA_01893,PROKKA_02031,PROKKA_02145,PROKKA_02149,PROKKA_02298,PROKKA_02301,PROKKA_02302,PROKKA_02401,PROKKA_02850,PROKKA_02852,PROKKA_03335,PROKKA_03415,PROKKA_03985,PROKKA_03986,PROKKA_04071,PROKKA_04072,PROKKA_04…
ko00982	Drug metabolism - cytochrome P450	Metabolism	14	PROKKA_00913,PROKKA_01038,PROKKA_01299,PROKKA_01735,PROKKA_01780,PROKKA_02397,PROKKA_02550,PROKKA_03076,PROKKA_03527,PROKKA_03567,PROKKA_03649,PROKKA_03652,PROKKA_04483,PROKKA_04856
ko00401	Novobiocin biosynthesis	Metabolism	4	PROKKA_02702,PROKKA_02703,PROKKA_03833,PROKKA_03861
ko02030	Bacterial chemotaxis	Cellular Processes	29	PROKKA_00399,PROKKA_00400,PROKKA_01202,PROKKA_01222,PROKKA_01580,PROKKA_01598,PROKKA_01907,PROKKA_02022,PROKKA_02036,PROKKA_03303,PROKKA_04257,PROKKA_04362,PROKKA_04363,PROKKA_04408,PROKKA_04680,PROKKA_04681,PROKKA_04689,PROKKA_04698,PROKKA_04711,PROKKA_04714,PROKKA_04715,PROKKA_04716,PROKKA_04717,PROKKA_04718,PROKKA_05611,PROKKA_05644,PROKKA_05645,PROKKA_05646,PROKKA_05672
ko00521	Streptomycin biosynthesis	Metabolism	20	PROKKA_00176,PROKKA_00228,PROKKA_00672,PROKKA_01179,PROKKA_01526,PROKKA_02235,PROKKA_03343,PROKKA_03666,PROKKA_03689,PROKKA_03923,PROKKA_04162,PROKKA_04163,PROKKA_04164,PROKKA_04165,PROKKA_04787,PROKKA_05210,PROKKA_05211,PROKKA_05212,PROKKA_05213,PROKKA_05760
ko00621	Dioxin degradation	Metabolism	6	PROKKA_00568,PROKKA_01145,PROKKA_01666,PROKKA_02001,PROKKA_02740,PROKKA_05099
ko00410	beta-Alanine metabolism	Metabolism	10	PROKKA_01708,PROKKA_02147,PROKKA_02149,PROKKA_02571,PROKKA_02850,PROKKA_03837,PROKKA_03838,PROKKA_04104,PROKKA_05106,PROKKA_05268
ko05031	Amphetamine addiction	Human Diseases	2	PROKKA_00913,PROKKA_04483
ko00232	Caffeine metabolism	Metabolism	1	PROKKA_01073
ko00350	Tyrosine metabolism	Metabolism	22	PROKKA_00568,PROKKA_00913,PROKKA_01038,PROKKA_01299,PROKKA_01365,PROKKA_01366,PROKKA_01367,PROKKA_01735,PROKKA_01780,PROKKA_02331,PROKKA_02397,PROKKA_02703,PROKKA_02852,PROKKA_03076,PROKKA_03527,PROKKA_03567,PROKKA_03649,PROKKA_03652,PROKKA_03833,PROKKA_03861,PROKKA_04483,PROKKA_04856
ko00190	Oxidative phosphorylation	Metabolism	56	PROKKA_00103,PROKKA_00104,PROKKA_00125,PROKKA_00127,PROKKA_00394,PROKKA_00395,PROKKA_00396,PROKKA_00847,PROKKA_01172,PROKKA_01489,PROKKA_01538,PROKKA_01539,PROKKA_01540,PROKKA_01541,PROKKA_01542,PROKKA_01543,PROKKA_02002,PROKKA_02003,PROKKA_02004,PROKKA_02005,PROKKA_02565,PROKKA_03030,PROKKA_03173,PROKKA_03855,PROKKA_03856,PROKKA_03857,PROKKA_04132,PROKKA_04469,PROKKA_04470,PROKKA_04879,PROKKA_05…
ko03320	PPAR signaling pathway	Organismal Systems	7	PROKKA_00386,PROKKA_03412,PROKKA_03414,PROKKA_03606,PROKKA_04276,PROKKA_04331,PROKKA_05426
ko00622	Xylene degradation	Metabolism	6	PROKKA_00568,PROKKA_01145,PROKKA_01666,PROKKA_02001,PROKKA_02740,PROKKA_05099
ko00053	Ascorbate and aldarate metabolism	Metabolism	8	PROKKA_00074,PROKKA_02571,PROKKA_02690,PROKKA_02691,PROKKA_02692,PROKKA_03619,PROKKA_04104,PROKKA_05279
ko00330	Arginine and proline metabolism	Metabolism	70	PROKKA_00137,PROKKA_00238,PROKKA_00275,PROKKA_00276,PROKKA_00327,PROKKA_00417,PROKKA_00418,PROKKA_00609,PROKKA_00758,PROKKA_00853,PROKKA_00857,PROKKA_00858,PROKKA_00859,PROKKA_00860,PROKKA_00861,PROKKA_00888,PROKKA_00913,PROKKA_00917,PROKKA_00954,PROKKA_01139,PROKKA_01217,PROKKA_01219,PROKKA_01220,PROKKA_01227,PROKKA_01255,PROKKA_01323,PROKKA_01522,PROKKA_01705,PROKKA_01746,PROKKA_01785,PROKKA_01…
ko04621	NOD-like receptor signaling pathway	Organismal Systems	1	PROKKA_05041
ko02040	Flagellar assembly	Cellular Processes	23	PROKKA_00399,PROKKA_00400,PROKKA_04672,PROKKA_04674,PROKKA_04675,PROKKA_04676,PROKKA_04677,PROKKA_04678,PROKKA_04680,PROKKA_04681,PROKKA_04684,PROKKA_04692,PROKKA_04693,PROKKA_04696,PROKKA_04698,PROKKA_04699,PROKKA_04701,PROKKA_04705,PROKKA_04706,PROKKA_04707,PROKKA_04714,PROKKA_04717,PROKKA_04718
ko04930	Type II diabetes mellitus	Human Diseases	2	PROKKA_00310,PROKKA_03706
ko00625	Chloroalkane and chloroalkene degradation	Metabolism	20	PROKKA_00568,PROKKA_01038,PROKKA_01299,PROKKA_01735,PROKKA_01780,PROKKA_02397,PROKKA_02470,PROKKA_02571,PROKKA_03066,PROKKA_03076,PROKKA_03335,PROKKA_03527,PROKKA_03567,PROKKA_03649,PROKKA_03652,PROKKA_03697,PROKKA_04104,PROKKA_04856,PROKKA_05067,PROKKA_05068
ko00760	Nicotinate and nicotinamide metabolism	Metabolism	25	PROKKA_00113,PROKKA_00213,PROKKA_00263,PROKKA_00506,PROKKA_00507,PROKKA_00508,PROKKA_00605,PROKKA_00606,PROKKA_00890,PROKKA_00904,PROKKA_01620,PROKKA_01743,PROKKA_02132,PROKKA_02190,PROKKA_02636,PROKKA_02711,PROKKA_02833,PROKKA_03065,PROKKA_03488,PROKKA_03917,PROKKA_04179,PROKKA_04419,PROKKA_04863,PROKKA_05577,PROKKA_05708
ko01210	2-Oxocarboxylic acid metabolism	Metabolism	38	PROKKA_00314,PROKKA_00315,PROKKA_00857,PROKKA_00858,PROKKA_00859,PROKKA_00860,PROKKA_00990,PROKKA_01606,PROKKA_01705,PROKKA_02129,PROKKA_02142,PROKKA_02223,PROKKA_02330,PROKKA_02357,PROKKA_02425,PROKKA_02765,PROKKA_03246,PROKKA_03247,PROKKA_03293,PROKKA_03426,PROKKA_03833,PROKKA_03980,PROKKA_03981,PROKKA_03982,PROKKA_03983,PROKKA_03984,PROKKA_03985,PROKKA_03986,PROKKA_03988,PROKKA_04553,PROKKA_04…
ko00380	Tryptophan metabolism	Metabolism	23	PROKKA_00913,PROKKA_00954,PROKKA_01096,PROKKA_01232,PROKKA_01458,PROKKA_02149,PROKKA_02345,PROKKA_02444,PROKKA_02494,PROKKA_02495,PROKKA_02496,PROKKA_02571,PROKKA_02766,PROKKA_03415,PROKKA_04104,PROKKA_04124,PROKKA_04225,PROKKA_04483,PROKKA_04486,PROKKA_04864,PROKKA_04927,PROKKA_05130,PROKKA_05452
ko00472	D-Arginine and D-ornithine metabolism	Metabolism	2	PROKKA_01746,PROKKA_05246
ko05206	MicroRNAs in cancer	Human Diseases	1	PROKKA_01139
ko00941	Flavonoid biosynthesis	Metabolism	2	PROKKA_00556,PROKKA_02246
ko03010	Ribosome	Genetic Information Processing	57	PROKKA_00250,PROKKA_00336,PROKKA_00337,PROKKA_00492,PROKKA_00494,PROKKA_00595,PROKKA_00615,PROKKA_00628,PROKKA_00669,PROKKA_01380,PROKKA_01957,PROKKA_01960,PROKKA_01962,PROKKA_01976,PROKKA_02897,PROKKA_02898,PROKKA_02900,PROKKA_02901,PROKKA_02905,PROKKA_02906,PROKKA_02907,PROKKA_02910,PROKKA_02911,PROKKA_02912,PROKKA_02913,PROKKA_02914,PROKKA_02915,PROKKA_02916,PROKKA_02917,PROKKA_02918,PROKKA_02…
ko00930	Caprolactam degradation	Metabolism	2	PROKKA_02149,PROKKA_02596
ko05150	Staphylococcus aureus infection	Human Diseases	15	PROKKA_00065,PROKKA_00066,PROKKA_00076,PROKKA_00157,PROKKA_00158,PROKKA_02183,PROKKA_02268,PROKKA_02589,PROKKA_03915,PROKKA_04013,PROKKA_04014,PROKKA_04015,PROKKA_04016,PROKKA_05593,PROKKA_05594
ko05204	Chemical carcinogenesis	Human Diseases	4	PROKKA_01073,PROKKA_02550,PROKKA_03076,PROKKA_04856
ko05211	Renal cell carcinoma	Human Diseases	1	PROKKA_04629
ko04918	Thyroid hormone synthesis	Organismal Systems	1	PROKKA_01044
ko00562	Inositol phosphate metabolism	Metabolism	9	PROKKA_00228,PROKKA_01526,PROKKA_01863,PROKKA_02029,PROKKA_02147,PROKKA_03291,PROKKA_03445,PROKKA_03623,PROKKA_05574
ko00785	Lipoic acid metabolism	Metabolism	3	PROKKA_00784,PROKKA_04278,PROKKA_05712
ko04122	Sulfur relay system	Genetic Information Processing	26	PROKKA_00177,PROKKA_00178,PROKKA_00179,PROKKA_00182,PROKKA_00183,PROKKA_00257,PROKKA_00258,PROKKA_00505,PROKKA_00537,PROKKA_00541,PROKKA_00542,PROKKA_01055,PROKKA_01056,PROKKA_01058,PROKKA_01059,PROKKA_01942,PROKKA_03470,PROKKA_03472,PROKKA_03474,PROKKA_03475,PROKKA_03801,PROKKA_05518,PROKKA_05519,PROKKA_05521,PROKKA_05554,PROKKA_05556
ko00311	Penicillin and cephalosporin biosynthesis	Metabolism	8	PROKKA_01732,PROKKA_02290,PROKKA_02404,PROKKA_02594,PROKKA_02775,PROKKA_03584,PROKKA_04940,PROKKA_04972
ko00460	Cyanoamino acid metabolism	Metabolism	7	PROKKA_01170,PROKKA_01545,PROKKA_03103,PROKKA_03884,PROKKA_04595,PROKKA_05156,PROKKA_05159
ko00860	Porphyrin and chlorophyll metabolism	Metabolism	26	PROKKA_00469,PROKKA_00471,PROKKA_00472,PROKKA_00473,PROKKA_00474,PROKKA_00620,PROKKA_00916,PROKKA_00927,PROKKA_01063,PROKKA_01064,PROKKA_01065,PROKKA_01108,PROKKA_01538,PROKKA_01539,PROKKA_01647,PROKKA_02209,PROKKA_03902,PROKKA_03953,PROKKA_03954,PROKKA_03955,PROKKA_04226,PROKKA_04294,PROKKA_04295,PROKKA_04296,PROKKA_04482,PROKKA_05427
ko00514	Other types of O-glycan biosynthesis	Metabolism	1	PROKKA_03860
ko04920	Adipocytokine signaling pathway	Organismal Systems	6	PROKKA_00386,PROKKA_03412,PROKKA_03414,PROKKA_03606,PROKKA_04276,PROKKA_05426

## Sheet: CL3 kegg_annot
Supplementary Table S2: The KEGG annotations of CL3
Pathway_ID	Pathway_name	Group	Gene_num	Gene_list
ko00471	D-Glutamine and D-glutamate metabolism	Metabolism	6	PROKKA_00218,PROKKA_00431,PROKKA_01018,PROKKA_01816,PROKKA_04380,PROKKA_05394
ko00564	Glycerophospholipid metabolism	Metabolism	30	PROKKA_00147,PROKKA_00584,PROKKA_00620,PROKKA_00757,PROKKA_01080,PROKKA_01111,PROKKA_01152,PROKKA_01332,PROKKA_01435,PROKKA_02096,PROKKA_02145,PROKKA_02178,PROKKA_02318,PROKKA_02433,PROKKA_02495,PROKKA_02677,PROKKA_02851,PROKKA_03128,PROKKA_03213,PROKKA_03348,PROKKA_03738,PROKKA_03830,PROKKA_04053,PROKKA_04201,PROKKA_04268,PROKKA_04842,PROKKA_04868,PROKKA_04937,PROKKA_04942,PROKKA_05254
ko00030	Pentose phosphate pathway	Metabolism	36	PROKKA_00043,PROKKA_00044,PROKKA_00189,PROKKA_00315,PROKKA_00427,PROKKA_00429,PROKKA_00836,PROKKA_00938,PROKKA_01073,PROKKA_01252,PROKKA_01565,PROKKA_01566,PROKKA_01567,PROKKA_01568,PROKKA_01569,PROKKA_01571,PROKKA_01572,PROKKA_02101,PROKKA_02106,PROKKA_02262,PROKKA_02264,PROKKA_02525,PROKKA_02882,PROKKA_02883,PROKKA_02900,PROKKA_03171,PROKKA_03457,PROKKA_04378,PROKKA_04695,PROKKA_04879,PROKKA_04…
ko00040	Pentose and glucuronate interconversions	Metabolism	8	PROKKA_01073,PROKKA_03275,PROKKA_03276,PROKKA_03497,PROKKA_03962,PROKKA_04946,PROKKA_05014,PROKKA_05264
ko00680	Methane metabolism	Metabolism	28	PROKKA_00245,PROKKA_00264,PROKKA_00272,PROKKA_00315,PROKKA_00322,PROKKA_01188,PROKKA_01366,PROKKA_01682,PROKKA_01683,PROKKA_01835,PROKKA_01841,PROKKA_02180,PROKKA_02389,PROKKA_02524,PROKKA_03148,PROKKA_03171,PROKKA_03229,PROKKA_04262,PROKKA_04828,PROKKA_04879,PROKKA_04881,PROKKA_04896,PROKKA_04899,PROKKA_05075,PROKKA_05076,PROKKA_05219,PROKKA_05227,PROKKA_05424
ko04724	Glutamatergic synapse	Organismal Systems	3	PROKKA_01233,PROKKA_01816,PROKKA_05394
ko00270	Cysteine and methionine metabolism	Metabolism	58	PROKKA_00016,PROKKA_00106,PROKKA_00138,PROKKA_00174,PROKKA_00255,PROKKA_00256,PROKKA_00322,PROKKA_00333,PROKKA_00545,PROKKA_00546,PROKKA_00547,PROKKA_00548,PROKKA_00665,PROKKA_00666,PROKKA_00670,PROKKA_00784,PROKKA_00785,PROKKA_00886,PROKKA_00887,PROKKA_00888,PROKKA_00889,PROKKA_00891,PROKKA_00894,PROKKA_00895,PROKKA_00925,PROKKA_01066,PROKKA_01132,PROKKA_01133,PROKKA_01692,PROKKA_01693,PROKKA_01…
ko00565	Ether lipid metabolism	Metabolism	1	PROKKA_02096
ko05120	Epithelial cell signaling in Helicobacter pylori infection	Human Diseases	2	PROKKA_00538,PROKKA_00539
ko00360	Phenylalanine metabolism	Metabolism	31	PROKKA_00537,PROKKA_00563,PROKKA_01270,PROKKA_01385,PROKKA_01434,PROKKA_01747,PROKKA_01939,PROKKA_01980,PROKKA_02070,PROKKA_02128,PROKKA_02349,PROKKA_02551,PROKKA_02554,PROKKA_02593,PROKKA_02652,PROKKA_02693,PROKKA_02865,PROKKA_02962,PROKKA_03119,PROKKA_03281,PROKKA_03391,PROKKA_03697,PROKKA_03725,PROKKA_03794,PROKKA_03872,PROKKA_04343,PROKKA_04871,PROKKA_04981,PROKKA_05279,PROKKA_05400,PROKKA_05…
ko00910	Nitrogen metabolism	Metabolism	19	PROKKA_00104,PROKKA_01233,PROKKA_01499,PROKKA_01785,PROKKA_01903,PROKKA_02118,PROKKA_02744,PROKKA_02745,PROKKA_02746,PROKKA_02747,PROKKA_02754,PROKKA_02760,PROKKA_02761,PROKKA_03752,PROKKA_03820,PROKKA_03878,PROKKA_04354,PROKKA_05364,PROKKA_05470
ko00642	Ethylbenzene degradation	Metabolism	1	PROKKA_05181
ko00909	Sesquiterpenoid and triterpenoid biosynthesis	Metabolism	1	PROKKA_01382
ko03430	Mismatch repair	Genetic Information Processing	27	PROKKA_00310,PROKKA_00364,PROKKA_00510,PROKKA_00520,PROKKA_00599,PROKKA_00746,PROKKA_00747,PROKKA_01115,PROKKA_01165,PROKKA_01166,PROKKA_01325,PROKKA_01401,PROKKA_01453,PROKKA_03363,PROKKA_03478,PROKKA_03678,PROKKA_03700,PROKKA_04020,PROKKA_04106,PROKKA_04194,PROKKA_04304,PROKKA_04714,PROKKA_04723,PROKKA_04740,PROKKA_05310,PROKKA_05543,PROKKA_05544
ko00130	Ubiquinone and other terpenoid-quinone biosynthesis	Metabolism	21	PROKKA_00031,PROKKA_00032,PROKKA_00033,PROKKA_00034,PROKKA_00035,PROKKA_00036,PROKKA_00037,PROKKA_00573,PROKKA_01520,PROKKA_01777,PROKKA_02037,PROKKA_02349,PROKKA_02391,PROKKA_02557,PROKKA_02850,PROKKA_02972,PROKKA_03186,PROKKA_03730,PROKKA_03799,PROKKA_04208,PROKKA_05231
ko05010	Alzheimer's disease	Human Diseases	2	PROKKA_00332,PROKKA_05072
ko00730	Thiamine metabolism	Metabolism	22	PROKKA_00181,PROKKA_00261,PROKKA_00262,PROKKA_00486,PROKKA_00518,PROKKA_00522,PROKKA_00749,PROKKA_01074,PROKKA_01372,PROKKA_01689,PROKKA_02750,PROKKA_03297,PROKKA_03928,PROKKA_04487,PROKKA_04488,PROKKA_04489,PROKKA_04491,PROKKA_04496,PROKKA_04988,PROKKA_05208,PROKKA_05459,PROKKA_05460
ko05111	Vibrio cholerae pathogenic cycle	Human Diseases	12	PROKKA_00106,PROKKA_00583,PROKKA_00628,PROKKA_00851,PROKKA_01026,PROKKA_01027,PROKKA_02748,PROKKA_03010,PROKKA_03793,PROKKA_04238,PROKKA_05069,PROKKA_05469
ko03450	Non-homologous end-joining	Genetic Information Processing	1	PROKKA_04420
ko00260	Glycine	Metabolism	48	PROKKA_00548,PROKKA_00696,PROKKA_00697,PROKKA_00698,PROKKA_00763,PROKKA_00784,PROKKA_00785,PROKKA_00872,PROKKA_00960,PROKKA_01132,PROKKA_01133,PROKKA_01141,PROKKA_01188,PROKKA_01538,PROKKA_01682,PROKKA_01683,PROKKA_01691,PROKKA_01692,PROKKA_01693,PROKKA_02151,PROKKA_02253,PROKKA_02389,PROKKA_02422,PROKKA_02447,PROKKA_02488,PROKKA_02554,PROKKA_02601,PROKKA_02602,PROKKA_02603,PROKKA_02652,PROKKA_03…
ko03440	Homologous recombination	Genetic Information Processing	26	PROKKA_00310,PROKKA_00328,PROKKA_00498,PROKKA_00499,PROKKA_00510,PROKKA_00520,PROKKA_00525,PROKKA_00599,PROKKA_00624,PROKKA_01065,PROKKA_01078,PROKKA_01115,PROKKA_01154,PROKKA_01155,PROKKA_01325,PROKKA_01401,PROKKA_03363,PROKKA_03656,PROKKA_03678,PROKKA_03700,PROKKA_04714,PROKKA_04721,PROKKA_04723,PROKKA_04740,PROKKA_05308,PROKKA_05310
ko04112	Cell cycle - Caulobacter	Cellular Processes	11	PROKKA_00671,PROKKA_00881,PROKKA_01020,PROKKA_01185,PROKKA_03404,PROKKA_04236,PROKKA_04293,PROKKA_04328,PROKKA_04724,PROKKA_04745,PROKKA_04800
ko00643	Styrene degradation	Metabolism	6	PROKKA_01385,PROKKA_02350,PROKKA_02351,PROKKA_02551,PROKKA_02693,PROKKA_03281
ko00620	Pyruvate metabolism	Metabolism	62	PROKKA_00016,PROKKA_00136,PROKKA_00245,PROKKA_00264,PROKKA_00272,PROKKA_00311,PROKKA_00313,PROKKA_00314,PROKKA_00316,PROKKA_00322,PROKKA_00549,PROKKA_00661,PROKKA_00741,PROKKA_00742,PROKKA_00763,PROKKA_00872,PROKKA_00904,PROKKA_00957,PROKKA_00958,PROKKA_00959,PROKKA_00960,PROKKA_00983,PROKKA_01141,PROKKA_01310,PROKKA_01421,PROKKA_01423,PROKKA_01538,PROKKA_01607,PROKKA_01622,PROKKA_01744,PROKKA_01…
ko00473	D-Alanine metabolism	Metabolism	15	PROKKA_00230,PROKKA_00712,PROKKA_00918,PROKKA_02107,PROKKA_02320,PROKKA_02354,PROKKA_02361,PROKKA_02700,PROKKA_02865,PROKKA_03163,PROKKA_03295,PROKKA_03874,PROKKA_03876,PROKKA_04149,PROKKA_04981
ko00010	Glycolysis / Gluconeogenesis	Metabolism	62	PROKKA_00016,PROKKA_00136,PROKKA_00245,PROKKA_00264,PROKKA_00315,PROKKA_00316,PROKKA_00332,PROKKA_00549,PROKKA_00659,PROKKA_00763,PROKKA_00872,PROKKA_00957,PROKKA_00958,PROKKA_00959,PROKKA_00960,PROKKA_01141,PROKKA_01188,PROKKA_01432,PROKKA_01457,PROKKA_01482,PROKKA_01538,PROKKA_01561,PROKKA_01564,PROKKA_01606,PROKKA_01622,PROKKA_01835,PROKKA_02274,PROKKA_02389,PROKKA_02553,PROKKA_02733,PROKKA_02…
ko00592	alpha-Linolenic acid metabolism	Metabolism	1	PROKKA_05181
ko00770	Pantothenate and CoA biosynthesis	Metabolism	26	PROKKA_00331,PROKKA_00769,PROKKA_01001,PROKKA_01010,PROKKA_01064,PROKKA_01608,PROKKA_02007,PROKKA_02027,PROKKA_02359,PROKKA_02483,PROKKA_02484,PROKKA_02485,PROKKA_02486,PROKKA_02487,PROKKA_02514,PROKKA_02869,PROKKA_02978,PROKKA_03701,PROKKA_03702,PROKKA_03703,PROKKA_03847,PROKKA_03848,PROKKA_03849,PROKKA_03851,PROKKA_04364,PROKKA_04677
ko05340	Primary immunodeficiency	Human Diseases	1	PROKKA_04817
ko00430	Taurine and hypotaurine metabolism	Metabolism	7	PROKKA_00272,PROKKA_00286,PROKKA_02177,PROKKA_02904,PROKKA_03269,PROKKA_03752,PROKKA_04828
ko00900	Terpenoid backbone biosynthesis	Metabolism	18	PROKKA_00632,PROKKA_00641,PROKKA_00748,PROKKA_00749,PROKKA_00904,PROKKA_01110,PROKKA_01112,PROKKA_01310,PROKKA_01599,PROKKA_02597,PROKKA_03729,PROKKA_03731,PROKKA_03744,PROKKA_04124,PROKKA_04523,PROKKA_04524,PROKKA_04700,PROKKA_04870
ko00626	Naphthalene degradation	Metabolism	13	PROKKA_00549,PROKKA_01432,PROKKA_01457,PROKKA_01482,PROKKA_01561,PROKKA_01564,PROKKA_01835,PROKKA_02274,PROKKA_02733,PROKKA_02876,PROKKA_03327,PROKKA_03407,PROKKA_04225
ko00280	Valine	Metabolism	33	PROKKA_00394,PROKKA_00761,PROKKA_00763,PROKKA_00764,PROKKA_00765,PROKKA_00766,PROKKA_00872,PROKKA_00883,PROKKA_00904,PROKKA_00960,PROKKA_01141,PROKKA_01310,PROKKA_01538,PROKKA_01851,PROKKA_02483,PROKKA_02542,PROKKA_02958,PROKKA_02960,PROKKA_02962,PROKKA_03168,PROKKA_03223,PROKKA_03226,PROKKA_03228,PROKKA_03437,PROKKA_03497,PROKKA_03851,PROKKA_03962,PROKKA_04870,PROKKA_04872,PROKKA_04873,PROKKA_05…
ko03020	RNA polymerase	Genetic Information Processing	5	PROKKA_01063,PROKKA_04541,PROKKA_04542,PROKKA_04576,PROKKA_04875
ko00903	Limonene and pinene degradation	Metabolism	3	PROKKA_02962,PROKKA_03497,PROKKA_03962
ko00020	Citrate cycle (TCA cycle)	Metabolism	32	PROKKA_00136,PROKKA_00320,PROKKA_00321,PROKKA_00322,PROKKA_00398,PROKKA_00399,PROKKA_00400,PROKKA_00763,PROKKA_00872,PROKKA_00957,PROKKA_00958,PROKKA_00959,PROKKA_00960,PROKKA_00983,PROKKA_01097,PROKKA_01098,PROKKA_01141,PROKKA_01160,PROKKA_01161,PROKKA_01321,PROKKA_01538,PROKKA_01963,PROKKA_02410,PROKKA_02498,PROKKA_02955,PROKKA_03437,PROKKA_03438,PROKKA_03439,PROKKA_03440,PROKKA_03987,PROKKA_03…
ko03410	Base excision repair	Genetic Information Processing	15	PROKKA_00328,PROKKA_00329,PROKKA_00510,PROKKA_00635,PROKKA_01192,PROKKA_01194,PROKKA_01195,PROKKA_01740,PROKKA_03656,PROKKA_03695,PROKKA_04361,PROKKA_04817,PROKKA_05371,PROKKA_05406,PROKKA_05543
ko00061	Fatty acid biosynthesis	Metabolism	32	PROKKA_00285,PROKKA_00313,PROKKA_00314,PROKKA_00741,PROKKA_00742,PROKKA_00788,PROKKA_00911,PROKKA_01081,PROKKA_01082,PROKKA_01148,PROKKA_01384,PROKKA_01392,PROKKA_01421,PROKKA_01524,PROKKA_01560,PROKKA_01620,PROKKA_01749,PROKKA_02028,PROKKA_02269,PROKKA_02409,PROKKA_02462,PROKKA_02559,PROKKA_02592,PROKKA_02947,PROKKA_03224,PROKKA_03225,PROKKA_04026,PROKKA_04070,PROKKA_04071,PROKKA_04397,PROKKA_04…
ko00523	Polyketide sugar unit biosynthesis	Metabolism	12	PROKKA_00179,PROKKA_00389,PROKKA_01577,PROKKA_01893,PROKKA_03065,PROKKA_03109,PROKKA_03786,PROKKA_04027,PROKKA_04028,PROKKA_04029,PROKKA_04030,PROKKA_04035
ko00195	Photosynthesis	Metabolism	8	PROKKA_04903,PROKKA_04904,PROKKA_04905,PROKKA_04906,PROKKA_04907,PROKKA_04908,PROKKA_04909,PROKKA_04910
ko01200	Carbon metabolism	Metabolism	137	PROKKA_00044,PROKKA_00136,PROKKA_00189,PROKKA_00245,PROKKA_00264,PROKKA_00272,PROKKA_00311,PROKKA_00313,PROKKA_00314,PROKKA_00315,PROKKA_00316,PROKKA_00320,PROKKA_00321,PROKKA_00322,PROKKA_00332,PROKKA_00394,PROKKA_00398,PROKKA_00399,PROKKA_00400,PROKKA_00427,PROKKA_00429,PROKKA_00659,PROKKA_00669,PROKKA_00696,PROKKA_00697,PROKKA_00698,PROKKA_00741,PROKKA_00742,PROKKA_00745,PROKKA_00763,PROKKA_00…
ko00071	Fatty acid degradation	Metabolism	38	PROKKA_00390,PROKKA_00392,PROKKA_00394,PROKKA_00549,PROKKA_00904,PROKKA_01307,PROKKA_01309,PROKKA_01310,PROKKA_01432,PROKKA_01457,PROKKA_01482,PROKKA_01521,PROKKA_01561,PROKKA_01564,PROKKA_01734,PROKKA_01835,PROKKA_01851,PROKKA_02274,PROKKA_02616,PROKKA_02733,PROKKA_02876,PROKKA_02958,PROKKA_02962,PROKKA_03223,PROKKA_03327,PROKKA_03407,PROKKA_03497,PROKKA_03962,PROKKA_04144,PROKKA_04225,PROKKA_04…
ko01040	Biosynthesis of unsaturated fatty acids	Metabolism	20	PROKKA_00285,PROKKA_00788,PROKKA_00911,PROKKA_01082,PROKKA_01148,PROKKA_01384,PROKKA_01392,PROKKA_01524,PROKKA_01560,PROKKA_01620,PROKKA_01749,PROKKA_01936,PROKKA_02269,PROKKA_02409,PROKKA_02592,PROKKA_02676,PROKKA_02947,PROKKA_04397,PROKKA_04472,PROKKA_04789
ko00253	Tetracycline biosynthesis	Metabolism	7	PROKKA_00313,PROKKA_00314,PROKKA_00741,PROKKA_00742,PROKKA_01421,PROKKA_03224,PROKKA_03225
ko00120	Primary bile acid biosynthesis	Metabolism	1	PROKKA_01167
ko04066	HIF-1 signaling pathway	Environmental Information Processing	7	PROKKA_00332,PROKKA_00957,PROKKA_00958,PROKKA_03439,PROKKA_03440,PROKKA_05072,PROKKA_05076
ko00312	beta-Lactam resistance	Human Diseases	44	PROKKA_00542,PROKKA_00767,PROKKA_00982,PROKKA_01019,PROKKA_01352,PROKKA_01353,PROKKA_01354,PROKKA_01497,PROKKA_01722,PROKKA_01738,PROKKA_01910,PROKKA_02055,PROKKA_02223,PROKKA_02298,PROKKA_02299,PROKKA_02303,PROKKA_02304,PROKKA_02465,PROKKA_02503,PROKKA_02588,PROKKA_02664,PROKKA_02849,PROKKA_02879,PROKKA_02951,PROKKA_03000,PROKKA_03156,PROKKA_03159,PROKKA_03161,PROKKA_03251,PROKKA_03334,PROKKA_03…
ko00361	Chlorocyclohexane and chlorobenzene degradation	Metabolism	6	PROKKA_01051,PROKKA_01613,PROKKA_03396,PROKKA_04139,PROKKA_04806,PROKKA_05314
ko01053	Biosynthesis of siderophore group nonribosomal peptides	Metabolism	6	PROKKA_00032,PROKKA_02971,PROKKA_02972,PROKKA_02973,PROKKA_02974,PROKKA_02975
ko00780	Biotin metabolism	Metabolism	34	PROKKA_00121,PROKKA_00285,PROKKA_00788,PROKKA_00804,PROKKA_00805,PROKKA_00806,PROKKA_00807,PROKKA_00808,PROKKA_00911,PROKKA_01082,PROKKA_01148,PROKKA_01384,PROKKA_01392,PROKKA_01524,PROKKA_01560,PROKKA_01620,PROKKA_01663,PROKKA_01749,PROKKA_01806,PROKKA_02028,PROKKA_02269,PROKKA_02409,PROKKA_02592,PROKKA_02947,PROKKA_03308,PROKKA_03313,PROKKA_03465,PROKKA_03625,PROKKA_03706,PROKKA_04026,PROKKA_04…
ko04146	Peroxisome	Cellular Processes	13	PROKKA_00321,PROKKA_00390,PROKKA_01307,PROKKA_01309,PROKKA_01521,PROKKA_01807,PROKKA_01913,PROKKA_02616,PROKKA_03226,PROKKA_04090,PROKKA_04144,PROKKA_04357,PROKKA_04384
ko00591	Linoleic acid metabolism	Metabolism	1	PROKKA_01214
ko04011	MAPK signaling pathway - yeast	Environmental Information Processing	4	PROKKA_01607,PROKKA_01744,PROKKA_01923,PROKKA_04996
ko04727	GABAergic synapse	Organismal Systems	3	PROKKA_01233,PROKKA_01816,PROKKA_05394
ko00640	Propanoate metabolism	Metabolism	33	PROKKA_00016,PROKKA_00245,PROKKA_00264,PROKKA_00272,PROKKA_00313,PROKKA_00314,PROKKA_00741,PROKKA_00742,PROKKA_00904,PROKKA_01097,PROKKA_01098,PROKKA_01310,PROKKA_01421,PROKKA_02542,PROKKA_02553,PROKKA_02905,PROKKA_02906,PROKKA_02956,PROKKA_02957,PROKKA_02960,PROKKA_02962,PROKKA_03168,PROKKA_03224,PROKKA_03225,PROKKA_03228,PROKKA_03229,PROKKA_03497,PROKKA_03962,PROKKA_04828,PROKKA_04870,PROKKA_05…
ko00980	Metabolism of xenobiotics by cytochrome P450	Metabolism	12	PROKKA_01432,PROKKA_01457,PROKKA_01482,PROKKA_01561,PROKKA_01564,PROKKA_01835,PROKKA_02274,PROKKA_02733,PROKKA_02876,PROKKA_03327,PROKKA_03407,PROKKA_04225
ko03070	Bacterial secretion system	Environmental Information Processing	23	PROKKA_00503,PROKKA_00508,PROKKA_00680,PROKKA_00681,PROKKA_01086,PROKKA_01088,PROKKA_02853,PROKKA_02854,PROKKA_02941,PROKKA_03403,PROKKA_03561,PROKKA_03941,PROKKA_04076,PROKKA_04083,PROKKA_04193,PROKKA_04351,PROKKA_04519,PROKKA_04533,PROKKA_04569,PROKKA_04727,PROKKA_05026,PROKKA_05080,PROKKA_05165
ko01230	Biosynthesis of amino acids	Metabolism	165	PROKKA_00106,PROKKA_00138,PROKKA_00201,PROKKA_00280,PROKKA_00281,PROKKA_00315,PROKKA_00316,PROKKA_00320,PROKKA_00321,PROKKA_00332,PROKKA_00427,PROKKA_00429,PROKKA_00483,PROKKA_00545,PROKKA_00546,PROKKA_00547,PROKKA_00548,PROKKA_00563,PROKKA_00588,PROKKA_00594,PROKKA_00665,PROKKA_00666,PROKKA_00670,PROKKA_00688,PROKKA_00726,PROKKA_00784,PROKKA_00785,PROKKA_00786,PROKKA_00790,PROKKA_00791,PROKKA_00…
ko04726	Serotonergic synapse	Organismal Systems	2	PROKKA_02554,PROKKA_02652
ko04940	Type I diabetes mellitus	Human Diseases	1	PROKKA_05299
ko00720	Carbon fixation pathways in prokaryotes	Metabolism	36	PROKKA_00245,PROKKA_00264,PROKKA_00272,PROKKA_00313,PROKKA_00314,PROKKA_00321,PROKKA_00322,PROKKA_00398,PROKKA_00399,PROKKA_00400,PROKKA_00669,PROKKA_00741,PROKKA_00742,PROKKA_00745,PROKKA_00904,PROKKA_00983,PROKKA_01097,PROKKA_01098,PROKKA_01160,PROKKA_01161,PROKKA_01310,PROKKA_01321,PROKKA_01421,PROKKA_01841,PROKKA_02410,PROKKA_02542,PROKKA_02728,PROKKA_03224,PROKKA_03225,PROKKA_03227,PROKKA_03…
ko00830	Retinol metabolism	Metabolism	12	PROKKA_01432,PROKKA_01457,PROKKA_01482,PROKKA_01561,PROKKA_01564,PROKKA_01835,PROKKA_02274,PROKKA_02733,PROKKA_02876,PROKKA_03327,PROKKA_03407,PROKKA_04225
ko00340	Histidine metabolism	Metabolism	20	PROKKA_01280,PROKKA_01281,PROKKA_01282,PROKKA_01283,PROKKA_01980,PROKKA_02554,PROKKA_02652,PROKKA_03497,PROKKA_03725,PROKKA_03833,PROKKA_03834,PROKKA_03835,PROKKA_03836,PROKKA_03837,PROKKA_03838,PROKKA_03839,PROKKA_03840,PROKKA_03841,PROKKA_03842,PROKKA_03962
ko05134	Legionellosis	Human Diseases	3	PROKKA_00399,PROKKA_03572,PROKKA_05299
ko00950	Isoquinoline alkaloid biosynthesis	Metabolism	3	PROKKA_02554,PROKKA_02652,PROKKA_03697
ko00500	Starch and sucrose metabolism	Metabolism	30	PROKKA_00019,PROKKA_00020,PROKKA_00021,PROKKA_00022,PROKKA_00023,PROKKA_00209,PROKKA_00345,PROKKA_00659,PROKKA_00722,PROKKA_00913,PROKKA_00914,PROKKA_01451,PROKKA_01580,PROKKA_01606,PROKKA_02138,PROKKA_02139,PROKKA_02150,PROKKA_03647,PROKKA_03708,PROKKA_04088,PROKKA_04405,PROKKA_04794,PROKKA_04895,PROKKA_04946,PROKKA_05014,PROKKA_05263,PROKKA_05264,PROKKA_05285,PROKKA_05433,PROKKA_05466
ko03030	DNA replication	Genetic Information Processing	24	PROKKA_00310,PROKKA_00328,PROKKA_00360,PROKKA_00520,PROKKA_00599,PROKKA_00627,PROKKA_01096,PROKKA_01115,PROKKA_01325,PROKKA_01401,PROKKA_03363,PROKKA_03636,PROKKA_03640,PROKKA_03656,PROKKA_03678,PROKKA_03700,PROKKA_04293,PROKKA_04328,PROKKA_04714,PROKKA_04723,PROKKA_04740,PROKKA_04745,PROKKA_05310,PROKKA_05543
ko05203	Viral carcinogenesis	Human Diseases	2	PROKKA_00316,PROKKA_01622
ko00627	Aminobenzoate degradation	Metabolism	11	PROKKA_00575,PROKKA_01734,PROKKA_01934,PROKKA_02551,PROKKA_02661,PROKKA_02693,PROKKA_02905,PROKKA_02906,PROKKA_02962,PROKKA_03281,PROKKA_05230
ko00960	Tropane	Metabolism	3	PROKKA_01980,PROKKA_03697,PROKKA_03725
ko02010	ABC transporters	Environmental Information Processing	165	PROKKA_00060,PROKKA_00061,PROKKA_00115,PROKKA_00116,PROKKA_00154,PROKKA_00160,PROKKA_00161,PROKKA_00243,PROKKA_00406,PROKKA_00638,PROKKA_00639,PROKKA_00650,PROKKA_00651,PROKKA_00652,PROKKA_00653,PROKKA_00844,PROKKA_00846,PROKKA_00912,PROKKA_00915,PROKKA_00916,PROKKA_00917,PROKKA_01071,PROKKA_01143,PROKKA_01248,PROKKA_01249,PROKKA_01250,PROKKA_01251,PROKKA_01308,PROKKA_01322,PROKKA_01344,PROKKA_01…
ko03018	RNA degradation	Genetic Information Processing	25	PROKKA_00433,PROKKA_00464,PROKKA_00471,PROKKA_00608,PROKKA_00634,PROKKA_00935,PROKKA_00952,PROKKA_01126,PROKKA_01136,PROKKA_01221,PROKKA_02356,PROKKA_02730,PROKKA_03137,PROKKA_03482,PROKKA_03607,PROKKA_03622,PROKKA_03707,PROKKA_03758,PROKKA_04684,PROKKA_04763,PROKKA_04882,PROKKA_04936,PROKKA_05076,PROKKA_05082,PROKKA_05299
ko00310	Lysine degradation	Metabolism	18	PROKKA_00904,PROKKA_01310,PROKKA_02614,PROKKA_02615,PROKKA_02865,PROKKA_02905,PROKKA_02906,PROKKA_02908,PROKKA_02910,PROKKA_02962,PROKKA_03497,PROKKA_03919,PROKKA_03962,PROKKA_03987,PROKKA_03988,PROKKA_04870,PROKKA_04981,PROKKA_05521
ko00945	Stilbenoid	Metabolism	3	PROKKA_00537,PROKKA_02593,PROKKA_03119
ko00290	Valine	Metabolism	17	PROKKA_00761,PROKKA_02483,PROKKA_02484,PROKKA_02485,PROKKA_02486,PROKKA_02487,PROKKA_02488,PROKKA_03130,PROKKA_03843,PROKKA_03844,PROKKA_03845,PROKKA_03846,PROKKA_03847,PROKKA_03848,PROKKA_03849,PROKKA_03851,PROKKA_04364
ko00550	Peptidoglycan biosynthesis	Metabolism	45	PROKKA_00040,PROKKA_00218,PROKKA_00402,PROKKA_00542,PROKKA_00671,PROKKA_00767,PROKKA_00848,PROKKA_00982,PROKKA_01014,PROKKA_01016,PROKKA_01017,PROKKA_01018,PROKKA_01019,PROKKA_01020,PROKKA_01021,PROKKA_01185,PROKKA_01668,PROKKA_02090,PROKKA_02223,PROKKA_02354,PROKKA_02355,PROKKA_02583,PROKKA_02691,PROKKA_02806,PROKKA_02849,PROKKA_02951,PROKKA_03156,PROKKA_03159,PROKKA_03236,PROKKA_03295,PROKKA_03…
ko04626	Plant-pathogen interaction	Organismal Systems	2	PROKKA_03572,PROKKA_04202
ko01054	Nonribosomal peptide structures	Metabolism	3	PROKKA_00152,PROKKA_02834,PROKKA_03318
ko00750	Vitamin B6 metabolism	Metabolism	8	PROKKA_00619,PROKKA_00827,PROKKA_01682,PROKKA_02602,PROKKA_02654,PROKKA_04801,PROKKA_05322,PROKKA_05323
ko01051	Biosynthesis of ansamycins	Metabolism	2	PROKKA_01252,PROKKA_01567
ko00072	Synthesis and degradation of ketone bodies	Metabolism	7	PROKKA_00897,PROKKA_00904,PROKKA_01310,PROKKA_03226,PROKKA_03331,PROKKA_03442,PROKKA_04870
ko04622	RIG-I-like receptor signaling pathway	Organismal Systems	2	PROKKA_02524,PROKKA_04262
ko00480	Glutathione metabolism	Metabolism	12	PROKKA_00321,PROKKA_00780,PROKKA_01565,PROKKA_01566,PROKKA_01568,PROKKA_02264,PROKKA_02740,PROKKA_02883,PROKKA_03152,PROKKA_04845,PROKKA_05003,PROKKA_05261
ko04068	FoxO signaling pathway	Environmental Information Processing	4	PROKKA_01807,PROKKA_01913,PROKKA_04090,PROKKA_04384
ko00790	Folate biosynthesis	Metabolism	26	PROKKA_00180,PROKKA_00182,PROKKA_00185,PROKKA_00186,PROKKA_00460,PROKKA_00575,PROKKA_01370,PROKKA_01374,PROKKA_01375,PROKKA_01934,PROKKA_02749,PROKKA_02752,PROKKA_02753,PROKKA_02848,PROKKA_03732,PROKKA_03901,PROKKA_03902,PROKKA_03903,PROKKA_03904,PROKKA_04669,PROKKA_04670,PROKKA_04671,PROKKA_04672,PROKKA_04673,PROKKA_04674,PROKKA_04759
ko00670	One carbon pool by folate	Metabolism	15	PROKKA_00657,PROKKA_00669,PROKKA_00670,PROKKA_00696,PROKKA_00745,PROKKA_01067,PROKKA_02728,PROKKA_02847,PROKKA_02848,PROKKA_04896,PROKKA_04899,PROKKA_05017,PROKKA_05424,PROKKA_05550,PROKKA_05551
ko00300	Lysine biosynthesis	Metabolism	38	PROKKA_00201,PROKKA_00793,PROKKA_00919,PROKKA_00948,PROKKA_00949,PROKKA_01016,PROKKA_01132,PROKKA_01133,PROKKA_01134,PROKKA_01176,PROKKA_01605,PROKKA_01885,PROKKA_01914,PROKKA_02029,PROKKA_02068,PROKKA_02187,PROKKA_02355,PROKKA_02447,PROKKA_02601,PROKKA_02623,PROKKA_02706,PROKKA_02806,PROKKA_03037,PROKKA_03154,PROKKA_03266,PROKKA_03293,PROKKA_03294,PROKKA_03351,PROKKA_03406,PROKKA_03498,PROKKA_03…
ko00940	Phenylpropanoid biosynthesis	Metabolism	3	PROKKA_00537,PROKKA_02593,PROKKA_03119
ko00051	Fructose and mannose metabolism	Metabolism	15	PROKKA_00315,PROKKA_00655,PROKKA_00876,PROKKA_01183,PROKKA_01214,PROKKA_01216,PROKKA_01217,PROKKA_03171,PROKKA_04440,PROKKA_04879,PROKKA_04881,PROKKA_04897,PROKKA_05074,PROKKA_05227,PROKKA_05499
ko00362	Benzoate degradation	Metabolism	16	PROKKA_00549,PROKKA_00904,PROKKA_01310,PROKKA_01939,PROKKA_02070,PROKKA_02128,PROKKA_02569,PROKKA_02962,PROKKA_03024,PROKKA_03408,PROKKA_03495,PROKKA_04838,PROKKA_04870,PROKKA_04871,PROKKA_05181,PROKKA_05400
ko00633	Nitrotoluene degradation	Metabolism	4	PROKKA_01286,PROKKA_01450,PROKKA_01624,PROKKA_02765
ko00230	Purine metabolism	Metabolism	88	PROKKA_00075,PROKKA_00112,PROKKA_00310,PROKKA_00316,PROKKA_00328,PROKKA_00433,PROKKA_00434,PROKKA_00511,PROKKA_00512,PROKKA_00520,PROKKA_00577,PROKKA_00599,PROKKA_00603,PROKKA_00799,PROKKA_00823,PROKKA_00829,PROKKA_00836,PROKKA_00837,PROKKA_00934,PROKKA_00974,PROKKA_01062,PROKKA_01063,PROKKA_01115,PROKKA_01120,PROKKA_01126,PROKKA_01247,PROKKA_01325,PROKKA_01388,PROKKA_01401,PROKKA_01622,PROKKA_01…
ko05152	Tuberculosis	Human Diseases	6	PROKKA_00464,PROKKA_00608,PROKKA_00650,PROKKA_02059,PROKKA_04936,PROKKA_05299
ko00660	C5-Branched dibasic acid metabolism	Metabolism	11	PROKKA_01097,PROKKA_01098,PROKKA_02484,PROKKA_02485,PROKKA_03843,PROKKA_03844,PROKKA_03845,PROKKA_03848,PROKKA_03849,PROKKA_04363,PROKKA_04364
ko00590	Arachidonic acid metabolism	Metabolism	1	PROKKA_02740
ko00450	Selenocompound metabolism	Metabolism	27	PROKKA_00042,PROKKA_00255,PROKKA_00395,PROKKA_00603,PROKKA_00665,PROKKA_00666,PROKKA_00670,PROKKA_00925,PROKKA_00974,PROKKA_01120,PROKKA_01489,PROKKA_01897,PROKKA_02686,PROKKA_03458,PROKKA_03749,PROKKA_03822,PROKKA_04019,PROKKA_04546,PROKKA_04547,PROKKA_04707,PROKKA_05053,PROKKA_05150,PROKKA_05208,PROKKA_05256,PROKKA_05277,PROKKA_05494,PROKKA_05503
ko02060	Phosphotransferase system (PTS)	Environmental Information Processing	24	PROKKA_00876,PROKKA_00877,PROKKA_01217,PROKKA_01990,PROKKA_01991,PROKKA_01992,PROKKA_02139,PROKKA_03123,PROKKA_03124,PROKKA_04271,PROKKA_04405,PROKKA_04437,PROKKA_04438,PROKKA_04439,PROKKA_04440,PROKKA_04895,PROKKA_04999,PROKKA_05000,PROKKA_05001,PROKKA_05004,PROKKA_05005,PROKKA_05006,PROKKA_05059,PROKKA_05393
ko00920	Sulfur metabolism	Metabolism	25	PROKKA_00115,PROKKA_00116,PROKKA_00548,PROKKA_00572,PROKKA_00603,PROKKA_00666,PROKKA_00974,PROKKA_01120,PROKKA_01897,PROKKA_02014,PROKKA_02015,PROKKA_02016,PROKKA_02017,PROKKA_02267,PROKKA_02467,PROKKA_03214,PROKKA_03665,PROKKA_03821,PROKKA_03822,PROKKA_03823,PROKKA_04527,PROKKA_04546,PROKKA_04547,PROKKA_04675,PROKKA_04810
ko05034	Alcoholism	Human Diseases	2	PROKKA_02554,PROKKA_02652
ko02020	Two-component system	Environmental Information Processing	254	PROKKA_00050,PROKKA_00051,PROKKA_00052,PROKKA_00054,PROKKA_00055,PROKKA_00056,PROKKA_00060,PROKKA_00061,PROKKA_00063,PROKKA_00070,PROKKA_00080,PROKKA_00092,PROKKA_00102,PROKKA_00103,PROKKA_00122,PROKKA_00123,PROKKA_00160,PROKKA_00161,PROKKA_00196,PROKKA_00238,PROKKA_00311,PROKKA_00326,PROKKA_00327,PROKKA_00347,PROKKA_00348,PROKKA_00380,PROKKA_00381,PROKKA_00403,PROKKA_00406,PROKKA_00414,PROKKA_00…
ko00623	Toluene degradation	Metabolism	1	PROKKA_04139
ko03420	Nucleotide excision repair	Genetic Information Processing	13	PROKKA_00328,PROKKA_00396,PROKKA_03248,PROKKA_03478,PROKKA_03656,PROKKA_04020,PROKKA_04106,PROKKA_04194,PROKKA_04692,PROKKA_05044,PROKKA_05045,PROKKA_05543,PROKKA_05544
ko00363	Bisphenol degradation	Metabolism	1	PROKKA_01214
ko05014	Amyotrophic lateral sclerosis (ALS)	Human Diseases	4	PROKKA_01807,PROKKA_01913,PROKKA_04090,PROKKA_04384
ko04728	Dopaminergic synapse	Organismal Systems	2	PROKKA_02554,PROKKA_02652
ko00281	Geraniol degradation	Metabolism	3	PROKKA_02962,PROKKA_03226,PROKKA_05181
ko00983	Drug metabolism - other enzymes	Metabolism	16	PROKKA_00075,PROKKA_00540,PROKKA_00621,PROKKA_01450,PROKKA_01769,PROKKA_01881,PROKKA_01925,PROKKA_02528,PROKKA_02765,PROKKA_03523,PROKKA_04502,PROKKA_04679,PROKKA_04680,PROKKA_04884,PROKKA_05301,PROKKA_05325
ko04964	Proximal tubule bicarbonate reclamation	Organismal Systems	2	PROKKA_01816,PROKKA_05394
ko05200	Pathways in cancer	Human Diseases	1	PROKKA_02410
ko01212	Fatty acid metabolism	Metabolism	54	PROKKA_00285,PROKKA_00313,PROKKA_00314,PROKKA_00390,PROKKA_00392,PROKKA_00394,PROKKA_00741,PROKKA_00742,PROKKA_00788,PROKKA_00904,PROKKA_00911,PROKKA_01081,PROKKA_01082,PROKKA_01148,PROKKA_01307,PROKKA_01309,PROKKA_01310,PROKKA_01384,PROKKA_01392,PROKKA_01421,PROKKA_01521,PROKKA_01524,PROKKA_01560,PROKKA_01620,PROKKA_01749,PROKKA_01851,PROKKA_01936,PROKKA_02028,PROKKA_02269,PROKKA_02409,PROKKA_02…
ko00740	Riboflavin metabolism	Metabolism	9	PROKKA_00810,PROKKA_00811,PROKKA_00812,PROKKA_00813,PROKKA_01123,PROKKA_01124,PROKKA_01554,PROKKA_01555,PROKKA_02887
ko00710	Carbon fixation in photosynthetic organisms	Metabolism	17	PROKKA_00136,PROKKA_00322,PROKKA_00332,PROKKA_00427,PROKKA_00429,PROKKA_01073,PROKKA_01252,PROKKA_01567,PROKKA_03171,PROKKA_03457,PROKKA_04879,PROKKA_04881,PROKKA_04897,PROKKA_05072,PROKKA_05073,PROKKA_05074,PROKKA_05227
ko00052	Galactose metabolism	Metabolism	16	PROKKA_00315,PROKKA_00659,PROKKA_00913,PROKKA_01606,PROKKA_02635,PROKKA_03173,PROKKA_03639,PROKKA_04766,PROKKA_04946,PROKKA_04952,PROKKA_05263,PROKKA_05264,PROKKA_05333,PROKKA_05386,PROKKA_05433,PROKKA_05466
ko00970	Aminoacyl-tRNA biosynthesis	Genetic Information Processing	40	PROKKA_00042,PROKKA_00167,PROKKA_00213,PROKKA_00251,PROKKA_00339,PROKKA_00354,PROKKA_00355,PROKKA_00357,PROKKA_00459,PROKKA_00516,PROKKA_00517,PROKKA_00532,PROKKA_01036,PROKKA_01067,PROKKA_01114,PROKKA_01313,PROKKA_01601,PROKKA_01628,PROKKA_02686,PROKKA_02796,PROKKA_02803,PROKKA_02808,PROKKA_02994,PROKKA_03279,PROKKA_03559,PROKKA_04067,PROKKA_04525,PROKKA_04528,PROKKA_04666,PROKKA_04707,PROKKA_04…
ko00520	Amino sugar and nucleotide sugar metabolism	Metabolism	43	PROKKA_00020,PROKKA_00021,PROKKA_00146,PROKKA_00655,PROKKA_00659,PROKKA_00870,PROKKA_00871,PROKKA_01021,PROKKA_01182,PROKKA_01183,PROKKA_01209,PROKKA_01461,PROKKA_01579,PROKKA_01580,PROKKA_01606,PROKKA_02150,PROKKA_02257,PROKKA_02259,PROKKA_02578,PROKKA_02635,PROKKA_03126,PROKKA_04406,PROKKA_04696,PROKKA_04766,PROKKA_04782,PROKKA_04880,PROKKA_04895,PROKKA_04927,PROKKA_04946,PROKKA_04952,PROKKA_05…
ko00524	Butirosin and neomycin biosynthesis	Metabolism	3	PROKKA_00659,PROKKA_01606,PROKKA_05433
ko05146	Amoebiasis	Human Diseases	1	PROKKA_02254
ko00400	Phenylalanine	Metabolism	22	PROKKA_00483,PROKKA_00563,PROKKA_00588,PROKKA_00688,PROKKA_00726,PROKKA_01977,PROKKA_01979,PROKKA_01980,PROKKA_01981,PROKKA_01982,PROKKA_02619,PROKKA_03697,PROKKA_03725,PROKKA_03726,PROKKA_03727,PROKKA_04003,PROKKA_04004,PROKKA_04005,PROKKA_04006,PROKKA_04007,PROKKA_04008,PROKKA_04009
ko01220	Degradation of aromatic compounds	Metabolism	25	PROKKA_00549,PROKKA_01432,PROKKA_01434,PROKKA_01457,PROKKA_01482,PROKKA_01561,PROKKA_01564,PROKKA_01835,PROKKA_01939,PROKKA_02070,PROKKA_02128,PROKKA_02274,PROKKA_02569,PROKKA_02733,PROKKA_02876,PROKKA_03024,PROKKA_03268,PROKKA_03327,PROKKA_03407,PROKKA_03408,PROKKA_03495,PROKKA_04225,PROKKA_04838,PROKKA_05279,PROKKA_05400
ko00240	Pyrimidine metabolism	Metabolism	76	PROKKA_00041,PROKKA_00112,PROKKA_00310,PROKKA_00328,PROKKA_00395,PROKKA_00421,PROKKA_00422,PROKKA_00433,PROKKA_00520,PROKKA_00540,PROKKA_00596,PROKKA_00599,PROKKA_00621,PROKKA_00799,PROKKA_00823,PROKKA_00837,PROKKA_00838,PROKKA_01040,PROKKA_01043,PROKKA_01044,PROKKA_01045,PROKKA_01046,PROKKA_01047,PROKKA_01048,PROKKA_01049,PROKKA_01050,PROKKA_01063,PROKKA_01108,PROKKA_01115,PROKKA_01126,PROKKA_01…
ko00440	Phosphonate and phosphinate metabolism	Metabolism	4	PROKKA_03129,PROKKA_03474,PROKKA_03920,PROKKA_03921
ko03060	Protein export	Genetic Information Processing	25	PROKKA_00503,PROKKA_00508,PROKKA_01038,PROKKA_01086,PROKKA_01088,PROKKA_01094,PROKKA_01854,PROKKA_01865,PROKKA_02853,PROKKA_02854,PROKKA_02941,PROKKA_03403,PROKKA_03561,PROKKA_03970,PROKKA_04083,PROKKA_04108,PROKKA_04193,PROKKA_04351,PROKKA_04533,PROKKA_04569,PROKKA_04727,PROKKA_05026,PROKKA_05080,PROKKA_05165,PROKKA_05418
ko04973	Carbohydrate digestion and absorption	Organismal Systems	1	PROKKA_01451
ko00121	Secondary bile acid biosynthesis	Metabolism	1	PROKKA_01167
ko03050	Proteasome	Genetic Information Processing	1	PROKKA_04678
ko00250	Alanine	Metabolism	35	PROKKA_00152,PROKKA_00280,PROKKA_00281,PROKKA_00286,PROKKA_00487,PROKKA_00892,PROKKA_01043,PROKKA_01045,PROKKA_01046,PROKKA_01233,PROKKA_01390,PROKKA_01816,PROKKA_01833,PROKKA_01834,PROKKA_02161,PROKKA_02177,PROKKA_02259,PROKKA_02395,PROKKA_02436,PROKKA_02443,PROKKA_02834,PROKKA_02860,PROKKA_03318,PROKKA_03697,PROKKA_03748,PROKKA_03752,PROKKA_04092,PROKKA_04746,PROKKA_05364,PROKKA_05394,PROKKA_05…
ko00561	Glycerolipid metabolism	Metabolism	18	PROKKA_00025,PROKKA_00620,PROKKA_01080,PROKKA_01332,PROKKA_02253,PROKKA_02265,PROKKA_02318,PROKKA_02524,PROKKA_02833,PROKKA_02851,PROKKA_03128,PROKKA_03292,PROKKA_03497,PROKKA_03962,PROKKA_04202,PROKKA_04262,PROKKA_04264,PROKKA_05382
ko00630	Glyoxylate and dicarboxylate metabolism	Metabolism	39	PROKKA_00320,PROKKA_00322,PROKKA_00323,PROKKA_00904,PROKKA_01066,PROKKA_01233,PROKKA_01310,PROKKA_01321,PROKKA_01366,PROKKA_01807,PROKKA_01913,PROKKA_02180,PROKKA_02253,PROKKA_02542,PROKKA_02558,PROKKA_02831,PROKKA_02842,PROKKA_02955,PROKKA_02959,PROKKA_03228,PROKKA_03423,PROKKA_03831,PROKKA_03930,PROKKA_03934,PROKKA_03944,PROKKA_03950,PROKKA_03951,PROKKA_04090,PROKKA_04117,PROKKA_04118,PROKKA_04…
ko00600	Sphingolipid metabolism	Metabolism	2	PROKKA_02095,PROKKA_03173
ko01055	Biosynthesis of vancomycin group antibiotics	Metabolism	3	PROKKA_01577,PROKKA_01893,PROKKA_04028
ko00540	Lipopolysaccharide biosynthesis	Metabolism	3	PROKKA_00206,PROKKA_02837,PROKKA_04940
ko04070	Phosphatidylinositol signaling system	Environmental Information Processing	3	PROKKA_00620,PROKKA_00972,PROKKA_01111
ko05132	Salmonella infection	Human Diseases	1	PROKKA_03572
ko05030	Cocaine addiction	Human Diseases	2	PROKKA_02554,PROKKA_02652
ko04910	Insulin signaling pathway	Organismal Systems	1	PROKKA_00023
ko00650	Butanoate metabolism	Metabolism	43	PROKKA_00323,PROKKA_00394,PROKKA_00398,PROKKA_00399,PROKKA_00400,PROKKA_00549,PROKKA_00760,PROKKA_00762,PROKKA_00897,PROKKA_00904,PROKKA_01214,PROKKA_01310,PROKKA_01851,PROKKA_02098,PROKKA_02421,PROKKA_02484,PROKKA_02485,PROKKA_02498,PROKKA_02558,PROKKA_02905,PROKKA_02906,PROKKA_02958,PROKKA_02962,PROKKA_03223,PROKKA_03226,PROKKA_03227,PROKKA_03331,PROKKA_03442,PROKKA_03848,PROKKA_03849,PROKKA_03…
ko00982	Drug metabolism - cytochrome P450	Metabolism	14	PROKKA_01432,PROKKA_01457,PROKKA_01482,PROKKA_01561,PROKKA_01564,PROKKA_01835,PROKKA_02274,PROKKA_02554,PROKKA_02652,PROKKA_02733,PROKKA_02876,PROKKA_03327,PROKKA_03407,PROKKA_04225
ko00401	Novobiocin biosynthesis	Metabolism	4	PROKKA_01980,PROKKA_01981,PROKKA_03697,PROKKA_03725
ko02030	Bacterial chemotaxis	Cellular Processes	30	PROKKA_00403,PROKKA_00404,PROKKA_01186,PROKKA_01557,PROKKA_02089,PROKKA_02102,PROKKA_02194,PROKKA_02206,PROKKA_02643,PROKKA_03204,PROKKA_03568,PROKKA_03569,PROKKA_03576,PROKKA_03585,PROKKA_03598,PROKKA_03601,PROKKA_03602,PROKKA_03603,PROKKA_03604,PROKKA_03605,PROKKA_04123,PROKKA_04234,PROKKA_04235,PROKKA_04791,PROKKA_05113,PROKKA_05146,PROKKA_05147,PROKKA_05174,PROKKA_05456,PROKKA_05475
ko00521	Streptomycin biosynthesis	Metabolism	19	PROKKA_00179,PROKKA_00236,PROKKA_00389,PROKKA_00659,PROKKA_00972,PROKKA_01577,PROKKA_01606,PROKKA_01893,PROKKA_03065,PROKKA_03109,PROKKA_03166,PROKKA_03786,PROKKA_04027,PROKKA_04028,PROKKA_04029,PROKKA_04030,PROKKA_04035,PROKKA_05263,PROKKA_05433
ko00621	Dioxin degradation	Metabolism	6	PROKKA_00549,PROKKA_01939,PROKKA_02070,PROKKA_02128,PROKKA_04838,PROKKA_05400
ko00364	Fluorobenzoate degradation	Metabolism	1	PROKKA_04139
ko00410	beta-Alanine metabolism	Metabolism	11	PROKKA_02904,PROKKA_02960,PROKKA_02962,PROKKA_03168,PROKKA_03497,PROKKA_03701,PROKKA_03702,PROKKA_03962,PROKKA_04845,PROKKA_05003,PROKKA_05523
ko05031	Amphetamine addiction	Human Diseases	2	PROKKA_02554,PROKKA_02652
ko00232	Caffeine metabolism	Metabolism	2	PROKKA_01450,PROKKA_02765
ko00350	Tyrosine metabolism	Metabolism	23	PROKKA_00549,PROKKA_01432,PROKKA_01457,PROKKA_01482,PROKKA_01561,PROKKA_01564,PROKKA_01835,PROKKA_01980,PROKKA_02274,PROKKA_02349,PROKKA_02350,PROKKA_02351,PROKKA_02554,PROKKA_02652,PROKKA_02733,PROKKA_02876,PROKKA_03268,PROKKA_03327,PROKKA_03407,PROKKA_03697,PROKKA_03725,PROKKA_04225,PROKKA_05521
ko04917	Prolactin signaling pathway	Organismal Systems	1	PROKKA_02635
ko00190	Oxidative phosphorylation	Metabolism	52	PROKKA_00102,PROKKA_00103,PROKKA_00398,PROKKA_00399,PROKKA_00400,PROKKA_00935,PROKKA_00984,PROKKA_00985,PROKKA_00986,PROKKA_00987,PROKKA_00988,PROKKA_00989,PROKKA_01059,PROKKA_01783,PROKKA_02071,PROKKA_02072,PROKKA_02073,PROKKA_02074,PROKKA_02572,PROKKA_02573,PROKKA_03491,PROKKA_03719,PROKKA_03720,PROKKA_03721,PROKKA_03995,PROKKA_04457,PROKKA_04903,PROKKA_04904,PROKKA_04905,PROKKA_04906,PROKKA_04…
ko03320	PPAR signaling pathway	Organismal Systems	8	PROKKA_00390,PROKKA_01307,PROKKA_01309,PROKKA_01521,PROKKA_02616,PROKKA_04144,PROKKA_04202,PROKKA_04357
ko00622	Xylene degradation	Metabolism	6	PROKKA_00549,PROKKA_01939,PROKKA_02070,PROKKA_02128,PROKKA_04838,PROKKA_05400
ko00053	Ascorbate and aldarate metabolism	Metabolism	8	PROKKA_00068,PROKKA_01533,PROKKA_01990,PROKKA_01991,PROKKA_01992,PROKKA_03497,PROKKA_03962,PROKKA_05014
ko00330	Arginine and proline metabolism	Metabolism	71	PROKKA_00139,PROKKA_00241,PROKKA_00280,PROKKA_00281,PROKKA_00333,PROKKA_00421,PROKKA_00422,PROKKA_00594,PROKKA_00687,PROKKA_00786,PROKKA_00790,PROKKA_00791,PROKKA_00792,PROKKA_00793,PROKKA_00794,PROKKA_00821,PROKKA_00968,PROKKA_01233,PROKKA_01390,PROKKA_01442,PROKKA_01445,PROKKA_01448,PROKKA_01469,PROKKA_01816,PROKKA_01822,PROKKA_01914,PROKKA_01942,PROKKA_01944,PROKKA_01945,PROKKA_01999,PROKKA_02…
ko04621	NOD-like receptor signaling pathway	Organismal Systems	1	PROKKA_01650
ko02040	Flagellar assembly	Cellular Processes	23	PROKKA_00403,PROKKA_00404,PROKKA_03560,PROKKA_03562,PROKKA_03563,PROKKA_03564,PROKKA_03565,PROKKA_03566,PROKKA_03568,PROKKA_03569,PROKKA_03572,PROKKA_03579,PROKKA_03580,PROKKA_03583,PROKKA_03585,PROKKA_03586,PROKKA_03588,PROKKA_03592,PROKKA_03593,PROKKA_03594,PROKKA_03601,PROKKA_03604,PROKKA_03605
ko04930	Type II diabetes mellitus	Human Diseases	2	PROKKA_00316,PROKKA_01622
ko00625	Chloroalkane and chloroalkene degradation	Metabolism	21	PROKKA_00549,PROKKA_01051,PROKKA_01214,PROKKA_01432,PROKKA_01457,PROKKA_01482,PROKKA_01561,PROKKA_01564,PROKKA_01613,PROKKA_01835,PROKKA_02274,PROKKA_02733,PROKKA_02876,PROKKA_03327,PROKKA_03396,PROKKA_03407,PROKKA_03497,PROKKA_03962,PROKKA_04225,PROKKA_04806,PROKKA_05314
ko00760	Nicotinate and nicotinamide metabolism	Metabolism	26	PROKKA_00112,PROKKA_00217,PROKKA_00267,PROKKA_00487,PROKKA_00488,PROKKA_00489,PROKKA_00590,PROKKA_00591,PROKKA_00823,PROKKA_00837,PROKKA_01388,PROKKA_01808,PROKKA_01972,PROKKA_02039,PROKKA_02173,PROKKA_02631,PROKKA_02868,PROKKA_03006,PROKKA_03076,PROKKA_03780,PROKKA_04043,PROKKA_05077,PROKKA_05099,PROKKA_05213,PROKKA_05315,PROKKA_05538
ko01210	2-Oxocarboxylic acid metabolism	Metabolism	41	PROKKA_00320,PROKKA_00321,PROKKA_00790,PROKKA_00791,PROKKA_00792,PROKKA_00793,PROKKA_01132,PROKKA_01133,PROKKA_01176,PROKKA_01321,PROKKA_01691,PROKKA_01885,PROKKA_01914,PROKKA_02187,PROKKA_02447,PROKKA_02483,PROKKA_02484,PROKKA_02485,PROKKA_02486,PROKKA_02487,PROKKA_02623,PROKKA_02706,PROKKA_02907,PROKKA_02955,PROKKA_03037,PROKKA_03266,PROKKA_03294,PROKKA_03351,PROKKA_03406,PROKKA_03697,PROKKA_03…
ko00380	Tryptophan metabolism	Metabolism	23	PROKKA_00904,PROKKA_01310,PROKKA_01734,PROKKA_01807,PROKKA_01913,PROKKA_02551,PROKKA_02554,PROKKA_02652,PROKKA_02693,PROKKA_02962,PROKKA_03281,PROKKA_03369,PROKKA_03422,PROKKA_03423,PROKKA_03424,PROKKA_03497,PROKKA_03962,PROKKA_03987,PROKKA_04090,PROKKA_04384,PROKKA_04870,PROKKA_05086,PROKKA_05485
ko00472	D-Arginine and D-ornithine metabolism	Metabolism	2	PROKKA_02865,PROKKA_04981
ko05206	MicroRNAs in cancer	Human Diseases	3	PROKKA_01816,PROKKA_04303,PROKKA_05394
ko00941	Flavonoid biosynthesis	Metabolism	3	PROKKA_00537,PROKKA_02593,PROKKA_03119
ko03010	Ribosome	Genetic Information Processing	57	PROKKA_00254,PROKKA_00342,PROKKA_00343,PROKKA_00473,PROKKA_00475,PROKKA_00579,PROKKA_00600,PROKKA_00613,PROKKA_00656,PROKKA_01007,PROKKA_01075,PROKKA_01089,PROKKA_01093,PROKKA_01106,PROKKA_01125,PROKKA_02364,PROKKA_03745,PROKKA_04535,PROKKA_04536,PROKKA_04538,PROKKA_04539,PROKKA_04543,PROKKA_04544,PROKKA_04545,PROKKA_04548,PROKKA_04549,PROKKA_04550,PROKKA_04551,PROKKA_04552,PROKKA_04553,PROKKA_04…
ko00930	Caprolactam degradation	Metabolism	3	PROKKA_01771,PROKKA_02962,PROKKA_03521
ko05204	Chemical carcinogenesis	Human Diseases	3	PROKKA_01450,PROKKA_01835,PROKKA_02765
ko05150	Staphylococcus aureus infection	Human Diseases	15	PROKKA_00060,PROKKA_00061,PROKKA_00160,PROKKA_00161,PROKKA_01774,PROKKA_01775,PROKKA_02997,PROKKA_03143,PROKKA_03513,PROKKA_03778,PROKKA_03874,PROKKA_03875,PROKKA_03876,PROKKA_03877,PROKKA_04345
ko04918	Thyroid hormone synthesis	Organismal Systems	1	PROKKA_02740
ko05211	Renal cell carcinoma	Human Diseases	1	PROKKA_02410
ko00562	Inositol phosphate metabolism	Metabolism	14	PROKKA_00236,PROKKA_00972,PROKKA_01174,PROKKA_01340,PROKKA_01537,PROKKA_02096,PROKKA_02960,PROKKA_03166,PROKKA_03167,PROKKA_03168,PROKKA_03169,PROKKA_03170,PROKKA_03172,PROKKA_05074
ko00785	Lipoic acid metabolism	Metabolism	3	PROKKA_00715,PROKKA_04146,PROKKA_05217
ko04122	Sulfur relay system	Genetic Information Processing	26	PROKKA_00180,PROKKA_00181,PROKKA_00182,PROKKA_00185,PROKKA_00186,PROKKA_00261,PROKKA_00262,PROKKA_00486,PROKKA_00518,PROKKA_00522,PROKKA_00523,PROKKA_01370,PROKKA_01372,PROKKA_01374,PROKKA_01375,PROKKA_02749,PROKKA_02750,PROKKA_02752,PROKKA_02753,PROKKA_03665,PROKKA_04452,PROKKA_04453,PROKKA_04455,PROKKA_04488,PROKKA_04490,PROKKA_04759
ko00460	Cyanoamino acid metabolism	Metabolism	6	PROKKA_01833,PROKKA_02443,PROKKA_03748,PROKKA_04896,PROKKA_04899,PROKKA_05424
ko00311	Penicillin and cephalosporin biosynthesis	Metabolism	10	PROKKA_01497,PROKKA_01677,PROKKA_01722,PROKKA_01738,PROKKA_01910,PROKKA_02879,PROKKA_03161,PROKKA_03251,PROKKA_03334,PROKKA_03519
ko00860	Porphyrin and chlorophyll metabolism	Metabolism	28	PROKKA_00450,PROKKA_00452,PROKKA_00453,PROKKA_00454,PROKKA_00455,PROKKA_00605,PROKKA_00984,PROKKA_00985,PROKKA_01455,PROKKA_02146,PROKKA_02403,PROKKA_02555,PROKKA_02655,PROKKA_02667,PROKKA_02757,PROKKA_02758,PROKKA_02759,PROKKA_03025,PROKKA_03765,PROKKA_03816,PROKKA_03817,PROKKA_03818,PROKKA_04091,PROKKA_04161,PROKKA_04162,PROKKA_04163,PROKKA_04358,PROKKA_05363
ko00514	Other types of O-glycan biosynthesis	Metabolism	1	PROKKA_03724
ko04920	Adipocytokine signaling pathway	Organismal Systems	7	PROKKA_00390,PROKKA_01307,PROKKA_01309,PROKKA_01521,PROKKA_02616,PROKKA_04144,PROKKA_04357
ko00511	Other glycan degradation	Metabolism	1	PROKKA_03173

## Sheet: CL4 kegg_annot
Supplementary Table S2: The KEGG annotations of CL4
Pathway_ID	Pathway_name	Group	Gene_num	Gene_list
ko00471	D-Glutamine and D-glutamate metabolism	Metabolism	6	PROKKA_01038,PROKKA_01384,PROKKA_02426,PROKKA_02629,PROKKA_03214,PROKKA_05544
ko00564	Glycerophospholipid metabolism	Metabolism	28	PROKKA_00112,PROKKA_00171,PROKKA_00414,PROKKA_00508,PROKKA_00724,PROKKA_00865,PROKKA_00926,PROKKA_01637,PROKKA_01664,PROKKA_01841,PROKKA_02358,PROKKA_02779,PROKKA_02815,PROKKA_02947,PROKKA_03273,PROKKA_03304,PROKKA_03344,PROKKA_03616,PROKKA_03783,PROKKA_03989,PROKKA_04166,PROKKA_04180,PROKKA_04365,PROKKA_04760,PROKKA_05026,PROKKA_05628,PROKKA_05674,PROKKA_05707
ko00030	Pentose phosphate pathway	Metabolism	33	PROKKA_00086,PROKKA_01036,PROKKA_01607,PROKKA_01624,PROKKA_01626,PROKKA_01915,PROKKA_01916,PROKKA_01917,PROKKA_01918,PROKKA_01919,PROKKA_01921,PROKKA_01922,PROKKA_02017,PROKKA_02221,PROKKA_02265,PROKKA_02266,PROKKA_02397,PROKKA_02518,PROKKA_02625,PROKKA_02627,PROKKA_03031,PROKKA_03133,PROKKA_03266,PROKKA_03480,PROKKA_03485,PROKKA_03502,PROKKA_03812,PROKKA_03814,PROKKA_03830,PROKKA_04441,PROKKA_04…
ko00040	Pentose and glucuronate interconversions	Metabolism	6	PROKKA_00641,PROKKA_03266,PROKKA_03501,PROKKA_04847,PROKKA_05131,PROKKA_05212
ko00680	Methane metabolism	Metabolism	27	PROKKA_00087,PROKKA_00218,PROKKA_00921,PROKKA_01317,PROKKA_01318,PROKKA_01407,PROKKA_01420,PROKKA_01604,PROKKA_01608,PROKKA_01624,PROKKA_01626,PROKKA_01677,PROKKA_02009,PROKKA_02017,PROKKA_02452,PROKKA_02471,PROKKA_02479,PROKKA_02518,PROKKA_02525,PROKKA_03379,PROKKA_03476,PROKKA_04028,PROKKA_04334,PROKKA_05274,PROKKA_05275,PROKKA_05512,PROKKA_05709
ko04724	Glutamatergic synapse	Organismal Systems	3	PROKKA_01384,PROKKA_04453,PROKKA_05544
ko00270	Cysteine and methionine metabolism	Metabolism	60	PROKKA_00012,PROKKA_00055,PROKKA_00140,PROKKA_00158,PROKKA_00341,PROKKA_00373,PROKKA_00594,PROKKA_00691,PROKKA_01283,PROKKA_01307,PROKKA_01308,PROKKA_01661,PROKKA_01694,PROKKA_01695,PROKKA_01696,PROKKA_01984,PROKKA_02120,PROKKA_02201,PROKKA_02319,PROKKA_02350,PROKKA_02382,PROKKA_02462,PROKKA_02463,PROKKA_02525,PROKKA_02536,PROKKA_02742,PROKKA_02743,PROKKA_02744,PROKKA_02745,PROKKA_02858,PROKKA_02…
ko00565	Ether lipid metabolism	Metabolism	1	PROKKA_05628
ko05120	Epithelial cell signaling in Helicobacter pylori infection	Human Diseases	2	PROKKA_02734,PROKKA_02735
ko00910	Nitrogen metabolism	Metabolism	23	PROKKA_00429,PROKKA_00498,PROKKA_00558,PROKKA_01012,PROKKA_01210,PROKKA_02317,PROKKA_03186,PROKKA_03444,PROKKA_03695,PROKKA_03696,PROKKA_03697,PROKKA_03698,PROKKA_03705,PROKKA_03711,PROKKA_03712,PROKKA_04109,PROKKA_04453,PROKKA_04899,PROKKA_05114,PROKKA_05117,PROKKA_05467,PROKKA_05574,PROKKA_05645
ko00360	Phenylalanine metabolism	Metabolism	32	PROKKA_00054,PROKKA_00057,PROKKA_00373,PROKKA_00401,PROKKA_00471,PROKKA_00552,PROKKA_01007,PROKKA_01244,PROKKA_01542,PROKKA_01634,PROKKA_01816,PROKKA_02173,PROKKA_02733,PROKKA_02759,PROKKA_03486,PROKKA_03633,PROKKA_03797,PROKKA_03883,PROKKA_03980,PROKKA_04167,PROKKA_04315,PROKKA_04422,PROKKA_04480,PROKKA_04601,PROKKA_04701,PROKKA_04716,PROKKA_05020,PROKKA_05175,PROKKA_05433,PROKKA_05538,PROKKA_05…
ko00642	Ethylbenzene degradation	Metabolism	1	PROKKA_05374
ko00909	Sesquiterpenoid and triterpenoid biosynthesis	Metabolism	1	PROKKA_04318
ko03430	Mismatch repair	Genetic Information Processing	28	PROKKA_00354,PROKKA_00376,PROKKA_00692,PROKKA_00776,PROKKA_00860,PROKKA_01766,PROKKA_01783,PROKKA_02240,PROKKA_02513,PROKKA_02570,PROKKA_02706,PROKKA_02794,PROKKA_02936,PROKKA_02937,PROKKA_03308,PROKKA_03356,PROKKA_03357,PROKKA_03586,PROKKA_03731,PROKKA_04152,PROKKA_04243,PROKKA_04271,PROKKA_04298,PROKKA_04372,PROKKA_04620,PROKKA_04743,PROKKA_05394,PROKKA_05395
ko00130	Ubiquinone and other terpenoid-quinone biosynthesis	Metabolism	22	PROKKA_00216,PROKKA_00406,PROKKA_00476,PROKKA_00875,PROKKA_01219,PROKKA_01362,PROKKA_01816,PROKKA_02021,PROKKA_02250,PROKKA_02251,PROKKA_02252,PROKKA_02253,PROKKA_02254,PROKKA_02255,PROKKA_02256,PROKKA_02769,PROKKA_03417,PROKKA_03782,PROKKA_03894,PROKKA_04539,PROKKA_04864,PROKKA_04939
ko05010	Alzheimer's disease	Human Diseases	2	PROKKA_02535,PROKKA_05271
ko00730	Thiamine metabolism	Metabolism	22	PROKKA_00607,PROKKA_01162,PROKKA_01163,PROKKA_01164,PROKKA_01166,PROKKA_01171,PROKKA_01311,PROKKA_02000,PROKKA_02389,PROKKA_02468,PROKKA_02469,PROKKA_02684,PROKKA_02714,PROKKA_02718,PROKKA_02939,PROKKA_03267,PROKKA_03701,PROKKA_04328,PROKKA_04823,PROKKA_05186,PROKKA_05477,PROKKA_05478
ko05111	Vibrio cholerae pathogenic cycle	Human Diseases	13	PROKKA_00470,PROKKA_00901,PROKKA_02319,PROKKA_02778,PROKKA_02823,PROKKA_03046,PROKKA_03222,PROKKA_03223,PROKKA_03699,PROKKA_03927,PROKKA_05116,PROKKA_05268,PROKKA_05468
ko03450	Non-homologous end-joining	Genetic Information Processing	1	PROKKA_01080
ko00260	Glycine	Metabolism	52	PROKKA_00010,PROKKA_00011,PROKKA_00012,PROKKA_00054,PROKKA_00118,PROKKA_00158,PROKKA_00182,PROKKA_00218,PROKKA_00508,PROKKA_00675,PROKKA_00676,PROKKA_00926,PROKKA_01307,PROKKA_01308,PROKKA_01309,PROKKA_01317,PROKKA_01318,PROKKA_01604,PROKKA_01608,PROKKA_01694,PROKKA_01892,PROKKA_01989,PROKKA_02009,PROKKA_02173,PROKKA_02745,PROKKA_02889,PROKKA_02890,PROKKA_02891,PROKKA_02953,PROKKA_02979,PROKKA_02…
ko03440	Homologous recombination	Genetic Information Processing	28	PROKKA_00332,PROKKA_00354,PROKKA_00376,PROKKA_01766,PROKKA_01783,PROKKA_01785,PROKKA_02240,PROKKA_02513,PROKKA_02531,PROKKA_02694,PROKKA_02695,PROKKA_02706,PROKKA_02716,PROKKA_02721,PROKKA_02794,PROKKA_02819,PROKKA_03258,PROKKA_03271,PROKKA_03308,PROKKA_03346,PROKKA_03586,PROKKA_03588,PROKKA_03731,PROKKA_04243,PROKKA_04271,PROKKA_04298,PROKKA_04372,PROKKA_04743
ko04112	Cell cycle - Caulobacter	Cellular Processes	9	PROKKA_00899,PROKKA_00947,PROKKA_01705,PROKKA_01761,PROKKA_01782,PROKKA_02864,PROKKA_03076,PROKKA_03216,PROKKA_03376
ko00643	Styrene degradation	Metabolism	6	PROKKA_00057,PROKKA_01814,PROKKA_01815,PROKKA_03633,PROKKA_04315,PROKKA_04601
ko00620	Pyruvate metabolism	Metabolism	63	PROKKA_00055,PROKKA_00110,PROKKA_00167,PROKKA_00196,PROKKA_00386,PROKKA_00524,PROKKA_00641,PROKKA_00788,PROKKA_01247,PROKKA_01419,PROKKA_01420,PROKKA_01530,PROKKA_01564,PROKKA_01569,PROKKA_01635,PROKKA_01677,PROKKA_01970,PROKKA_01978,PROKKA_01984,PROKKA_02348,PROKKA_02452,PROKKA_02471,PROKKA_02479,PROKKA_02514,PROKKA_02516,PROKKA_02517,PROKKA_02519,PROKKA_02525,PROKKA_02746,PROKKA_02854,PROKKA_02…
ko00473	D-Alanine metabolism	Metabolism	15	PROKKA_00554,PROKKA_00556,PROKKA_00816,PROKKA_01131,PROKKA_01804,PROKKA_01811,PROKKA_01839,PROKKA_02437,PROKKA_02904,PROKKA_03113,PROKKA_03642,PROKKA_03797,PROKKA_04825,PROKKA_05175,PROKKA_05639
ko00010	Glycolysis / Gluconeogenesis	Metabolism	61	PROKKA_00055,PROKKA_00218,PROKKA_00315,PROKKA_00641,PROKKA_00889,PROKKA_01036,PROKKA_01407,PROKKA_01609,PROKKA_01624,PROKKA_01626,PROKKA_01876,PROKKA_01912,PROKKA_01914,PROKKA_01970,PROKKA_01984,PROKKA_02009,PROKKA_02017,PROKKA_02348,PROKKA_02452,PROKKA_02471,PROKKA_02518,PROKKA_02519,PROKKA_02535,PROKKA_02746,PROKKA_02852,PROKKA_02953,PROKKA_03067,PROKKA_03152,PROKKA_03153,PROKKA_03154,PROKKA_03…
ko00592	alpha-Linolenic acid metabolism	Metabolism	1	PROKKA_05374
ko00770	Pantothenate and CoA biosynthesis	Metabolism	26	PROKKA_00101,PROKKA_00119,PROKKA_00120,PROKKA_00121,PROKKA_00122,PROKKA_00123,PROKKA_00377,PROKKA_00378,PROKKA_00379,PROKKA_00525,PROKKA_00526,PROKKA_00527,PROKKA_00529,PROKKA_01022,PROKKA_01806,PROKKA_01953,PROKKA_02203,PROKKA_02534,PROKKA_02959,PROKKA_03197,PROKKA_03206,PROKKA_03257,PROKKA_03900,PROKKA_03930,PROKKA_04048,PROKKA_04503
ko05340	Primary immunodeficiency	Human Diseases	1	PROKKA_01688
ko00430	Taurine and hypotaurine metabolism	Metabolism	9	PROKKA_00429,PROKKA_01677,PROKKA_02479,PROKKA_02494,PROKKA_03834,PROKKA_04854,PROKKA_04891,PROKKA_05029,PROKKA_05706
ko00900	Terpenoid backbone biosynthesis	Metabolism	18	PROKKA_00016,PROKKA_00405,PROKKA_00407,PROKKA_00420,PROKKA_00793,PROKKA_01635,PROKKA_01950,PROKKA_02123,PROKKA_02124,PROKKA_02226,PROKKA_02827,PROKKA_02836,PROKKA_02938,PROKKA_02939,PROKKA_03099,PROKKA_03303,PROKKA_03305,PROKKA_04388
ko00626	Naphthalene degradation	Metabolism	14	PROKKA_00889,PROKKA_01407,PROKKA_01876,PROKKA_01912,PROKKA_01914,PROKKA_02746,PROKKA_03684,PROKKA_03764,PROKKA_03808,PROKKA_04169,PROKKA_04689,PROKKA_04780,PROKKA_05106,PROKKA_05107
ko00280	Valine	Metabolism	32	PROKKA_00066,PROKKA_00123,PROKKA_00529,PROKKA_00641,PROKKA_01434,PROKKA_01632,PROKKA_01633,PROKKA_01635,PROKKA_02603,PROKKA_02951,PROKKA_02953,PROKKA_02954,PROKKA_02955,PROKKA_02956,PROKKA_03067,PROKKA_03078,PROKKA_03099,PROKKA_03155,PROKKA_03333,PROKKA_03434,PROKKA_03470,PROKKA_03473,PROKKA_03475,PROKKA_03879,PROKKA_03881,PROKKA_03883,PROKKA_04388,PROKKA_04658,PROKKA_05115,PROKKA_05374,PROKKA_05…
ko03020	RNA polymerase	Genetic Information Processing	5	PROKKA_01630,PROKKA_02071,PROKKA_02105,PROKKA_02106,PROKKA_03256
ko00903	Limonene and pinene degradation	Metabolism	3	PROKKA_00641,PROKKA_03883,PROKKA_04702
ko00020	Citrate cycle (TCA cycle)	Metabolism	32	PROKKA_00110,PROKKA_00196,PROKKA_00660,PROKKA_00661,PROKKA_01564,PROKKA_02348,PROKKA_02523,PROKKA_02524,PROKKA_02525,PROKKA_02607,PROKKA_02608,PROKKA_02609,PROKKA_02953,PROKKA_03067,PROKKA_03152,PROKKA_03153,PROKKA_03154,PROKKA_03155,PROKKA_03178,PROKKA_03290,PROKKA_03291,PROKKA_03333,PROKKA_03351,PROKKA_03352,PROKKA_03434,PROKKA_03876,PROKKA_04377,PROKKA_04655,PROKKA_04656,PROKKA_04657,PROKKA_04…
ko03410	Base excision repair	Genetic Information Processing	14	PROKKA_00332,PROKKA_00371,PROKKA_01020,PROKKA_01688,PROKKA_02531,PROKKA_02532,PROKKA_02706,PROKKA_02830,PROKKA_03382,PROKKA_03384,PROKKA_03385,PROKKA_05395,PROKKA_05530,PROKKA_05567
ko00523	Polyketide sugar unit biosynthesis	Metabolism	14	PROKKA_00699,PROKKA_00700,PROKKA_00701,PROKKA_00702,PROKKA_00707,PROKKA_01485,PROKKA_01738,PROKKA_02387,PROKKA_02598,PROKKA_03973,PROKKA_04956,PROKKA_04957,PROKKA_04958,PROKKA_04959
ko00061	Fatty acid biosynthesis	Metabolism	36	PROKKA_00020,PROKKA_00126,PROKKA_00144,PROKKA_00197,PROKKA_00698,PROKKA_00741,PROKKA_00742,PROKKA_01057,PROKKA_01137,PROKKA_01242,PROKKA_01881,PROKKA_01911,PROKKA_01966,PROKKA_02493,PROKKA_02516,PROKKA_02517,PROKKA_02931,PROKKA_02932,PROKKA_02983,PROKKA_03106,PROKKA_03274,PROKKA_03275,PROKKA_03340,PROKKA_03471,PROKKA_03472,PROKKA_03868,PROKKA_04308,PROKKA_04316,PROKKA_04529,PROKKA_04652,PROKKA_04…
ko00195	Photosynthesis	Metabolism	8	PROKKA_01593,PROKKA_01594,PROKKA_01595,PROKKA_01596,PROKKA_01597,PROKKA_01598,PROKKA_01599,PROKKA_01600
ko01200	Carbon metabolism	Metabolism	139	PROKKA_00066,PROKKA_00087,PROKKA_00110,PROKKA_00118,PROKKA_00140,PROKKA_00167,PROKKA_00196,PROKKA_00218,PROKKA_00660,PROKKA_00661,PROKKA_00787,PROKKA_00788,PROKKA_00921,PROKKA_01036,PROKKA_01307,PROKKA_01308,PROKKA_01317,PROKKA_01318,PROKKA_01407,PROKKA_01420,PROKKA_01434,PROKKA_01564,PROKKA_01604,PROKKA_01607,PROKKA_01608,PROKKA_01624,PROKKA_01626,PROKKA_01632,PROKKA_01633,PROKKA_01635,PROKKA_01…
ko00071	Fatty acid degradation	Metabolism	38	PROKKA_00641,PROKKA_00811,PROKKA_00889,PROKKA_01015,PROKKA_01278,PROKKA_01407,PROKKA_01434,PROKKA_01632,PROKKA_01633,PROKKA_01635,PROKKA_01876,PROKKA_01912,PROKKA_01914,PROKKA_02136,PROKKA_02599,PROKKA_02601,PROKKA_02603,PROKKA_02746,PROKKA_03099,PROKKA_03418,PROKKA_03470,PROKKA_03684,PROKKA_03764,PROKKA_03808,PROKKA_03879,PROKKA_03883,PROKKA_04169,PROKKA_04388,PROKKA_04389,PROKKA_04391,PROKKA_04…
ko01040	Biosynthesis of unsaturated fatty acids	Metabolism	22	PROKKA_00020,PROKKA_00126,PROKKA_00197,PROKKA_01057,PROKKA_01137,PROKKA_01242,PROKKA_01540,PROKKA_01716,PROKKA_01881,PROKKA_01911,PROKKA_01966,PROKKA_02493,PROKKA_02983,PROKKA_03106,PROKKA_03275,PROKKA_03340,PROKKA_03615,PROKKA_03868,PROKKA_04308,PROKKA_04316,PROKKA_04652,PROKKA_04949
ko00253	Tetracycline biosynthesis	Metabolism	7	PROKKA_02516,PROKKA_02517,PROKKA_02931,PROKKA_02932,PROKKA_03471,PROKKA_03472,PROKKA_04834
ko04066	HIF-1 signaling pathway	Environmental Information Processing	7	PROKKA_02535,PROKKA_03152,PROKKA_03153,PROKKA_04655,PROKKA_04656,PROKKA_05271,PROKKA_05275
ko00120	Primary bile acid biosynthesis	Metabolism	1	PROKKA_00888
ko00312	beta-Lactam resistance	Human Diseases	57	PROKKA_00023,PROKKA_00106,PROKKA_00369,PROKKA_00465,PROKKA_00711,PROKKA_00729,PROKKA_00731,PROKKA_00732,PROKKA_00733,PROKKA_00734,PROKKA_00735,PROKKA_00824,PROKKA_00825,PROKKA_00833,PROKKA_00992,PROKKA_00993,PROKKA_01087,PROKKA_01088,PROKKA_01255,PROKKA_01285,PROKKA_01379,PROKKA_01509,PROKKA_01856,PROKKA_01857,PROKKA_01863,PROKKA_01864,PROKKA_02184,PROKKA_02739,PROKKA_02957,PROKKA_03177,PROKKA_03…
ko00361	Chlorocyclohexane and chlorobenzene degradation	Metabolism	4	PROKKA_01699,PROKKA_01959,PROKKA_03582,PROKKA_04710
ko01053	Biosynthesis of siderophore group nonribosomal peptides	Metabolism	6	PROKKA_02251,PROKKA_03893,PROKKA_03894,PROKKA_03895,PROKKA_03896,PROKKA_03897
ko00780	Biotin metabolism	Metabolism	39	PROKKA_00020,PROKKA_00126,PROKKA_00197,PROKKA_00301,PROKKA_00382,PROKKA_00698,PROKKA_00741,PROKKA_01057,PROKKA_01137,PROKKA_01191,PROKKA_01242,PROKKA_01351,PROKKA_01881,PROKKA_01911,PROKKA_01966,PROKKA_02337,PROKKA_02493,PROKKA_02983,PROKKA_02999,PROKKA_03000,PROKKA_03001,PROKKA_03002,PROKKA_03003,PROKKA_03106,PROKKA_03275,PROKKA_03340,PROKKA_03868,PROKKA_04308,PROKKA_04316,PROKKA_04529,PROKKA_04…
ko04146	Peroxisome	Cellular Processes	13	PROKKA_00760,PROKKA_00811,PROKKA_01015,PROKKA_01042,PROKKA_01513,PROKKA_02136,PROKKA_02338,PROKKA_02524,PROKKA_02599,PROKKA_03418,PROKKA_03473,PROKKA_04389,PROKKA_04391
ko00591	Linoleic acid metabolism	Metabolism	1	PROKKA_03404
ko04727	GABAergic synapse	Organismal Systems	3	PROKKA_01384,PROKKA_04453,PROKKA_05544
ko04011	MAPK signaling pathway - yeast	Environmental Information Processing	3	PROKKA_01247,PROKKA_01530,PROKKA_01569
ko00640	Propanoate metabolism	Metabolism	32	PROKKA_00055,PROKKA_00066,PROKKA_00641,PROKKA_01635,PROKKA_01677,PROKKA_01984,PROKKA_02452,PROKKA_02471,PROKKA_02479,PROKKA_02516,PROKKA_02517,PROKKA_02931,PROKKA_02932,PROKKA_03099,PROKKA_03290,PROKKA_03291,PROKKA_03471,PROKKA_03472,PROKKA_03475,PROKKA_03476,PROKKA_03523,PROKKA_03835,PROKKA_03836,PROKKA_03877,PROKKA_03878,PROKKA_03881,PROKKA_03883,PROKKA_04388,PROKKA_04834,PROKKA_05119,PROKKA_05…
ko00980	Metabolism of xenobiotics by cytochrome P450	Metabolism	11	PROKKA_00889,PROKKA_01407,PROKKA_01876,PROKKA_01912,PROKKA_01914,PROKKA_03684,PROKKA_03764,PROKKA_03808,PROKKA_04169,PROKKA_04689,PROKKA_04780
ko03070	Bacterial secretion system	Environmental Information Processing	23	PROKKA_00241,PROKKA_00620,PROKKA_00747,PROKKA_00858,PROKKA_01779,PROKKA_02078,PROKKA_02114,PROKKA_02128,PROKKA_02699,PROKKA_02704,PROKKA_02874,PROKKA_02875,PROKKA_03279,PROKKA_03281,PROKKA_03785,PROKKA_03786,PROKKA_03861,PROKKA_04569,PROKKA_04692,PROKKA_05083,PROKKA_05224,PROKKA_05279,PROKKA_05359
ko00901	Indole alkaloid biosynthesis	Metabolism	1	PROKKA_04701
ko01230	Biosynthesis of amino acids	Metabolism	169	PROKKA_00010,PROKKA_00011,PROKKA_00012,PROKKA_00118,PROKKA_00119,PROKKA_00120,PROKKA_00121,PROKKA_00122,PROKKA_00123,PROKKA_00140,PROKKA_00158,PROKKA_00160,PROKKA_00218,PROKKA_00373,PROKKA_00387,PROKKA_00401,PROKKA_00402,PROKKA_00403,PROKKA_00504,PROKKA_00511,PROKKA_00512,PROKKA_00513,PROKKA_00514,PROKKA_00515,PROKKA_00516,PROKKA_00517,PROKKA_00518,PROKKA_00519,PROKKA_00520,PROKKA_00521,PROKKA_00…
ko04726	Serotonergic synapse	Organismal Systems	3	PROKKA_00054,PROKKA_02173,PROKKA_04701
ko04940	Type I diabetes mellitus	Human Diseases	1	PROKKA_03562
ko00720	Carbon fixation pathways in prokaryotes	Metabolism	37	PROKKA_00066,PROKKA_00196,PROKKA_01420,PROKKA_01635,PROKKA_01677,PROKKA_02452,PROKKA_02471,PROKKA_02479,PROKKA_02516,PROKKA_02517,PROKKA_02524,PROKKA_02525,PROKKA_02607,PROKKA_02608,PROKKA_02609,PROKKA_02862,PROKKA_02931,PROKKA_02932,PROKKA_02935,PROKKA_03099,PROKKA_03178,PROKKA_03290,PROKKA_03291,PROKKA_03351,PROKKA_03352,PROKKA_03471,PROKKA_03472,PROKKA_03474,PROKKA_03475,PROKKA_03476,PROKKA_03…
ko00830	Retinol metabolism	Metabolism	11	PROKKA_00889,PROKKA_01407,PROKKA_01876,PROKKA_01912,PROKKA_01914,PROKKA_03684,PROKKA_03764,PROKKA_03808,PROKKA_04169,PROKKA_04689,PROKKA_04780
ko00340	Histidine metabolism	Metabolism	20	PROKKA_00054,PROKKA_00401,PROKKA_00511,PROKKA_00512,PROKKA_00513,PROKKA_00514,PROKKA_00515,PROKKA_00516,PROKKA_00517,PROKKA_00518,PROKKA_00519,PROKKA_00520,PROKKA_00641,PROKKA_02173,PROKKA_04409,PROKKA_04410,PROKKA_04411,PROKKA_04412,PROKKA_04480,PROKKA_04701
ko05134	Legionellosis	Human Diseases	4	PROKKA_00252,PROKKA_00253,PROKKA_02608,PROKKA_03562
ko05203	Viral carcinogenesis	Human Diseases	2	PROKKA_01970,PROKKA_02519
ko00500	Starch and sucrose metabolism	Metabolism	34	PROKKA_00323,PROKKA_00384,PROKKA_00758,PROKKA_01065,PROKKA_01132,PROKKA_01133,PROKKA_01134,PROKKA_01609,PROKKA_01711,PROKKA_01932,PROKKA_02417,PROKKA_02549,PROKKA_02852,PROKKA_03108,PROKKA_03109,PROKKA_03480,PROKKA_03501,PROKKA_03502,PROKKA_03526,PROKKA_03527,PROKKA_03528,PROKKA_03529,PROKKA_03530,PROKKA_04153,PROKKA_04185,PROKKA_04196,PROKKA_05050,PROKKA_05131,PROKKA_05212,PROKKA_05471,PROKKA_05…
ko03030	DNA replication	Genetic Information Processing	25	PROKKA_00312,PROKKA_00316,PROKKA_00332,PROKKA_00354,PROKKA_00376,PROKKA_00947,PROKKA_01761,PROKKA_01766,PROKKA_01783,PROKKA_02240,PROKKA_02513,PROKKA_02531,PROKKA_02566,PROKKA_02794,PROKKA_02822,PROKKA_03289,PROKKA_03308,PROKKA_03586,PROKKA_03731,PROKKA_04243,PROKKA_04271,PROKKA_04298,PROKKA_04372,PROKKA_04743,PROKKA_05395
ko00950	Isoquinoline alkaloid biosynthesis	Metabolism	4	PROKKA_00054,PROKKA_00373,PROKKA_02173,PROKKA_04701
ko00627	Aminobenzoate degradation	Metabolism	10	PROKKA_00057,PROKKA_01278,PROKKA_01537,PROKKA_02020,PROKKA_02181,PROKKA_02771,PROKKA_03633,PROKKA_03835,PROKKA_03836,PROKKA_03883
ko00960	Tropane	Metabolism	3	PROKKA_00373,PROKKA_00401,PROKKA_04480
ko02010	ABC transporters	Environmental Information Processing	176	PROKKA_00023,PROKKA_00038,PROKKA_00039,PROKKA_00048,PROKKA_00049,PROKKA_00050,PROKKA_00051,PROKKA_00052,PROKKA_00106,PROKKA_00174,PROKKA_00224,PROKKA_00225,PROKKA_00226,PROKKA_00601,PROKKA_00602,PROKKA_00603,PROKKA_00637,PROKKA_00638,PROKKA_00639,PROKKA_00640,PROKKA_00729,PROKKA_00731,PROKKA_00732,PROKKA_00733,PROKKA_00734,PROKKA_00735,PROKKA_00806,PROKKA_00807,PROKKA_00808,PROKKA_00852,PROKKA_00…
ko03018	RNA degradation	Genetic Information Processing	26	PROKKA_00286,PROKKA_00298,PROKKA_00383,PROKKA_00435,PROKKA_01623,PROKKA_01743,PROKKA_01809,PROKKA_02210,PROKKA_02631,PROKKA_02662,PROKKA_02669,PROKKA_02803,PROKKA_02829,PROKKA_03130,PROKKA_03147,PROKKA_03319,PROKKA_03328,PROKKA_03411,PROKKA_03562,PROKKA_03680,PROKKA_03999,PROKKA_04617,PROKKA_04935,PROKKA_05124,PROKKA_05275,PROKKA_05281
ko00945	Stilbenoid	Metabolism	2	PROKKA_02733,PROKKA_03980
ko00310	Lysine degradation	Metabolism	17	PROKKA_00598,PROKKA_00641,PROKKA_00660,PROKKA_00661,PROKKA_01635,PROKKA_02134,PROKKA_02135,PROKKA_03099,PROKKA_03797,PROKKA_03835,PROKKA_03836,PROKKA_03838,PROKKA_03840,PROKKA_03883,PROKKA_04388,PROKKA_05175,PROKKA_05416
ko00550	Peptidoglycan biosynthesis	Metabolism	47	PROKKA_00028,PROKKA_00369,PROKKA_00451,PROKKA_00465,PROKKA_00542,PROKKA_00649,PROKKA_00711,PROKKA_00833,PROKKA_01346,PROKKA_01576,PROKKA_01625,PROKKA_01679,PROKKA_01810,PROKKA_01811,PROKKA_02259,PROKKA_02426,PROKKA_02611,PROKKA_02739,PROKKA_02864,PROKKA_02957,PROKKA_03043,PROKKA_03177,PROKKA_03210,PROKKA_03212,PROKKA_03213,PROKKA_03214,PROKKA_03215,PROKKA_03216,PROKKA_03217,PROKKA_03376,PROKKA_03…
ko00290	Valine	Metabolism	19	PROKKA_00118,PROKKA_00119,PROKKA_00120,PROKKA_00121,PROKKA_00122,PROKKA_00123,PROKKA_00521,PROKKA_00522,PROKKA_00523,PROKKA_00524,PROKKA_00525,PROKKA_00526,PROKKA_00527,PROKKA_00529,PROKKA_01022,PROKKA_02951,PROKKA_03991,PROKKA_04892,PROKKA_05028
ko01054	Nonribosomal peptide structures	Metabolism	8	PROKKA_02362,PROKKA_03765,PROKKA_04045,PROKKA_04046,PROKKA_04047,PROKKA_04700,PROKKA_04799,PROKKA_05482
ko04626	Plant-pathogen interaction	Organismal Systems	3	PROKKA_00252,PROKKA_00253,PROKKA_00866
ko00750	Vitamin B6 metabolism	Metabolism	8	PROKKA_00011,PROKKA_01318,PROKKA_01704,PROKKA_02175,PROKKA_02814,PROKKA_03022,PROKKA_03573,PROKKA_03574
ko01051	Biosynthesis of ansamycins	Metabolism	2	PROKKA_01917,PROKKA_04441
ko00072	Synthesis and degradation of ketone bodies	Metabolism	5	PROKKA_01635,PROKKA_03092,PROKKA_03099,PROKKA_03473,PROKKA_04388
ko00480	Glutathione metabolism	Metabolism	11	PROKKA_01661,PROKKA_01915,PROKKA_01916,PROKKA_01918,PROKKA_02524,PROKKA_02970,PROKKA_03610,PROKKA_03691,PROKKA_03814,PROKKA_04033,PROKKA_05201
ko04622	RIG-I-like receptor signaling pathway	Organismal Systems	2	PROKKA_00087,PROKKA_00921
ko04068	FoxO signaling pathway	Environmental Information Processing	4	PROKKA_00760,PROKKA_01042,PROKKA_01513,PROKKA_02338
ko00790	Folate biosynthesis	Metabolism	31	PROKKA_00408,PROKKA_00580,PROKKA_00581,PROKKA_00582,PROKKA_00583,PROKKA_01537,PROKKA_01746,PROKKA_02195,PROKKA_02196,PROKKA_02197,PROKKA_02198,PROKKA_02199,PROKKA_02200,PROKKA_02388,PROKKA_02390,PROKKA_02393,PROKKA_02394,PROKKA_02658,PROKKA_02771,PROKKA_03700,PROKKA_03703,PROKKA_03704,PROKKA_03780,PROKKA_04325,PROKKA_04326,PROKKA_04330,PROKKA_04977,PROKKA_04978,PROKKA_04979,PROKKA_04980,PROKKA_05…
ko00670	One carbon pool by folate	Metabolism	17	PROKKA_01604,PROKKA_01608,PROKKA_02850,PROKKA_02862,PROKKA_02863,PROKKA_02889,PROKKA_02935,PROKKA_03260,PROKKA_03678,PROKKA_03779,PROKKA_03780,PROKKA_04954,PROKKA_05215,PROKKA_05387,PROKKA_05388,PROKKA_05512,PROKKA_05651
ko00300	Lysine biosynthesis	Metabolism	38	PROKKA_00012,PROKKA_00158,PROKKA_00387,PROKKA_00504,PROKKA_00598,PROKKA_01478,PROKKA_01514,PROKKA_01694,PROKKA_01810,PROKKA_02041,PROKKA_02143,PROKKA_02409,PROKKA_02453,PROKKA_02988,PROKKA_03114,PROKKA_03143,PROKKA_03144,PROKKA_03212,PROKKA_03325,PROKKA_03326,PROKKA_03327,PROKKA_03368,PROKKA_03483,PROKKA_03647,PROKKA_03957,PROKKA_04041,PROKKA_04306,PROKKA_04530,PROKKA_04600,PROKKA_04690,PROKKA_04…
ko00940	Phenylpropanoid biosynthesis	Metabolism	3	PROKKA_02733,PROKKA_03980,PROKKA_05050
ko00051	Fructose and mannose metabolism	Metabolism	21	PROKKA_01134,PROKKA_01607,PROKKA_01624,PROKKA_01626,PROKKA_02017,PROKKA_02518,PROKKA_02848,PROKKA_03071,PROKKA_03374,PROKKA_03404,PROKKA_03406,PROKKA_03407,PROKKA_04149,PROKKA_04921,PROKKA_04922,PROKKA_04923,PROKKA_05022,PROKKA_05023,PROKKA_05024,PROKKA_05273,PROKKA_05439
ko00362	Benzoate degradation	Metabolism	18	PROKKA_00044,PROKKA_01542,PROKKA_01634,PROKKA_01635,PROKKA_01668,PROKKA_02746,PROKKA_03099,PROKKA_03883,PROKKA_04388,PROKKA_04603,PROKKA_04688,PROKKA_05020,PROKKA_05106,PROKKA_05107,PROKKA_05374,PROKKA_05538,PROKKA_05599,PROKKA_05657
ko00633	Nitrotoluene degradation	Metabolism	4	PROKKA_01492,PROKKA_01972,PROKKA_03717,PROKKA_04406
ko05152	Tuberculosis	Human Diseases	6	PROKKA_02662,PROKKA_02803,PROKKA_02843,PROKKA_03562,PROKKA_05124,PROKKA_05588
ko00230	Purine metabolism	Metabolism	93	PROKKA_00332,PROKKA_00349,PROKKA_00354,PROKKA_00376,PROKKA_00404,PROKKA_00457,PROKKA_00499,PROKKA_00500,PROKKA_00571,PROKKA_00572,PROKKA_00712,PROKKA_00716,PROKKA_01177,PROKKA_01190,PROKKA_01235,PROKKA_01236,PROKKA_01237,PROKKA_01238,PROKKA_01490,PROKKA_01510,PROKKA_01630,PROKKA_01744,PROKKA_01760,PROKKA_01783,PROKKA_01970,PROKKA_02003,PROKKA_02071,PROKKA_02077,PROKKA_02100,PROKKA_02101,PROKKA_02…
ko00660	C5-Branched dibasic acid metabolism	Metabolism	11	PROKKA_00121,PROKKA_00122,PROKKA_00521,PROKKA_00522,PROKKA_00523,PROKKA_00526,PROKKA_00527,PROKKA_01021,PROKKA_01022,PROKKA_03290,PROKKA_03291
ko00965	Betalain biosynthesis	Metabolism	1	PROKKA_04701
ko00590	Arachidonic acid metabolism	Metabolism	1	PROKKA_03691
ko00450	Selenocompound metabolism	Metabolism	27	PROKKA_00425,PROKKA_00500,PROKKA_00691,PROKKA_01490,PROKKA_02000,PROKKA_02052,PROKKA_02100,PROKKA_02101,PROKKA_02233,PROKKA_02264,PROKKA_02462,PROKKA_02604,PROKKA_02798,PROKKA_02858,PROKKA_02859,PROKKA_02863,PROKKA_03120,PROKKA_03169,PROKKA_03313,PROKKA_03488,PROKKA_03625,PROKKA_04118,PROKKA_04639,PROKKA_05252,PROKKA_05342,PROKKA_05435,PROKKA_05443
ko02060	Phosphotransferase system (PTS)	Environmental Information Processing	25	PROKKA_01065,PROKKA_01097,PROKKA_01098,PROKKA_01099,PROKKA_01132,PROKKA_01609,PROKKA_03071,PROKKA_03072,PROKKA_03407,PROKKA_03984,PROKKA_03985,PROKKA_04921,PROKKA_04922,PROKKA_04923,PROKKA_05023,PROKKA_05024,PROKKA_05197,PROKKA_05198,PROKKA_05199,PROKKA_05202,PROKKA_05203,PROKKA_05204,PROKKA_05258,PROKKA_05545,PROKKA_05669
ko00920	Sulfur metabolism	Metabolism	30	PROKKA_00140,PROKKA_00341,PROKKA_00499,PROKKA_00500,PROKKA_00501,PROKKA_00806,PROKKA_00807,PROKKA_00808,PROKKA_01490,PROKKA_01695,PROKKA_01882,PROKKA_02100,PROKKA_02101,PROKKA_02120,PROKKA_02201,PROKKA_02331,PROKKA_02332,PROKKA_02745,PROKKA_02768,PROKKA_02798,PROKKA_02859,PROKKA_03169,PROKKA_03313,PROKKA_04183,PROKKA_04302,PROKKA_04494,PROKKA_04510,PROKKA_04511,PROKKA_04512,PROKKA_04513
ko02020	Two-component system	Environmental Information Processing	260	PROKKA_00004,PROKKA_00005,PROKKA_00021,PROKKA_00022,PROKKA_00040,PROKKA_00041,PROKKA_00111,PROKKA_00147,PROKKA_00152,PROKKA_00165,PROKKA_00166,PROKKA_00167,PROKKA_00169,PROKKA_00175,PROKKA_00176,PROKKA_00229,PROKKA_00252,PROKKA_00253,PROKKA_00255,PROKKA_00277,PROKKA_00281,PROKKA_00282,PROKKA_00284,PROKKA_00290,PROKKA_00443,PROKKA_00444,PROKKA_00462,PROKKA_00470,PROKKA_00481,PROKKA_00482,PROKKA_00…
ko05034	Alcoholism	Human Diseases	3	PROKKA_00054,PROKKA_02173,PROKKA_04701
ko03420	Nucleotide excision repair	Genetic Information Processing	13	PROKKA_00332,PROKKA_00692,PROKKA_00776,PROKKA_00860,PROKKA_02218,PROKKA_02531,PROKKA_02605,PROKKA_04620,PROKKA_04870,PROKKA_05243,PROKKA_05244,PROKKA_05394,PROKKA_05395
ko00363	Bisphenol degradation	Metabolism	1	PROKKA_03404
ko05014	Amyotrophic lateral sclerosis (ALS)	Human Diseases	4	PROKKA_00760,PROKKA_01042,PROKKA_01513,PROKKA_02338
ko04728	Dopaminergic synapse	Organismal Systems	3	PROKKA_00054,PROKKA_02173,PROKKA_04701
ko00281	Geraniol degradation	Metabolism	3	PROKKA_03473,PROKKA_03883,PROKKA_05374
ko00983	Drug metabolism - other enzymes	Metabolism	13	PROKKA_00083,PROKKA_01177,PROKKA_01468,PROKKA_01532,PROKKA_01621,PROKKA_02205,PROKKA_02206,PROKKA_02295,PROKKA_02736,PROKKA_02816,PROKKA_03564,PROKKA_03571,PROKKA_03717
ko04964	Proximal tubule bicarbonate reclamation	Organismal Systems	2	PROKKA_01384,PROKKA_05544
ko05200	Pathways in cancer	Human Diseases	1	PROKKA_00196
ko00740	Riboflavin metabolism	Metabolism	9	PROKKA_01905,PROKKA_01906,PROKKA_03005,PROKKA_03006,PROKKA_03007,PROKKA_03008,PROKKA_03316,PROKKA_03317,PROKKA_03818
ko01212	Fatty acid metabolism	Metabolism	59	PROKKA_00020,PROKKA_00126,PROKKA_00144,PROKKA_00197,PROKKA_00698,PROKKA_00741,PROKKA_00742,PROKKA_00811,PROKKA_01015,PROKKA_01057,PROKKA_01137,PROKKA_01242,PROKKA_01434,PROKKA_01540,PROKKA_01632,PROKKA_01633,PROKKA_01635,PROKKA_01881,PROKKA_01911,PROKKA_01966,PROKKA_02136,PROKKA_02493,PROKKA_02516,PROKKA_02517,PROKKA_02599,PROKKA_02601,PROKKA_02603,PROKKA_02931,PROKKA_02932,PROKKA_02983,PROKKA_03…
ko00710	Carbon fixation in photosynthetic organisms	Metabolism	16	PROKKA_01607,PROKKA_01624,PROKKA_01626,PROKKA_01917,PROKKA_02017,PROKKA_02348,PROKKA_02525,PROKKA_02535,PROKKA_02625,PROKKA_02627,PROKKA_03266,PROKKA_04441,PROKKA_04640,PROKKA_05271,PROKKA_05272,PROKKA_05273
ko00052	Galactose metabolism	Metabolism	18	PROKKA_00315,PROKKA_01133,PROKKA_01740,PROKKA_01929,PROKKA_02518,PROKKA_02852,PROKKA_03108,PROKKA_03501,PROKKA_03502,PROKKA_03596,PROKKA_04014,PROKKA_04187,PROKKA_04851,PROKKA_05131,PROKKA_05143,PROKKA_05471,PROKKA_05503,PROKKA_05551
ko00524	Butirosin and neomycin biosynthesis	Metabolism	2	PROKKA_02852,PROKKA_05503
ko00520	Amino sugar and nucleotide sugar metabolism	Metabolism	52	PROKKA_00035,PROKKA_01066,PROKKA_01134,PROKKA_01576,PROKKA_01609,PROKKA_01625,PROKKA_01721,PROKKA_01740,PROKKA_01886,PROKKA_01888,PROKKA_01929,PROKKA_01931,PROKKA_01932,PROKKA_02222,PROKKA_02848,PROKKA_02852,PROKKA_03065,PROKKA_03066,PROKKA_03217,PROKKA_03373,PROKKA_03374,PROKKA_03399,PROKKA_03480,PROKKA_03501,PROKKA_03502,PROKKA_03527,PROKKA_03528,PROKKA_03596,PROKKA_03987,PROKKA_04145,PROKKA_04…
ko00970	Aminoacyl-tRNA biosynthesis	Genetic Information Processing	40	PROKKA_00239,PROKKA_00738,PROKKA_01655,PROKKA_01952,PROKKA_01976,PROKKA_02119,PROKKA_02122,PROKKA_02192,PROKKA_02233,PROKKA_02264,PROKKA_02375,PROKKA_02421,PROKKA_02458,PROKKA_02543,PROKKA_02560,PROKKA_02561,PROKKA_02563,PROKKA_02657,PROKKA_02712,PROKKA_02713,PROKKA_02728,PROKKA_03232,PROKKA_03260,PROKKA_03307,PROKKA_03497,PROKKA_03576,PROKKA_03625,PROKKA_03744,PROKKA_03750,PROKKA_03756,PROKKA_03…
ko05146	Amoebiasis	Human Diseases	1	PROKKA_01891
ko00400	Phenylalanine	Metabolism	23	PROKKA_00373,PROKKA_00401,PROKKA_00402,PROKKA_00403,PROKKA_00675,PROKKA_00676,PROKKA_00677,PROKKA_00678,PROKKA_00679,PROKKA_00680,PROKKA_00681,PROKKA_02139,PROKKA_02436,PROKKA_02681,PROKKA_02759,PROKKA_02783,PROKKA_02882,PROKKA_02917,PROKKA_04477,PROKKA_04479,PROKKA_04480,PROKKA_04481,PROKKA_04482
ko01220	Degradation of aromatic compounds	Metabolism	27	PROKKA_00044,PROKKA_00889,PROKKA_01407,PROKKA_01542,PROKKA_01668,PROKKA_01876,PROKKA_01912,PROKKA_01914,PROKKA_02746,PROKKA_03486,PROKKA_03684,PROKKA_03764,PROKKA_03808,PROKKA_04167,PROKKA_04169,PROKKA_04603,PROKKA_04688,PROKKA_04689,PROKKA_04702,PROKKA_04780,PROKKA_04855,PROKKA_05020,PROKKA_05106,PROKKA_05107,PROKKA_05538,PROKKA_05599,PROKKA_05657
ko00240	Pyrimidine metabolism	Metabolism	71	PROKKA_00083,PROKKA_00084,PROKKA_00170,PROKKA_00332,PROKKA_00354,PROKKA_00376,PROKKA_00404,PROKKA_00422,PROKKA_00425,PROKKA_00457,PROKKA_00571,PROKKA_00572,PROKKA_01190,PROKKA_01312,PROKKA_01468,PROKKA_01532,PROKKA_01603,PROKKA_01621,PROKKA_01629,PROKKA_01630,PROKKA_01783,PROKKA_02003,PROKKA_02052,PROKKA_02071,PROKKA_02105,PROKKA_02106,PROKKA_02210,PROKKA_02224,PROKKA_02240,PROKKA_02241,PROKKA_02…
ko03060	Protein export	Genetic Information Processing	25	PROKKA_00241,PROKKA_00648,PROKKA_00778,PROKKA_00858,PROKKA_01438,PROKKA_01448,PROKKA_01779,PROKKA_02078,PROKKA_02114,PROKKA_02699,PROKKA_02704,PROKKA_03234,PROKKA_03279,PROKKA_03281,PROKKA_03287,PROKKA_03785,PROKKA_03786,PROKKA_03861,PROKKA_04569,PROKKA_04692,PROKKA_04801,PROKKA_05224,PROKKA_05279,PROKKA_05359,PROKKA_05518
ko00440	Phosphonate and phosphinate metabolism	Metabolism	4	PROKKA_00599,PROKKA_00600,PROKKA_03990,PROKKA_04626
ko04973	Carbohydrate digestion and absorption	Organismal Systems	1	PROKKA_04153
ko00121	Secondary bile acid biosynthesis	Metabolism	1	PROKKA_00888
ko03050	Proteasome	Genetic Information Processing	1	PROKKA_02204
ko00250	Alanine	Metabolism	37	PROKKA_00160,PROKKA_00168,PROKKA_00212,PROKKA_00373,PROKKA_00424,PROKKA_00429,PROKKA_00762,PROKKA_01384,PROKKA_01404,PROKKA_01405,PROKKA_01760,PROKKA_01886,PROKKA_02362,PROKKA_02487,PROKKA_02488,PROKKA_02494,PROKKA_02685,PROKKA_03087,PROKKA_03239,PROKKA_03241,PROKKA_03242,PROKKA_03765,PROKKA_03792,PROKKA_04310,PROKKA_04453,PROKKA_04799,PROKKA_04891,PROKKA_05029,PROKKA_05380,PROKKA_05385,PROKKA_05…
ko00561	Glycerolipid metabolism	Metabolism	18	PROKKA_00087,PROKKA_00641,PROKKA_00866,PROKKA_00921,PROKKA_00923,PROKKA_01841,PROKKA_01892,PROKKA_02815,PROKKA_03273,PROKKA_03532,PROKKA_03783,PROKKA_03989,PROKKA_04365,PROKKA_04828,PROKKA_04914,PROKKA_04917,PROKKA_04918,PROKKA_05556
ko00630	Glyoxylate and dicarboxylate metabolism	Metabolism	42	PROKKA_00066,PROKKA_00509,PROKKA_00609,PROKKA_00613,PROKKA_00623,PROKKA_00629,PROKKA_00630,PROKKA_00760,PROKKA_00787,PROKKA_00788,PROKKA_00870,PROKKA_01042,PROKKA_01513,PROKKA_01604,PROKKA_01608,PROKKA_01635,PROKKA_01636,PROKKA_01892,PROKKA_01989,PROKKA_02338,PROKKA_02523,PROKKA_02525,PROKKA_02526,PROKKA_02913,PROKKA_03099,PROKKA_03186,PROKKA_03259,PROKKA_03475,PROKKA_03762,PROKKA_03775,PROKKA_03…
ko00600	Sphingolipid metabolism	Metabolism	2	PROKKA_04014,PROKKA_05627
ko00540	Lipopolysaccharide biosynthesis	Metabolism	4	PROKKA_02182,PROKKA_02414,PROKKA_03598,PROKKA_03770
ko01055	Biosynthesis of vancomycin group antibiotics	Metabolism	4	PROKKA_00700,PROKKA_01485,PROKKA_01738,PROKKA_04958
ko04070	Phosphatidylinositol signaling system	Environmental Information Processing	3	PROKKA_02815,PROKKA_03167,PROKKA_03304
ko05132	Salmonella infection	Human Diseases	2	PROKKA_00252,PROKKA_00253
ko05030	Cocaine addiction	Human Diseases	3	PROKKA_00054,PROKKA_02173,PROKKA_04701
ko04910	Insulin signaling pathway	Organismal Systems	1	PROKKA_03530
ko00650	Butanoate metabolism	Metabolism	45	PROKKA_00110,PROKKA_00121,PROKKA_00122,PROKKA_00183,PROKKA_00526,PROKKA_00527,PROKKA_00608,PROKKA_00609,PROKKA_00613,PROKKA_01021,PROKKA_01022,PROKKA_01434,PROKKA_01632,PROKKA_01633,PROKKA_01634,PROKKA_01635,PROKKA_02526,PROKKA_02603,PROKKA_02607,PROKKA_02608,PROKKA_02609,PROKKA_02746,PROKKA_02950,PROKKA_02952,PROKKA_03092,PROKKA_03099,PROKKA_03404,PROKKA_03470,PROKKA_03473,PROKKA_03474,PROKKA_03…
ko00982	Drug metabolism - cytochrome P450	Metabolism	13	PROKKA_00054,PROKKA_00889,PROKKA_01407,PROKKA_01876,PROKKA_01912,PROKKA_01914,PROKKA_02173,PROKKA_03684,PROKKA_03764,PROKKA_03808,PROKKA_04169,PROKKA_04689,PROKKA_04780
ko00401	Novobiocin biosynthesis	Metabolism	4	PROKKA_00373,PROKKA_00401,PROKKA_04480,PROKKA_04481
ko02030	Bacterial chemotaxis	Cellular Processes	32	PROKKA_00248,PROKKA_00249,PROKKA_00255,PROKKA_00264,PROKKA_00277,PROKKA_00280,PROKKA_00281,PROKKA_00282,PROKKA_00283,PROKKA_00284,PROKKA_00792,PROKKA_00897,PROKKA_00898,PROKKA_01140,PROKKA_01714,PROKKA_01908,PROKKA_02164,PROKKA_02612,PROKKA_02613,PROKKA_03377,PROKKA_04191,PROKKA_04962,PROKKA_05305,PROKKA_05338,PROKKA_05339,PROKKA_05367,PROKKA_05462,PROKKA_05481,PROKKA_05620,PROKKA_05634,PROKKA_05…
ko00521	Streptomycin biosynthesis	Metabolism	19	PROKKA_00699,PROKKA_00700,PROKKA_00701,PROKKA_00702,PROKKA_00707,PROKKA_01485,PROKKA_01738,PROKKA_02387,PROKKA_02443,PROKKA_02598,PROKKA_02852,PROKKA_03167,PROKKA_03502,PROKKA_03973,PROKKA_04956,PROKKA_04957,PROKKA_04958,PROKKA_04959,PROKKA_05503
ko00621	Dioxin degradation	Metabolism	9	PROKKA_01542,PROKKA_01668,PROKKA_02746,PROKKA_05020,PROKKA_05106,PROKKA_05107,PROKKA_05538,PROKKA_05599,PROKKA_05657
ko00410	beta-Alanine metabolism	Metabolism	9	PROKKA_00377,PROKKA_00378,PROKKA_00641,PROKKA_01661,PROKKA_03834,PROKKA_03881,PROKKA_03883,PROKKA_05201,PROKKA_05414
ko05031	Amphetamine addiction	Human Diseases	3	PROKKA_00054,PROKKA_02173,PROKKA_04701
ko00232	Caffeine metabolism	Metabolism	1	PROKKA_03717
ko00350	Tyrosine metabolism	Metabolism	25	PROKKA_00054,PROKKA_00373,PROKKA_00401,PROKKA_00889,PROKKA_01407,PROKKA_01814,PROKKA_01815,PROKKA_01816,PROKKA_01876,PROKKA_01912,PROKKA_01914,PROKKA_02173,PROKKA_02746,PROKKA_03684,PROKKA_03764,PROKKA_03808,PROKKA_04169,PROKKA_04480,PROKKA_04689,PROKKA_04701,PROKKA_04780,PROKKA_04855,PROKKA_05106,PROKKA_05107,PROKKA_05416
ko00190	Oxidative phosphorylation	Metabolism	54	PROKKA_00040,PROKKA_00041,PROKKA_00395,PROKKA_00396,PROKKA_00397,PROKKA_00666,PROKKA_01115,PROKKA_01212,PROKKA_01579,PROKKA_01580,PROKKA_01581,PROKKA_01582,PROKKA_01583,PROKKA_01584,PROKKA_01585,PROKKA_01586,PROKKA_01587,PROKKA_01588,PROKKA_01589,PROKKA_01593,PROKKA_01594,PROKKA_01595,PROKKA_01596,PROKKA_01597,PROKKA_01598,PROKKA_01599,PROKKA_01600,PROKKA_02039,PROKKA_02053,PROKKA_02315,PROKKA_02…
ko03320	PPAR signaling pathway	Organismal Systems	8	PROKKA_00811,PROKKA_00866,PROKKA_01015,PROKKA_02136,PROKKA_02599,PROKKA_03418,PROKKA_04389,PROKKA_04391
ko00622	Xylene degradation	Metabolism	9	PROKKA_01542,PROKKA_01668,PROKKA_02746,PROKKA_05020,PROKKA_05106,PROKKA_05107,PROKKA_05538,PROKKA_05599,PROKKA_05657
ko00053	Ascorbate and aldarate metabolism	Metabolism	3	PROKKA_00641,PROKKA_03429,PROKKA_05212
ko00330	Arginine and proline metabolism	Metabolism	70	PROKKA_00054,PROKKA_00057,PROKKA_00373,PROKKA_00429,PROKKA_00641,PROKKA_00765,PROKKA_00998,PROKKA_00999,PROKKA_01058,PROKKA_01209,PROKKA_01384,PROKKA_01390,PROKKA_01514,PROKKA_01545,PROKKA_01547,PROKKA_01548,PROKKA_01660,PROKKA_01661,PROKKA_01736,PROKKA_01853,PROKKA_01891,PROKKA_02173,PROKKA_02177,PROKKA_02242,PROKKA_02351,PROKKA_02448,PROKKA_02487,PROKKA_02488,PROKKA_02536,PROKKA_02622,PROKKA_02…
ko04621	NOD-like receptor signaling pathway	Organismal Systems	1	PROKKA_05289
ko02040	Flagellar assembly	Cellular Processes	24	PROKKA_00240,PROKKA_00242,PROKKA_00243,PROKKA_00244,PROKKA_00245,PROKKA_00246,PROKKA_00248,PROKKA_00249,PROKKA_00252,PROKKA_00253,PROKKA_00258,PROKKA_00259,PROKKA_00262,PROKKA_00264,PROKKA_00265,PROKKA_00267,PROKKA_00271,PROKKA_00272,PROKKA_00273,PROKKA_00280,PROKKA_00283,PROKKA_00284,PROKKA_02612,PROKKA_02613
ko04930	Type II diabetes mellitus	Human Diseases	2	PROKKA_01970,PROKKA_02519
ko00625	Chloroalkane and chloroalkene degradation	Metabolism	20	PROKKA_00641,PROKKA_00889,PROKKA_01407,PROKKA_01699,PROKKA_01876,PROKKA_01912,PROKKA_01914,PROKKA_01959,PROKKA_02746,PROKKA_03404,PROKKA_03582,PROKKA_03684,PROKKA_03764,PROKKA_03808,PROKKA_04169,PROKKA_04689,PROKKA_04710,PROKKA_04780,PROKKA_05106,PROKKA_05107
ko00760	Nicotinate and nicotinamide metabolism	Metabolism	26	PROKKA_00457,PROKKA_00715,PROKKA_01190,PROKKA_02003,PROKKA_02151,PROKKA_02425,PROKKA_02474,PROKKA_02685,PROKKA_02686,PROKKA_02687,PROKKA_02785,PROKKA_02786,PROKKA_03018,PROKKA_03032,PROKKA_03581,PROKKA_03800,PROKKA_03923,PROKKA_04312,PROKKA_04472,PROKKA_04541,PROKKA_04753,PROKKA_04881,PROKKA_04968,PROKKA_05276,PROKKA_05399,PROKKA_05701
ko01210	2-Oxocarboxylic acid metabolism	Metabolism	41	PROKKA_00119,PROKKA_00120,PROKKA_00121,PROKKA_00122,PROKKA_00123,PROKKA_00158,PROKKA_00373,PROKKA_00521,PROKKA_00522,PROKKA_00523,PROKKA_00524,PROKKA_00525,PROKKA_00526,PROKKA_00527,PROKKA_00529,PROKKA_01022,PROKKA_01058,PROKKA_01309,PROKKA_01478,PROKKA_01514,PROKKA_02143,PROKKA_02523,PROKKA_02524,PROKKA_02985,PROKKA_02986,PROKKA_02987,PROKKA_02988,PROKKA_03325,PROKKA_03326,PROKKA_03368,PROKKA_03…
ko00380	Tryptophan metabolism	Metabolism	21	PROKKA_00054,PROKKA_00057,PROKKA_00641,PROKKA_00660,PROKKA_00760,PROKKA_01042,PROKKA_01278,PROKKA_01513,PROKKA_01635,PROKKA_02173,PROKKA_02338,PROKKA_03099,PROKKA_03633,PROKKA_03883,PROKKA_04388,PROKKA_04672,PROKKA_04673,PROKKA_04674,PROKKA_04701,PROKKA_04739,PROKKA_05452
ko00472	D-Arginine and D-ornithine metabolism	Metabolism	2	PROKKA_03797,PROKKA_05175
ko00941	Flavonoid biosynthesis	Metabolism	2	PROKKA_02733,PROKKA_03980
ko05206	MicroRNAs in cancer	Human Diseases	2	PROKKA_01384,PROKKA_05544
ko03010	Ribosome	Genetic Information Processing	57	PROKKA_00421,PROKKA_01622,PROKKA_01762,PROKKA_01765,PROKKA_01767,PROKKA_01781,PROKKA_01801,PROKKA_02064,PROKKA_02065,PROKKA_02070,PROKKA_02072,PROKKA_02073,PROKKA_02074,PROKKA_02079,PROKKA_02080,PROKKA_02081,PROKKA_02082,PROKKA_02083,PROKKA_02084,PROKKA_02085,PROKKA_02086,PROKKA_02087,PROKKA_02088,PROKKA_02089,PROKKA_02090,PROKKA_02091,PROKKA_02092,PROKKA_02093,PROKKA_02094,PROKKA_02095,PROKKA_02…
ko00930	Caprolactam degradation	Metabolism	2	PROKKA_03883,PROKKA_04577
ko05150	Staphylococcus aureus infection	Human Diseases	13	PROKKA_00455,PROKKA_00554,PROKKA_00555,PROKKA_00556,PROKKA_00557,PROKKA_01723,PROKKA_02282,PROKKA_02283,PROKKA_02288,PROKKA_02368,PROKKA_02369,PROKKA_03917,PROKKA_04585
ko05204	Chemical carcinogenesis	Human Diseases	2	PROKKA_01407,PROKKA_03717
ko04918	Thyroid hormone synthesis	Organismal Systems	1	PROKKA_03691
ko05211	Renal cell carcinoma	Human Diseases	1	PROKKA_00196
ko00562	Inositol phosphate metabolism	Metabolism	9	PROKKA_02443,PROKKA_03167,PROKKA_03364,PROKKA_03433,PROKKA_03881,PROKKA_04357,PROKKA_04905,PROKKA_05273,PROKKA_05628
ko00785	Lipoic acid metabolism	Metabolism	3	PROKKA_00813,PROKKA_02007,PROKKA_02907
ko04122	Sulfur relay system	Genetic Information Processing	25	PROKKA_00341,PROKKA_01111,PROKKA_01113,PROKKA_01163,PROKKA_01165,PROKKA_01746,PROKKA_02388,PROKKA_02389,PROKKA_02390,PROKKA_02393,PROKKA_02394,PROKKA_02468,PROKKA_02469,PROKKA_02684,PROKKA_02714,PROKKA_02718,PROKKA_02719,PROKKA_03700,PROKKA_03701,PROKKA_03703,PROKKA_03704,PROKKA_04325,PROKKA_04326,PROKKA_04328,PROKKA_04330
ko00460	Cyanoamino acid metabolism	Metabolism	8	PROKKA_00160,PROKKA_00424,PROKKA_01404,PROKKA_01604,PROKKA_01608,PROKKA_03186,PROKKA_05050,PROKKA_05512
ko00860	Porphyrin and chlorophyll metabolism	Metabolism	28	PROKKA_00053,PROKKA_00203,PROKKA_00442,PROKKA_00494,PROKKA_00495,PROKKA_00496,PROKKA_00761,PROKKA_00830,PROKKA_00831,PROKKA_00832,PROKKA_01016,PROKKA_02176,PROKKA_02648,PROKKA_02650,PROKKA_02651,PROKKA_02652,PROKKA_02653,PROKKA_02800,PROKKA_03179,PROKKA_03180,PROKKA_03708,PROKKA_03709,PROKKA_03710,PROKKA_03947,PROKKA_04150,PROKKA_04852,PROKKA_05575,PROKKA_05675
ko00311	Penicillin and cephalosporin biosynthesis	Metabolism	15	PROKKA_01255,PROKKA_01323,PROKKA_01379,PROKKA_01509,PROKKA_03456,PROKKA_03462,PROKKA_04065,PROKKA_04066,PROKKA_04067,PROKKA_04111,PROKKA_04580,PROKKA_04711,PROKKA_04748,PROKKA_04775,PROKKA_04970
ko00514	Other types of O-glycan biosynthesis	Metabolism	1	PROKKA_00400
ko04920	Adipocytokine signaling pathway	Organismal Systems	7	PROKKA_00811,PROKKA_01015,PROKKA_02136,PROKKA_02599,PROKKA_03418,PROKKA_04389,PROKKA_04391
ko00511	Other glycan degradation	Metabolism	2	PROKKA_04014,PROKKA_04058
