# Supplementary material for: Cellulolytic Bacillus cereus produces a variety of short-chain fatty acids and has potential as a probiotic
Source: Microbiol Spectr. 2024 Mar 5;12(4):e03267-23. doi: 10.1128/spectrum.03267-23 (PMC10986558; doi:10.1128/spectrum.03267-23)
Supplement: Table S3 — Annotations of carbohydrate-active enzymes. [file spectrum.03267-23-s0003.xlsx]

## Sheet: CL2 CAZy_family
Supplementary Table S3: The annotations of CL2 carbohydrate-active enzymes
CAZy_family	Class_Name	cazy_activities	Proteins	Count	dbCAN_Link	CAZy_Link
AA10	AA	AA10 (formerly CBM33) proteins are copper-dependent lytic polysaccharide monooxygenases (LPMOs); some proteins have been shown to act on chitin, others on cellulose;	PROKKA_02532;PROKKA_02566;	2	http://csbl.bmb.uga.edu/dbCAN/family.php?ID=AA10	http://www.cazy.org/AA10.html
AA3	AA	cellobiose dehydrogenase (EC 1.1.99.18); glucose 1-oxidase (EC 1.1.3.4); aryl alcohol oxidase (EC 1.1.3.7); alcohol oxidase (EC 1.1.3.13); pyranose oxidase (EC 1.1.3.10)	PROKKA_00194;PROKKA_00827;PROKKA_01514;PROKKA_03577;PROKKA_03645;PROKKA_04132;PROKKA_04860;PROKKA_05327;PROKKA_05557;	9	http://csbl.bmb.uga.edu/dbCAN/family.php?ID=AA3	http://www.cazy.org/AA3.html
AA4	AA	vanillyl-alcohol oxidase (EC 1.1.3.38)	PROKKA_01301;PROKKA_03519;PROKKA_04092;PROKKA_05613;	4	http://csbl.bmb.uga.edu/dbCAN/family.php?ID=AA4	http://www.cazy.org/AA4.html
AA6	AA	1,4-benzoquinone reductase (EC. 1.6.5.6)	PROKKA_03498;PROKKA_04009;PROKKA_05308;	3	http://csbl.bmb.uga.edu/dbCAN/family.php?ID=AA6	http://www.cazy.org/AA6.html
AA7	AA	glucooligosaccharide oxidase (EC 1.1.3.-); chitooligosaccharide oxidase (EC 1.1.3.-)	PROKKA_01214;PROKKA_01301;PROKKA_02026;PROKKA_03519;PROKKA_04092;	5	http://csbl.bmb.uga.edu/dbCAN/family.php?ID=AA7	http://www.cazy.org/AA7.html
AA8	AA	Iron reductase domain	PROKKA_00194;PROKKA_00827;PROKKA_02465;PROKKA_03645;PROKKA_04070;PROKKA_05327;	6	http://csbl.bmb.uga.edu/dbCAN/family.php?ID=AA8	http://www.cazy.org/AA8.html
CBM12	CBM	Modules of approx. 40-60 residues. The majority of these modules is found among chitinases where the function is chitin-binding. Distantly related to the CBM5 family.	PROKKA_02532;	1	http://csbl.bmb.uga.edu/dbCAN/family.php?ID=CBM12	http://www.cazy.org/CBM12.html
CBM2	CBM	Modules of approx. 100 residues and which are found in a large number of bacterial enzymes. The cellulose-binding function has been demonstrated in many cases. Several of these modules have been shown to also bind chitin or xylan.	PROKKA_01194;	1	http://csbl.bmb.uga.edu/dbCAN/family.php?ID=CBM2	http://www.cazy.org/CBM2.html
CBM34	CBM	Modules of approx. 120 residues. Granular starch-binding function has been demonstrated in the case of Thermoactinomyces vulgaris R-47 ?-amylase 1 (TVAI).	PROKKA_01468;	1	http://csbl.bmb.uga.edu/dbCAN/family.php?ID=CBM34	http://www.cazy.org/CBM34.html
CBM37	CBM	Modules of approx. 100 residues, conserved in numerous R. albus polysaccharide-degrading enzymes and other proteins from this bacterium. Several members of CBM37 have been shown to exhibit rather broad binding specificity to xylan, chitin, microcrystalline and phosphoric-acid swollen cellulose, as well as more heterogeneous substrates, such as alfalfa cell walls, banana stem and wheat straw.	PROKKA_01194;	1	http://csbl.bmb.uga.edu/dbCAN/family.php?ID=CBM37	http://www.cazy.org/CBM37.html
CBM40	CBM	Modules of approx. 200 residues, found at the N-terminus of GH33 sialidases. Can also be found inserted in the beta-propeller of GH33 sialidases. The sialic acid binding function has been demonstrated for the N-terminal CBM40 of Vibrio cholerae sialidase (Moustafa et al. (2004) J Biol Chem 279:40819-26) (PMID: 15226294).	PROKKA_05479;	1	http://csbl.bmb.uga.edu/dbCAN/family.php?ID=CBM40	http://www.cazy.org/CBM40.html
CBM41	CBM	Modules of approx. 100 residues found in primarily in bacterial pullulanases. The N-terminal module from Thermotoga maritima Pul13 has been shown to bind to the alpha-glucans amylose, amylopectin, pullulan, and oligosaccharide fragments derived from these polysaccharides (Lammerts van Bueren et al. (2004) Biochemistry 43:15633-42) (PMID: 15581376).	PROKKA_02474;	1	http://csbl.bmb.uga.edu/dbCAN/family.php?ID=CBM41	http://www.cazy.org/CBM41.html
CBM44	CBM	The C-terminal CBM44 module of the Clostridium thermocellum enzyme has been demonstrated to bind equally well cellulose and xyloglucan	PROKKA_01577;PROKKA_03512;PROKKA_04905;	3	http://csbl.bmb.uga.edu/dbCAN/family.php?ID=CBM44	http://www.cazy.org/CBM44.html
CBM48	CBM	Modules of approx. 100 residues with glycogen-binding function, appended to GH13 modules. Also found in the beta subunit (glycogen-binding) of AMP-activated protein kinases (AMPK)	PROKKA_00027;PROKKA_00200;PROKKA_02474;	3	http://csbl.bmb.uga.edu/dbCAN/family.php?ID=CBM48	http://www.cazy.org/CBM48.html
CBM5	CBM	Modules of approx. 60 residues found in bacterial enzymes. Chitin-binding described in several cases. Distantly related to the CBM12 family.	PROKKA_02532;	1	http://csbl.bmb.uga.edu/dbCAN/family.php?ID=CBM5	http://www.cazy.org/CBM5.html
CBM50	CBM	Modules of approx. 50 residues found attached to various enzymes from families GH18, GH19, GH23, GH24, GH25 and GH73, i.e. enzymes cleaving either chitin or peptidoglycan. Binding to chitopentaose demonstrated in the case of Pteris ryukyuensis chitinase A [Ohnuma T et al. (2008) J. Biol. Chem. 283:5178-87 (PMID: 18083709)]. CBM50 modules are also found in a multitude of other enzymes targeting th…	PROKKA_00475;PROKKA_00509;PROKKA_03289;PROKKA_03434;PROKKA_03893;PROKKA_03901;	6	http://csbl.bmb.uga.edu/dbCAN/family.php?ID=CBM50	http://www.cazy.org/CBM50.html
CBM56	CBM	beta-1,3-glucan binding function demonstrated by Yamamoto et al. (1998) FEBS Letters 433:41-43 [PMID: 9738929]	PROKKA_04292;	1	http://csbl.bmb.uga.edu/dbCAN/family.php?ID=CBM56	http://www.cazy.org/CBM56.html
CBM67	CBM	Fujimoto et al. [PMID : 23486481] disclosed the L-rhamnose binding activity and 3-D structure of the CBM67 of Streptomyces avermitilis alpha-L-rhamnosidase (SaRha78A);	PROKKA_01765;	1	http://csbl.bmb.uga.edu/dbCAN/family.php?ID=CBM67	http://www.cazy.org/CBM67.html
CBM68	CBM	Binding to maltotriose and maltotetraose shown for the pullulanase of Anoxybacillus sp. LM18-11. Binding function derived from crystal structure and deletion of the CBM, which showed reduced specific activity and increased Km value compared to the wild type enzyme.	PROKKA_00200;PROKKA_02474;	2	http://csbl.bmb.uga.edu/dbCAN/family.php?ID=CBM68	http://www.cazy.org/CBM68.html
CE1	CE	acetyl xylan esterase (EC 3.1.1.72); cinnamoyl esterase (EC 3.1.1.-); feruloyl esterase (EC 3.1.1.73); carboxylesterase (EC 3.1.1.1); S-formylglutathione hydrolase (EC 3.1.2.12); diacylglycerol O-acyltransferase (EC 2.3.1.20); trehalose 6-O-mycolyltransferase (EC 2.3.1.122)	PROKKA_00041;PROKKA_00145;PROKKA_00589;PROKKA_00884;PROKKA_00888;PROKKA_00910;PROKKA_01284;PROKKA_01289;PROKKA_01785;PROKKA_02208;PROKKA_02446;PROKKA_02481;PROKKA_03077;PROKKA_03317;PROKKA_03397;PROKKA_04152;PROKKA_04340;PROKKA_04538;PROKKA_04873;PROKKA_05357;	20	http://csbl.bmb.uga.edu/dbCAN/family.php?ID=CE1	http://www.cazy.org/CE1.html
CE10	CE	arylesterase (EC 3.1.1.-); carboxyl esterase (EC 3.1.1.3); acetylcholinesterase (EC 3.1.1.7); cholinesterase (EC 3.1.1.8); sterol esterase (EC 3.1.1.13); brefeldin A esterase (EC 3.1.1.-).	PROKKA_01289;PROKKA_03077;PROKKA_03397;PROKKA_04538;PROKKA_05030;PROKKA_05059;	6	http://csbl.bmb.uga.edu/dbCAN/family.php?ID=CE10	http://www.cazy.org/CE10.html
CE12	CE	pectin acetylesterase (EC 3.1.1.-); rhamnogalacturonan acetylesterase (EC 3.1.1.-); acetyl xylan esterase (EC 3.1.1.72)	PROKKA_00865;PROKKA_02285;PROKKA_03617;PROKKA_05075;	4	http://csbl.bmb.uga.edu/dbCAN/family.php?ID=CE12	http://www.cazy.org/CE12.html
CE14	CE	N-acetyl-1-D-myo-inosityl-2-amino-2-deoxy-alpha-D-glucopyranoside deacetylase (EC 3.5.1.89); diacetylchitobiose deacetylase (EC 3.5.1.-); mycothiol S-conjugate amidase (EC 3.5.1.-)	PROKKA_03559;PROKKA_03845;	2	http://csbl.bmb.uga.edu/dbCAN/family.php?ID=CE14	http://www.cazy.org/CE14.html
CE2	CE	acetyl xylan esterase (EC 3.1.1.72).	PROKKA_00865;PROKKA_03617;PROKKA_05075;	3	http://csbl.bmb.uga.edu/dbCAN/family.php?ID=CE2	http://www.cazy.org/CE2.html
CE3	CE	acetyl xylan esterase (EC 3.1.1.72).	PROKKA_00865;PROKKA_02285;PROKKA_03617;PROKKA_05075;	4	http://csbl.bmb.uga.edu/dbCAN/family.php?ID=CE3	http://www.cazy.org/CE3.html
CE4	CE	acetyl xylan esterase (EC 3.1.1.72); chitin deacetylase (EC 3.5.1.41); chitooligosaccharide deacetylase (EC 3.5.1.-); peptidoglycan GlcNAc deacetylase (EC 3.5.1.-); peptidoglycan N-acetylmuramic acid deacetylase (EC 3.5.1.-).	PROKKA_01152;PROKKA_01344;PROKKA_02688;PROKKA_02855;PROKKA_02951;PROKKA_03241;PROKKA_03424;PROKKA_03601;PROKKA_04433;PROKKA_04446;PROKKA_04566;PROKKA_05277;	12	http://csbl.bmb.uga.edu/dbCAN/family.php?ID=CE4	http://www.cazy.org/CE4.html
CE7	CE	acetyl xylan esterase (EC 3.1.1.72); cephalosporin-C deacetylase (EC 3.1.1.41).	PROKKA_00884;PROKKA_01289;PROKKA_04391;PROKKA_04538;PROKKA_05059;PROKKA_05357;	6	http://csbl.bmb.uga.edu/dbCAN/family.php?ID=CE7	http://www.cazy.org/CE7.html
CE9	CE	N-acetylglucosamine 6-phosphate deacetylase (EC 3.5.1.25); N-acetylglucosamine 6-phosphate deacetylase (EC 3.5.1.80)	PROKKA_00049;PROKKA_00262;PROKKA_01124;PROKKA_01423;PROKKA_02772;PROKKA_03157;PROKKA_03391;PROKKA_04539;	8	http://csbl.bmb.uga.edu/dbCAN/family.php?ID=CE9	http://www.cazy.org/CE9.html
GH1	GH	beta-glucosidase (EC 3.2.1.21); beta-galactosidase (EC 3.2.1.23); beta-mannosidase (EC 3.2.1.25); beta-glucuronidase (EC 3.2.1.31); beta-xylosidase (EC 3.2.1.37); beta-D-fucosidase (EC 3.2.1.38); phlorizin hydrolase (EC 3.2.1.62); exo-beta-1,4-glucanase (EC 3.2.1.74); 6-phospho-beta-galactosidase (EC 3.2.1.85); 6-phospho-beta-glucosidase (EC 3.2.1.86); strictosidine beta-glucosidase (EC 3.2.1.105…	PROKKA_05349;	1	http://csbl.bmb.uga.edu/dbCAN/family.php?ID=GH1	http://www.cazy.org/GH1.html
GH103	GH	peptidoglycan lytic transglycosylase (EC 3.2.1.-)	PROKKA_04683;	1	http://csbl.bmb.uga.edu/dbCAN/family.php?ID=GH103	http://www.cazy.org/GH103.html
GH109	GH	alpha-N-acetylgalactosaminidase (EC 3.2.1.49)	PROKKA_00228;PROKKA_03445;PROKKA_03623;	3	http://csbl.bmb.uga.edu/dbCAN/family.php?ID=GH109	http://www.cazy.org/GH109.html
GH113	GH	beta-mannanase (EC 3.2.1.78)	PROKKA_04969;	1	http://csbl.bmb.uga.edu/dbCAN/family.php?ID=GH113	http://www.cazy.org/GH113.html
GH119	GH	alpha-amylase (EC 3.2.1.1)	PROKKA_01194;PROKKA_02532;	2	http://csbl.bmb.uga.edu/dbCAN/family.php?ID=GH119	http://www.cazy.org/GH119.html
GH126	GH	alpha-amylase (EC 3.2.1.-)	PROKKA_05258;	1	http://csbl.bmb.uga.edu/dbCAN/family.php?ID=GH126	http://www.cazy.org/GH126.html
GH129	GH	alpha-N-acetylgalactosaminidase (EC 3.2.1.49);	PROKKA_04436;	1	http://csbl.bmb.uga.edu/dbCAN/family.php?ID=GH129	http://www.cazy.org/GH129.html
GH13	GH	alpha-amylase (EC 3.2.1.1); pullulanase (EC 3.2.1.41); cyclomaltodextrin glucanotransferase (EC 2.4.1.19); cyclomaltodextrinase (EC 3.2.1.54); trehalose-6-phosphate hydrolase (EC 3.2.1.93); oligo-alpha-glucosidase (EC 3.2.1.10); maltogenic amylase (EC 3.2.1.133); neopullulanase (EC 3.2.1.135); alpha-glucosidase (EC 3.2.1.20); maltotetraose-forming alpha-amylase (EC 3.2.1.60); isoamylase (EC 3.2.1…	PROKKA_00027;PROKKA_00200;PROKKA_01213;PROKKA_01467;PROKKA_01468;PROKKA_01655;PROKKA_02474;PROKKA_04223;	8	http://csbl.bmb.uga.edu/dbCAN/family.php?ID=GH13	http://www.cazy.org/GH13.html
GH18	GH	chitinase (EC 3.2.1.14); lysozyme (EC 3.2.1.17); endo-beta-N-acetylglucosaminidase (EC 3.2.1.96); peptidoglycan hydrolase with endo-beta-N-acetylglucosaminidase specificity (EC 3.2.1.-); Nod factor hydrolase (EC 3.2.1.-); xylanase inhibitor; concanavalin B; narbonin	PROKKA_01194;PROKKA_03330;PROKKA_03434;PROKKA_03601;	4	http://csbl.bmb.uga.edu/dbCAN/family.php?ID=GH18	http://www.cazy.org/GH18.html
GH2	GH	beta-galactosidase (EC 3.2.1.23) ; beta-mannosidase (EC 3.2.1.25); beta-glucuronidase (EC 3.2.1.31); alpha-L-arabinofuranosidase (EC 3.2.1.55); mannosylglycoprotein endo-beta-mannosidase (EC 3.2.1.152); exo-beta-glucosaminidase (EC 3.2.1.165)	PROKKA_00233;	1	http://csbl.bmb.uga.edu/dbCAN/family.php?ID=GH2	http://www.cazy.org/GH2.html
GH23	GH	lysozyme type G (EC 3.2.1.17); peptidoglycan lyase (EC 4.2.2.n1) also known in the literature as peptidoglycan lytic transglycosylase; chitinase (EC 3.2.1.14)	PROKKA_01345;PROKKA_01808;PROKKA_04683;	3	http://csbl.bmb.uga.edu/dbCAN/family.php?ID=GH23	http://www.cazy.org/GH23.html
GH25	GH	lysozyme (EC 3.2.1.17)	PROKKA_02559;	1	http://csbl.bmb.uga.edu/dbCAN/family.php?ID=GH25	http://www.cazy.org/GH25.html
GH33	GH	sialidase or neuraminidase (EC 3.2.1.18); trans-sialidase (EC 2.4.1.-); 2-keto-3-deoxynononic acid hydrolase (EC 3.2.1.-); anhydrosialidase (EC 4.2.2.15); 3-deoxy-D-manno-octulosonic-acid hydrolase (EC 3.2.1.-)	PROKKA_03637;PROKKA_04636;	2	http://csbl.bmb.uga.edu/dbCAN/family.php?ID=GH33	http://www.cazy.org/GH33.html
GH4	GH	maltose-6-phosphate glucosidase (EC 3.2.1.122); alpha-glucosidase (EC 3.2.1.20); alpha-galactosidase (EC 3.2.1.22); 6-phospho-beta-glucosidase (EC 3.2.1.86); alpha-glucuronidase (EC 3.2.1.139); alpha-galacturonase (EC 3.2.1.67); palatinase (EC 3.2.1.-)	PROKKA_00316;PROKKA_03874;PROKKA_05272;	3	http://csbl.bmb.uga.edu/dbCAN/family.php?ID=GH4	http://www.cazy.org/GH4.html
GH5	GH	endo-beta-1,4-glucanase / cellulase (EC 3.2.1.4); endo-beta-1,4-xylanase (EC 3.2.1.8); beta-glucosidase (EC 3.2.1.21); beta-mannosidase (EC 3.2.1.25); beta-glucosylceramidase (EC 3.2.1.45); glucan beta-1,3-glucosidase (EC 3.2.1.58); licheninase (EC 3.2.1.73); exo-beta-1,4-glucanase / cellodextrinase (EC 3.2.1.74); glucan endo-1,6-beta-glucosidase (EC 3.2.1.75); mannan endo-beta-1,4-mannosidase (E…	PROKKA_01468;PROKKA_05349;	2	http://csbl.bmb.uga.edu/dbCAN/family.php?ID=GH5	http://www.cazy.org/GH5.html
GH57	GH	alpha-amylase (EC 3.2.1.1); alpha-galactosidase (EC 3.2.1.22); amylopullulanase (EC 3.2.1.41); cyclomaltodextrinase (EC 3.2.1.54); branching enzyme (EC 2.4.1.18); 4-alpha-glucanotransferase (EC 2.4.1.25)	PROKKA_03241;	1	http://csbl.bmb.uga.edu/dbCAN/family.php?ID=GH57	http://www.cazy.org/GH57.html
GH70	GH	dextransucrase (EC 2.4.1.5); alternansucrase (EC 2.4.1.140); reuteransucrase (EC 2.4.1.-); alpha-4,6-glucanotransferase (EC 2.4.1.-); alpha-1,2-branched dextransucrase (EC 2.4.1.-)	PROKKA_01467;	1	http://csbl.bmb.uga.edu/dbCAN/family.php?ID=GH70	http://www.cazy.org/GH70.html
GH73	GH	lysozyme (EC 3.2.1.17); mannosyl-glycoprotein endo-beta-N-acetylglucosaminidase (EC 3.2.1.96); peptidoglycan hydrolase with endo-beta-N-acetylglucosaminidase specificity (EC 3.2.1.-)	PROKKA_05417;	1	http://csbl.bmb.uga.edu/dbCAN/family.php?ID=GH73	http://www.cazy.org/GH73.html
GH74	GH	endoglucanase (EC 3.2.1.4); oligoxyloglucan reducing end-specific cellobiohydrolase (EC 3.2.1.150); xyloglucanase (EC 3.2.1.151)	PROKKA_03499;PROKKA_03637;PROKKA_04636;	3	http://csbl.bmb.uga.edu/dbCAN/family.php?ID=GH74	http://www.cazy.org/GH74.html
GH78	GH	alpha-L-rhamnosidase (EC 3.2.1.40)	PROKKA_01765;	1	http://csbl.bmb.uga.edu/dbCAN/family.php?ID=GH78	http://www.cazy.org/GH78.html
GH8	GH	chitosanase (EC 3.2.1.132); cellulase (EC 3.2.1.4); licheninase (EC 3.2.1.73); endo-1,4-beta-xylanase (EC 3.2.1.8); reducing-end-xylose releasing exo-oligoxylanase (EC 3.2.1.156)	PROKKA_05258;	1	http://csbl.bmb.uga.edu/dbCAN/family.php?ID=GH8	http://www.cazy.org/GH8.html
GH93	GH	exo-alpha-L-1,5-arabinanase (EC 3.2.1.-)	PROKKA_03637;	1	http://csbl.bmb.uga.edu/dbCAN/family.php?ID=GH93	http://www.cazy.org/GH93.html
GT1	GT	UDP-glucuronosyltransferase (EC 2.4.1.17); zeatin O-beta-xylosyltransferase (EC 2.4.2.40); 2-hydroxyacylsphingosine 1-beta-galactosyltransferase (EC 2.4.1.45); N-acylsphingosine galactosyltransferase (EC 2.4.1.47); flavonol 3-O-glucosyltransferase (EC 2.4.1.91); anthocyanidin 3-O-glucosyltransferase (EC 2.4.1.115); sinapate 1-glucosyltransferase (EC 2.4.1.120); indole-3-acetate beta-glucosyltrans…	PROKKA_00684;PROKKA_00988;PROKKA_02387;PROKKA_02533;PROKKA_03133;PROKKA_03302;	6	http://csbl.bmb.uga.edu/dbCAN/family.php?ID=GT1	http://www.cazy.org/GT1.html
GT12	GT	[N-acetylneuraminyl]-galactosylglucosylceramide N-acetylgalactosaminyltransferase (EC 2.4.1.92).	PROKKA_01130;PROKKA_01133;PROKKA_01912;PROKKA_03784;PROKKA_04173;PROKKA_04465;PROKKA_04685;	7	http://csbl.bmb.uga.edu/dbCAN/family.php?ID=GT12	http://www.cazy.org/GT12.html
GT13	GT	alpha-1,3-mannosyl-glycoprotein beta-1,2-N-acetylglucosaminyltransferase (EC 2.4.1.101)	PROKKA_01910;PROKKA_04465;	2	http://csbl.bmb.uga.edu/dbCAN/family.php?ID=GT13	http://www.cazy.org/GT13.html
GT19	GT	lipid-A-disaccharide synthase (EC 2.4.1.182).	PROKKA_03133;PROKKA_05280;	2	http://csbl.bmb.uga.edu/dbCAN/family.php?ID=GT19	http://www.cazy.org/GT19.html
GT2	GT	cellulose synthase (EC 2.4.1.12); chitin synthase (EC 2.4.1.16); dolichyl-phosphate beta-D-mannosyltransferase (EC 2.4.1.83); dolichyl-phosphate beta-glucosyltransferase (EC 2.4.1.117); N-acetylglucosaminyltransferase (EC 2.4.1.-); N-acetylgalactosaminyltransferase (EC 2.4.1.-); hyaluronan synthase (EC 2.4.1.212); chitin oligosaccharide synthase (EC 2.4.1.-); beta-1,3-glucan synthase (EC 2.4.1.34…	PROKKA_01130;PROKKA_01133;PROKKA_01726;PROKKA_01910;PROKKA_01912;PROKKA_01918;PROKKA_03598;PROKKA_03601;PROKKA_03723;PROKKA_03784;PROKKA_04169;PROKKA_04173;PROKKA_04465;PROKKA_04685;PROKKA_04687;PROKKA_05204;PROKKA_05206;PROKKA_05242;	18	http://csbl.bmb.uga.edu/dbCAN/family.php?ID=GT2	http://www.cazy.org/GT2.html
GT21	GT	UDP-Glc: ceramide beta-glucosyltransferase (EC 2.4.1.80).	PROKKA_01912;PROKKA_01918;PROKKA_03601;PROKKA_03723;PROKKA_03784;PROKKA_04465;PROKKA_04685;PROKKA_05206;PROKKA_05242;	9	http://csbl.bmb.uga.edu/dbCAN/family.php?ID=GT21	http://www.cazy.org/GT21.html
GT26	GT	UDP-ManNAcA: beta-N-acetyl mannosaminuronyltransferase (EC 2.4.1.-); UDP-ManNAc: beta-N-acetyl-mannosaminyltransferase (EC 2.4.1.-); UDP-Glc: beta-1,4-glucosyltransferase (EC 2.4.1.-); beta-1,4-galactosyltransferase (EC 2.4.1.-)	PROKKA_01903;PROKKA_02611;	2	http://csbl.bmb.uga.edu/dbCAN/family.php?ID=GT26	http://www.cazy.org/GT26.html
GT27	GT	polypeptide alpha-N-acetylgalactosaminyltransferase (EC 2.4.1.41)	PROKKA_01130;PROKKA_01133;PROKKA_01912;PROKKA_01918;PROKKA_03598;PROKKA_03601;PROKKA_03723;PROKKA_03784;PROKKA_04465;PROKKA_04685;PROKKA_04687;PROKKA_05206;PROKKA_05242;	13	http://csbl.bmb.uga.edu/dbCAN/family.php?ID=GT27	http://www.cazy.org/GT27.html
GT28	GT	1,2-diacylglycerol 3-beta-galactosyltransferase (EC 2.4.1.46); 1,2-diacylglycerol 3-beta-glucosyltransferase (EC 2.4.1.157); UDP-GlcNAc: Und-PP-MurAc-pentapeptide beta-N-acetylglucosaminyltransferase (EC 2.4.1.227); digalactosyldiacylglycerol synthase (EC 2.4.1.241)	PROKKA_00684;PROKKA_00988;PROKKA_01127;PROKKA_02387;PROKKA_02533;PROKKA_03133;PROKKA_03302;	7	http://csbl.bmb.uga.edu/dbCAN/family.php?ID=GT28	http://www.cazy.org/GT28.html
GT35	GT	glycogen or starch phosphorylase (EC 2.4.1.1).	PROKKA_00031;	1	http://csbl.bmb.uga.edu/dbCAN/family.php?ID=GT35	http://www.cazy.org/GT35.html
GT39	GT	Dol-P-Man: protein alpha-mannosyltransferase (EC 2.4.1.109)	PROKKA_00121;	1	http://csbl.bmb.uga.edu/dbCAN/family.php?ID=GT39	http://www.cazy.org/GT39.html
GT4	GT	sucrose synthase (EC 2.4.1.13); sucrose-phosphate synthase (EC 2.4.1.14); alpha-glucosyltransferase (EC 2.4.1.52); lipopolysaccharide N-acetylglucosaminyltransferase (EC 2.4.1.56); phosphatidylinositol alpha-mannosyltransferase (EC 2.4.1.57); GDP-Man: Man1GlcNAc2-PP-dolichol alpha-1,3-mannosyltransferase (EC 2.4.1.132); GDP-Man: Man3GlcNAc2-PP-dolichol/Man4GlcNAc2-PP-dolichol alpha-1,2-mannosyltr…	PROKKA_00030;PROKKA_00142;PROKKA_01904;PROKKA_03723;PROKKA_03783;PROKKA_03844;PROKKA_05207;	7	http://csbl.bmb.uga.edu/dbCAN/family.php?ID=GT4	http://www.cazy.org/GT4.html
GT40	GT	beta-1,3-galactofuranosyltransferases (EC 2.4.1.-)	PROKKA_05206;	1	http://csbl.bmb.uga.edu/dbCAN/family.php?ID=GT40	http://www.cazy.org/GT40.html
GT41	GT	UDP-GlcNAc: peptide beta-N-acetylglucosaminyltransferase (EC 2.4.1.255); UDP-Glc: peptide N-beta-glucosyltransferase (EC 2.4.1.-)	PROKKA_00543;PROKKA_01796;PROKKA_01883;PROKKA_02673;PROKKA_03860;PROKKA_04687;PROKKA_05326;	7	http://csbl.bmb.uga.edu/dbCAN/family.php?ID=GT41	http://www.cazy.org/GT41.html
GT45	GT	alpha-N-acteylglucosaminyltransferase (EC 2.4.1.-)	PROKKA_01133;PROKKA_01912;PROKKA_01918;PROKKA_03601;PROKKA_03723;PROKKA_03784;PROKKA_04173;PROKKA_04465;PROKKA_04685;	9	http://csbl.bmb.uga.edu/dbCAN/family.php?ID=GT45	http://www.cazy.org/GT45.html
GT5	GT	UDP-Glc: glycogen glucosyltransferase (EC 2.4.1.11); ADP-Glc: starch glucosyltransferase (EC 2.4.1.21); NDP-Glc: starch glucosyltransferase (EC 2.4.1.242); UDP-Glc: alpha-1,3-glucan synthase (EC 2.4.1.183) UDP-Glc: alpha-1,4-glucan synthase (EC 2.4.1.-)	PROKKA_00030;PROKKA_00142;PROKKA_01904;PROKKA_03723;PROKKA_03783;PROKKA_03844;	6	http://csbl.bmb.uga.edu/dbCAN/family.php?ID=GT5	http://www.cazy.org/GT5.html
GT51	GT	murein polymerase (EC 2.4.1.129).	PROKKA_01565;PROKKA_03829;PROKKA_03925;PROKKA_04297;PROKKA_05102;	5	http://csbl.bmb.uga.edu/dbCAN/family.php?ID=GT51	http://www.cazy.org/GT51.html
GT66	GT	dolichyl-diphosphooligosaccharidea€”protein glycotransferase (EC 2.4.99.18); undecaprenyl-diphosphooligosaccharidea€”protein glycotransferase (EC 2.4.99.19)	PROKKA_00121;	1	http://csbl.bmb.uga.edu/dbCAN/family.php?ID=GT66	http://www.cazy.org/GT66.html
GT74	GT	alpha-1,2-L-fucosyltransferase (EC 2.4.1.69)	PROKKA_01912;PROKKA_03601;PROKKA_03784;PROKKA_04173;PROKKA_04465;	5	http://csbl.bmb.uga.edu/dbCAN/family.php?ID=GT74	http://www.cazy.org/GT74.html
GT81	GT	NDP-Glc: glucosyl-3-phosphoglycerate synthase (EC 2.4.1.-); NDP-Man: mannosyl-3-phosphoglycerate synthase (EC 2.4.1.-);	PROKKA_01130;PROKKA_01133;PROKKA_01910;PROKKA_01912;PROKKA_01918;PROKKA_03598;PROKKA_03601;PROKKA_03723;PROKKA_03784;PROKKA_04169;PROKKA_04685;PROKKA_04687;PROKKA_05204;PROKKA_05242;	14	http://csbl.bmb.uga.edu/dbCAN/family.php?ID=GT81	http://www.cazy.org/GT81.html
GT83	GT	undecaprenyl phosphate-alpha-L-Ara4N: 4-amino-4-deoxy-beta-L-arabinosyltransferase (EC 2.4.2.43); dodecaprenyl phosphate-beta-galacturonic acid: lipopolysaccharide core alpha-galacturonosyl transferase (EC 2.4.1.-)	PROKKA_01070;PROKKA_01908;PROKKA_01916;	3	http://csbl.bmb.uga.edu/dbCAN/family.php?ID=GT83	http://www.cazy.org/GT83.html
PL10	PL	pectate lyase (EC 4.2.2.2)	PROKKA_03482;PROKKA_05054;	2	http://csbl.bmb.uga.edu/dbCAN/family.php?ID=PL10	http://www.cazy.org/PL10.html
SLH	SLH		PROKKA_00101;PROKKA_02541;PROKKA_03405;PROKKA_04058;PROKKA_04254;PROKKA_04255;PROKKA_04273;PROKKA_04378;PROKKA_04974;PROKKA_05024;PROKKA_05058;PROKKA_05410;PROKKA_05416;PROKKA_05417;PROKKA_05428;	15	http://csbl.bmb.uga.edu/dbCAN/family.php?ID=SLH	http://www.cazy.org/SLH.html

## Sheet: CL3 CAZy_family
Supplementary Table S3: The annotations of CL3 carbohydrate-active enzymes
CAZy_family	Class_Name	cazy_activities	Proteins	Count	dbCAN_Link	CAZy_Link
AA1	AA	Laccase / p-diphenol:oxygen oxidoreductase / ferroxidase (EC 1.10.3.2); ; ferroxidase (EC 1.10.3.-); Laccase-like multicopper oxidase (EC 1.10.3.-)	PROKKA_02533;	1	http://csbl.bmb.uga.edu/dbCAN/family.php?ID=AA1	http://www.cazy.org/AA1.html
AA10	AA	AA10 (formerly CBM33) proteins are copper-dependent lytic polysaccharide monooxygenases (LPMOs); some proteins have been shown to act on chitin, others on cellulose;	PROKKA_03459;PROKKA_03492;	2	http://csbl.bmb.uga.edu/dbCAN/family.php?ID=AA10	http://www.cazy.org/AA10.html
AA12	AA	The pyrroloquinoline quinone-dependent oxidoreductase activity was demonstrated for the CC1G_09525 protein of Coprinopsis cinerea.	PROKKA_02560;	1	http://csbl.bmb.uga.edu/dbCAN/family.php?ID=AA12	http://www.cazy.org/AA12.html
AA3	AA	cellobiose dehydrogenase (EC 1.1.99.18); glucose 1-oxidase (EC 1.1.3.4); aryl alcohol oxidase (EC 1.1.3.7); alcohol oxidase (EC 1.1.3.13); pyranose oxidase (EC 1.1.3.10)	PROKKA_00197;PROKKA_00763;PROKKA_01489;PROKKA_01517;PROKKA_03995;PROKKA_04491;PROKKA_05053;	7	http://csbl.bmb.uga.edu/dbCAN/family.php?ID=AA3	http://www.cazy.org/AA3.html
AA4	AA	vanillyl-alcohol oxidase (EC 1.1.3.38)	PROKKA_01423;PROKKA_03950;PROKKA_05115;	3	http://csbl.bmb.uga.edu/dbCAN/family.php?ID=AA4	http://www.cazy.org/AA4.html
AA6	AA	1,4-benzoquinone reductase (EC. 1.6.5.6)	PROKKA_01397;PROKKA_03870;PROKKA_05036;	3	http://csbl.bmb.uga.edu/dbCAN/family.php?ID=AA6	http://www.cazy.org/AA6.html
AA7	AA	glucooligosaccharide oxidase (EC 1.1.3.-); chitooligosaccharide oxidase (EC 1.1.3.-)	PROKKA_01423;PROKKA_02093;PROKKA_02276;PROKKA_03950;PROKKA_05467;	5	http://csbl.bmb.uga.edu/dbCAN/family.php?ID=AA7	http://www.cazy.org/AA7.html
AA8	AA	Iron reductase domain	PROKKA_00197;PROKKA_00763;PROKKA_03391;PROKKA_03928;PROKKA_05053;	5	http://csbl.bmb.uga.edu/dbCAN/family.php?ID=AA8	http://www.cazy.org/AA8.html
CBM12	CBM	Modules of approx. 40-60 residues. The majority of these modules is found among chitinases where the function is chitin-binding. Distantly related to the CBM5 family.	PROKKA_01698;PROKKA_03459;	2	http://csbl.bmb.uga.edu/dbCAN/family.php?ID=CBM12	http://www.cazy.org/CBM12.html
CBM2	CBM	Modules of approx. 100 residues and which are found in a large number of bacterial enzymes. The cellulose-binding function has been demonstrated in many cases. Several of these modules have been shown to also bind chitin or xylan.	PROKKA_05448;	1	http://csbl.bmb.uga.edu/dbCAN/family.php?ID=CBM2	http://www.cazy.org/CBM2.html
CBM32	CBM	Binding to galactose and lactose has been demonstrated for the module of Micromonospora viridifaciens sialidase (PMID: 16239725). Binding to polygalacturonic acid has been shown for a Yersinia member (PMID: 17292916). Binding to LacNAc (beta-D-galactosyl-1,4-beta-D-N-acetylglucosamine) has been shown for an N-acetylglucosaminidase from Clostridium perfingens (PMID: 16990278).	PROKKA_03173;	1	http://csbl.bmb.uga.edu/dbCAN/family.php?ID=CBM32	http://www.cazy.org/CBM32.html
CBM34	CBM	Modules of approx. 120 residues. Granular starch-binding function has been demonstrated in the case of Thermoactinomyces vulgaris R-47 ?-amylase 1 (TVAI).	PROKKA_00914;	1	http://csbl.bmb.uga.edu/dbCAN/family.php?ID=CBM34	http://www.cazy.org/CBM34.html
CBM36	CBM	Modules of approx. 120-130 residues displaying structural similarities to CBM6 modules. The only CBM36 currently characterised, that from Paenbacillus polymyxa xylanase 43A, shows calcium-dependent binding of xylans and xylooligosaccharides. X-ray crystallography shows that there is a direct interaction between calcium and ligand.	PROKKA_04856;	1	http://csbl.bmb.uga.edu/dbCAN/family.php?ID=CBM36	http://www.cazy.org/CBM36.html
CBM37	CBM	Modules of approx. 100 residues, conserved in numerous R. albus polysaccharide-degrading enzymes and other proteins from this bacterium. Several members of CBM37 have been shown to exhibit rather broad binding specificity to xylan, chitin, microcrystalline and phosphoric-acid swollen cellulose, as well as more heterogeneous substrates, such as alfalfa cell walls, banana stem and wheat straw.	PROKKA_03459;PROKKA_05448;	2	http://csbl.bmb.uga.edu/dbCAN/family.php?ID=CBM37	http://www.cazy.org/CBM37.html
CBM41	CBM	Modules of approx. 100 residues found in primarily in bacterial pullulanases. The N-terminal module from Thermotoga maritima Pul13 has been shown to bind to the alpha-glucans amylose, amylopectin, pullulan, and oligosaccharide fragments derived from these polysaccharides (Lammerts van Bueren et al. (2004) Biochemistry 43:15633-42) (PMID: 15581376).	PROKKA_03400;	1	http://csbl.bmb.uga.edu/dbCAN/family.php?ID=CBM41	http://www.cazy.org/CBM41.html
CBM44	CBM	The C-terminal CBM44 module of the Clostridium thermocellum enzyme has been demonstrated to bind equally well cellulose and xyloglucan	PROKKA_01411;PROKKA_01756;PROKKA_02209;	3	http://csbl.bmb.uga.edu/dbCAN/family.php?ID=CBM44	http://www.cazy.org/CBM44.html
CBM48	CBM	Modules of approx. 100 residues with glycogen-binding function, appended to GH13 modules. Also found in the beta subunit (glycogen-binding) of AMP-activated protein kinases (AMPK)	PROKKA_00019;PROKKA_00203;PROKKA_03400;	3	http://csbl.bmb.uga.edu/dbCAN/family.php?ID=CBM48	http://www.cazy.org/CBM48.html
CBM5	CBM	Modules of approx. 60 residues found in bacterial enzymes. Chitin-binding described in several cases. Distantly related to the CBM12 family.	PROKKA_01698;PROKKA_03459;	2	http://csbl.bmb.uga.edu/dbCAN/family.php?ID=CBM5	http://www.cazy.org/CBM5.html
CBM50	CBM	Modules of approx. 50 residues found attached to various enzymes from families GH18, GH19, GH23, GH24, GH25 and GH73, i.e. enzymes cleaving either chitin or peptidoglycan. Binding to chitopentaose demonstrated in the case of Pteris ryukyuensis chitinase A [Ohnuma T et al. (2008) J. Biol. Chem. 283:5178-87 (PMID: 18083709)]. CBM50 modules are also found in a multitude of other enzymes targeting th…	PROKKA_00456;PROKKA_00490;PROKKA_01172;PROKKA_01329;PROKKA_03175;PROKKA_03756;PROKKA_03764;	7	http://csbl.bmb.uga.edu/dbCAN/family.php?ID=CBM50	http://www.cazy.org/CBM50.html
CBM56	CBM	beta-1,3-glucan binding function demonstrated by Yamamoto et al. (1998) FEBS Letters 433:41-43 [PMID: 9738929]	PROKKA_04159;	1	http://csbl.bmb.uga.edu/dbCAN/family.php?ID=CBM56	http://www.cazy.org/CBM56.html
CBM62	CBM	The CBM62 module od Clostridium thermocellum Cthe_2193 protein binds galactose moieties found on xyloglucan, arabinogalactan and galactomannan.	PROKKA_03173;	1	http://csbl.bmb.uga.edu/dbCAN/family.php?ID=CBM62	http://www.cazy.org/CBM62.html
CBM67	CBM	Fujimoto et al. [PMID : 23486481] disclosed the L-rhamnose binding activity and 3-D structure of the CBM67 of Streptomyces avermitilis alpha-L-rhamnosidase (SaRha78A);	PROKKA_02846;	1	http://csbl.bmb.uga.edu/dbCAN/family.php?ID=CBM67	http://www.cazy.org/CBM67.html
CBM68	CBM	Binding to maltotriose and maltotetraose shown for the pullulanase of Anoxybacillus sp. LM18-11. Binding function derived from crystal structure and deletion of the CBM, which showed reduced specific activity and increased Km value compared to the wild type enzyme.	PROKKA_00203;PROKKA_03400;	2	http://csbl.bmb.uga.edu/dbCAN/family.php?ID=CBM68	http://www.cazy.org/CBM68.html
CE1	CE	acetyl xylan esterase (EC 3.1.1.72); cinnamoyl esterase (EC 3.1.1.-); feruloyl esterase (EC 3.1.1.73); carboxylesterase (EC 3.1.1.1); S-formylglutathione hydrolase (EC 3.1.2.12); diacylglycerol O-acyltransferase (EC 2.3.1.20); trehalose 6-O-mycolyltransferase (EC 2.3.1.122)	PROKKA_00034;PROKKA_00147;PROKKA_00573;PROKKA_00817;PROKKA_00821;PROKKA_01200;PROKKA_01291;PROKKA_01788;PROKKA_02260;PROKKA_02265;PROKKA_02502;PROKKA_02649;PROKKA_02828;PROKKA_03024;PROKKA_03371;PROKKA_03408;PROKKA_04017;PROKKA_04208;PROKKA_04247;PROKKA_04277;	20	http://csbl.bmb.uga.edu/dbCAN/family.php?ID=CE1	http://www.cazy.org/CE1.html
CE10	CE	arylesterase (EC 3.1.1.-); carboxyl esterase (EC 3.1.1.3); acetylcholinesterase (EC 3.1.1.7); cholinesterase (EC 3.1.1.8); sterol esterase (EC 3.1.1.13); brefeldin A esterase (EC 3.1.1.-).	PROKKA_01291;PROKKA_01633;PROKKA_01663;PROKKA_02265;PROKKA_02502;PROKKA_05087;	6	http://csbl.bmb.uga.edu/dbCAN/family.php?ID=CE10	http://www.cazy.org/CE10.html
CE12	CE	pectin acetylesterase (EC 3.1.1.-); rhamnogalacturonan acetylesterase (EC 3.1.1.-); acetyl xylan esterase (EC 3.1.1.72)	PROKKA_00798;PROKKA_01531;PROKKA_03155;PROKKA_04814;	4	http://csbl.bmb.uga.edu/dbCAN/family.php?ID=CE12	http://www.cazy.org/CE12.html
CE14	CE	N-acetyl-1-D-myo-inosityl-2-amino-2-deoxy-alpha-D-glucopyranoside deacetylase (EC 3.5.1.89); diacetylchitobiose deacetylase (EC 3.5.1.-); mycothiol S-conjugate amidase (EC 3.5.1.-)	PROKKA_01473;PROKKA_03709;	2	http://csbl.bmb.uga.edu/dbCAN/family.php?ID=CE14	http://www.cazy.org/CE14.html
CE2	CE	acetyl xylan esterase (EC 3.1.1.72).	PROKKA_00798;PROKKA_01531;PROKKA_04814;	3	http://csbl.bmb.uga.edu/dbCAN/family.php?ID=CE2	http://www.cazy.org/CE2.html
CE3	CE	acetyl xylan esterase (EC 3.1.1.72).	PROKKA_00798;PROKKA_01531;PROKKA_03155;PROKKA_04634;PROKKA_04814;	5	http://csbl.bmb.uga.edu/dbCAN/family.php?ID=CE3	http://www.cazy.org/CE3.html
CE4	CE	acetyl xylan esterase (EC 3.1.1.72); chitin deacetylase (EC 3.5.1.41); chitooligosaccharide deacetylase (EC 3.5.1.-); peptidoglycan GlcNAc deacetylase (EC 3.5.1.-); peptidoglycan N-acetylmuramic acid deacetylase (EC 3.5.1.-).	PROKKA_01127;PROKKA_01319;PROKKA_01513;PROKKA_01993;PROKKA_02473;PROKKA_02595;PROKKA_02610;PROKKA_04589;PROKKA_04639;PROKKA_04934;PROKKA_05012;PROKKA_05407;PROKKA_05517;PROKKA_05518;	14	http://csbl.bmb.uga.edu/dbCAN/family.php?ID=CE4	http://www.cazy.org/CE4.html
CE7	CE	acetyl xylan esterase (EC 3.1.1.72); cephalosporin-C deacetylase (EC 3.1.1.41).	PROKKA_00817;PROKKA_01633;PROKKA_02265;PROKKA_02502;PROKKA_04139;PROKKA_04277;PROKKA_05342;	7	http://csbl.bmb.uga.edu/dbCAN/family.php?ID=CE7	http://www.cazy.org/CE7.html
CE9	CE	N-acetylglucosamine 6-phosphate deacetylase (EC 3.5.1.25); N-acetylglucosamine 6-phosphate deacetylase (EC 3.5.1.80)	PROKKA_00041;PROKKA_00266;PROKKA_00870;PROKKA_01044;PROKKA_01282;PROKKA_01802;PROKKA_01911;PROKKA_02501;PROKKA_05379;	9	http://csbl.bmb.uga.edu/dbCAN/family.php?ID=CE9	http://www.cazy.org/CE9.html
GH1	GH	beta-glucosidase (EC 3.2.1.21); beta-galactosidase (EC 3.2.1.23); beta-mannosidase (EC 3.2.1.25); beta-glucuronidase (EC 3.2.1.31); beta-xylosidase (EC 3.2.1.37); beta-D-fucosidase (EC 3.2.1.38); phlorizin hydrolase (EC 3.2.1.62); exo-beta-1,4-glucanase (EC 3.2.1.74); 6-phospho-beta-galactosidase (EC 3.2.1.85); 6-phospho-beta-glucosidase (EC 3.2.1.86); strictosidine beta-glucosidase (EC 3.2.1.105…	PROKKA_04270;	1	http://csbl.bmb.uga.edu/dbCAN/family.php?ID=GH1	http://www.cazy.org/GH1.html
GH103	GH	peptidoglycan lytic transglycosylase (EC 3.2.1.-)	PROKKA_03571;	1	http://csbl.bmb.uga.edu/dbCAN/family.php?ID=GH103	http://www.cazy.org/GH103.html
GH109	GH	alpha-N-acetylgalactosaminidase (EC 3.2.1.49)	PROKKA_00236;PROKKA_01340;PROKKA_01537;PROKKA_03166;	4	http://csbl.bmb.uga.edu/dbCAN/family.php?ID=GH109	http://www.cazy.org/GH109.html
GH113	GH	beta-mannanase (EC 3.2.1.78)	PROKKA_01680;	1	http://csbl.bmb.uga.edu/dbCAN/family.php?ID=GH113	http://www.cazy.org/GH113.html
GH119	GH	alpha-amylase (EC 3.2.1.1)	PROKKA_01698;PROKKA_03459;PROKKA_05448;	3	http://csbl.bmb.uga.edu/dbCAN/family.php?ID=GH119	http://www.cazy.org/GH119.html
GH126	GH	alpha-amylase (EC 3.2.1.-)	PROKKA_04993;	1	http://csbl.bmb.uga.edu/dbCAN/family.php?ID=GH126	http://www.cazy.org/GH126.html
GH129	GH	alpha-N-acetylgalactosaminidase (EC 3.2.1.49);	PROKKA_02605;	1	http://csbl.bmb.uga.edu/dbCAN/family.php?ID=GH129	http://www.cazy.org/GH129.html
GH13	GH	alpha-amylase (EC 3.2.1.1); pullulanase (EC 3.2.1.41); cyclomaltodextrin glucanotransferase (EC 2.4.1.19); cyclomaltodextrinase (EC 3.2.1.54); trehalose-6-phosphate hydrolase (EC 3.2.1.93); oligo-alpha-glucosidase (EC 3.2.1.10); maltogenic amylase (EC 3.2.1.133); neopullulanase (EC 3.2.1.135); alpha-glucosidase (EC 3.2.1.20); maltotetraose-forming alpha-amylase (EC 3.2.1.60); isoamylase (EC 3.2.1…	PROKKA_00019;PROKKA_00203;PROKKA_00913;PROKKA_00914;PROKKA_01451;PROKKA_02138;PROKKA_03400;PROKKA_04088;PROKKA_05466;	9	http://csbl.bmb.uga.edu/dbCAN/family.php?ID=GH13	http://www.cazy.org/GH13.html
GH18	GH	chitinase (EC 3.2.1.14); lysozyme (EC 3.2.1.17); endo-beta-N-acetylglucosaminidase (EC 3.2.1.96); peptidoglycan hydrolase with endo-beta-N-acetylglucosaminidase specificity (EC 3.2.1.-); Nod factor hydrolase (EC 3.2.1.-); xylanase inhibitor; concanavalin B; narbonin	PROKKA_01209;PROKKA_01329;PROKKA_01513;PROKKA_05448;	4	http://csbl.bmb.uga.edu/dbCAN/family.php?ID=GH18	http://www.cazy.org/GH18.html
GH23	GH	lysozyme type G (EC 3.2.1.17); peptidoglycan lyase (EC 4.2.2.n1) also known in the literature as peptidoglycan lytic transglycosylase; chitinase (EC 3.2.1.14)	PROKKA_02328;PROKKA_03571;	2	http://csbl.bmb.uga.edu/dbCAN/family.php?ID=GH23	http://www.cazy.org/GH23.html
GH25	GH	lysozyme (EC 3.2.1.17)	PROKKA_01496;PROKKA_03470;PROKKA_04632;	3	http://csbl.bmb.uga.edu/dbCAN/family.php?ID=GH25	http://www.cazy.org/GH25.html
GH33	GH	sialidase or neuraminidase (EC 3.2.1.18); trans-sialidase (EC 2.4.1.-); 2-keto-3-deoxynononic acid hydrolase (EC 3.2.1.-); anhydrosialidase (EC 4.2.2.15); 3-deoxy-D-manno-octulosonic-acid hydrolase (EC 3.2.1.-)	PROKKA_01551;PROKKA_02398;	2	http://csbl.bmb.uga.edu/dbCAN/family.php?ID=GH33	http://www.cazy.org/GH33.html
GH4	GH	maltose-6-phosphate glucosidase (EC 3.2.1.122); alpha-glucosidase (EC 3.2.1.20); alpha-galactosidase (EC 3.2.1.22); 6-phospho-beta-glucosidase (EC 3.2.1.86); alpha-glucuronidase (EC 3.2.1.139); alpha-galacturonase (EC 3.2.1.67); palatinase (EC 3.2.1.-)	PROKKA_00322;PROKKA_03738;PROKKA_05007;	3	http://csbl.bmb.uga.edu/dbCAN/family.php?ID=GH4	http://www.cazy.org/GH4.html
GH5	GH	endo-beta-1,4-glucanase / cellulase (EC 3.2.1.4); endo-beta-1,4-xylanase (EC 3.2.1.8); beta-glucosidase (EC 3.2.1.21); beta-mannosidase (EC 3.2.1.25); beta-glucosylceramidase (EC 3.2.1.45); glucan beta-1,3-glucosidase (EC 3.2.1.58); licheninase (EC 3.2.1.73); exo-beta-1,4-glucanase / cellodextrinase (EC 3.2.1.74); glucan endo-1,6-beta-glucosidase (EC 3.2.1.75); mannan endo-beta-1,4-mannosidase (E…	PROKKA_00914;PROKKA_02886;PROKKA_04270;	3	http://csbl.bmb.uga.edu/dbCAN/family.php?ID=GH5	http://www.cazy.org/GH5.html
GH57	GH	alpha-amylase (EC 3.2.1.1); alpha-galactosidase (EC 3.2.1.22); amylopullulanase (EC 3.2.1.41); cyclomaltodextrinase (EC 3.2.1.54); branching enzyme (EC 2.4.1.18); 4-alpha-glucanotransferase (EC 2.4.1.25)	PROKKA_01127;	1	http://csbl.bmb.uga.edu/dbCAN/family.php?ID=GH57	http://www.cazy.org/GH57.html
GH70	GH	dextransucrase (EC 2.4.1.5); alternansucrase (EC 2.4.1.140); reuteransucrase (EC 2.4.1.-); alpha-4,6-glucanotransferase (EC 2.4.1.-); alpha-1,2-branched dextransucrase (EC 2.4.1.-)	PROKKA_00913;PROKKA_01451;	2	http://csbl.bmb.uga.edu/dbCAN/family.php?ID=GH70	http://www.cazy.org/GH70.html
GH73	GH	lysozyme (EC 3.2.1.17); mannosyl-glycoprotein endo-beta-N-acetylglucosaminidase (EC 3.2.1.96); peptidoglycan hydrolase with endo-beta-N-acetylglucosaminidase specificity (EC 3.2.1.-)	PROKKA_02454;	1	http://csbl.bmb.uga.edu/dbCAN/family.php?ID=GH73	http://www.cazy.org/GH73.html
GH74	GH	endoglucanase (EC 3.2.1.4); oligoxyloglucan reducing end-specific cellobiohydrolase (EC 3.2.1.150); xyloglucanase (EC 3.2.1.151)	PROKKA_01398;PROKKA_01551;PROKKA_02398;	3	http://csbl.bmb.uga.edu/dbCAN/family.php?ID=GH74	http://www.cazy.org/GH74.html
GH78	GH	alpha-L-rhamnosidase (EC 3.2.1.40)	PROKKA_02846;	1	http://csbl.bmb.uga.edu/dbCAN/family.php?ID=GH78	http://www.cazy.org/GH78.html
GH8	GH	chitosanase (EC 3.2.1.132); cellulase (EC 3.2.1.4); licheninase (EC 3.2.1.73); endo-1,4-beta-xylanase (EC 3.2.1.8); reducing-end-xylose releasing exo-oligoxylanase (EC 3.2.1.156)	PROKKA_03353;PROKKA_04993;	2	http://csbl.bmb.uga.edu/dbCAN/family.php?ID=GH8	http://www.cazy.org/GH8.html
GH93	GH	exo-alpha-L-1,5-arabinanase (EC 3.2.1.-)	PROKKA_01551;	1	http://csbl.bmb.uga.edu/dbCAN/family.php?ID=GH93	http://www.cazy.org/GH93.html
GT1	GT	UDP-glucuronosyltransferase (EC 2.4.1.17); zeatin O-beta-xylosyltransferase (EC 2.4.2.40); 2-hydroxyacylsphingosine 1-beta-galactosyltransferase (EC 2.4.1.45); N-acylsphingosine galactosyltransferase (EC 2.4.1.47); flavonol 3-O-glucosyltransferase (EC 2.4.1.91); anthocyanidin 3-O-glucosyltransferase (EC 2.4.1.115); sinapate 1-glucosyltransferase (EC 2.4.1.120); indole-3-acetate beta-glucosyltrans…	PROKKA_00671;PROKKA_01020;PROKKA_01185;PROKKA_02704;PROKKA_03317;PROKKA_03460;	6	http://csbl.bmb.uga.edu/dbCAN/family.php?ID=GT1	http://www.cazy.org/GT1.html
GT12	GT	[N-acetylneuraminyl]-galactosylglucosylceramide N-acetylgalactosaminyltransferase (EC 2.4.1.92).	PROKKA_02577;PROKKA_04034;PROKKA_04038;PROKKA_04787;PROKKA_05385;PROKKA_05388;	6	http://csbl.bmb.uga.edu/dbCAN/family.php?ID=GT12	http://www.cazy.org/GT12.html
GT13	GT	alpha-1,3-mannosyl-glycoprotein beta-1,2-N-acetylglucosaminyltransferase (EC 2.4.1.101)	PROKKA_01513;PROKKA_02577;	2	http://csbl.bmb.uga.edu/dbCAN/family.php?ID=GT13	http://www.cazy.org/GT13.html
GT19	GT	lipid-A-disaccharide synthase (EC 2.4.1.182).	PROKKA_01020;PROKKA_05015;	2	http://csbl.bmb.uga.edu/dbCAN/family.php?ID=GT19	http://www.cazy.org/GT19.html
GT2	GT	cellulose synthase (EC 2.4.1.12); chitin synthase (EC 2.4.1.16); dolichyl-phosphate beta-D-mannosyltransferase (EC 2.4.1.83); dolichyl-phosphate beta-glucosyltransferase (EC 2.4.1.117); N-acetylglucosaminyltransferase (EC 2.4.1.-); N-acetylgalactosaminyltransferase (EC 2.4.1.-); hyaluronan synthase (EC 2.4.1.212); chitin oligosaccharide synthase (EC 2.4.1.-); beta-1,3-glucan synthase (EC 2.4.1.34…	PROKKA_01510;PROKKA_01513;PROKKA_02577;PROKKA_02885;PROKKA_03648;PROKKA_04034;PROKKA_04038;PROKKA_04782;PROKKA_04787;PROKKA_04977;PROKKA_05335;PROKKA_05385;PROKKA_05388;	13	http://csbl.bmb.uga.edu/dbCAN/family.php?ID=GT2	http://www.cazy.org/GT2.html
GT21	GT	UDP-Glc: ceramide beta-glucosyltransferase (EC 2.4.1.80).	PROKKA_01513;PROKKA_02577;PROKKA_03648;PROKKA_04782;PROKKA_04977;PROKKA_05335;	6	http://csbl.bmb.uga.edu/dbCAN/family.php?ID=GT21	http://www.cazy.org/GT21.html
GT26	GT	UDP-ManNAcA: beta-N-acetyl mannosaminuronyltransferase (EC 2.4.1.-); UDP-ManNAc: beta-N-acetyl-mannosaminyltransferase (EC 2.4.1.-); UDP-Glc: beta-1,4-glucosyltransferase (EC 2.4.1.-); beta-1,4-galactosyltransferase (EC 2.4.1.-)	PROKKA_03535;PROKKA_04795;	2	http://csbl.bmb.uga.edu/dbCAN/family.php?ID=GT26	http://www.cazy.org/GT26.html
GT27	GT	polypeptide alpha-N-acetylgalactosaminyltransferase (EC 2.4.1.41)	PROKKA_01510;PROKKA_01513;PROKKA_02577;PROKKA_03648;PROKKA_04782;PROKKA_04787;PROKKA_04977;PROKKA_05335;PROKKA_05385;PROKKA_05388;	10	http://csbl.bmb.uga.edu/dbCAN/family.php?ID=GT27	http://www.cazy.org/GT27.html
GT28	GT	1,2-diacylglycerol 3-beta-galactosyltransferase (EC 2.4.1.46); 1,2-diacylglycerol 3-beta-glucosyltransferase (EC 2.4.1.157); UDP-GlcNAc: Und-PP-MurAc-pentapeptide beta-N-acetylglucosaminyltransferase (EC 2.4.1.227); digalactosyldiacylglycerol synthase (EC 2.4.1.241)	PROKKA_00671;PROKKA_01020;PROKKA_01185;PROKKA_02704;PROKKA_03317;PROKKA_03460;PROKKA_05382;	7	http://csbl.bmb.uga.edu/dbCAN/family.php?ID=GT28	http://www.cazy.org/GT28.html
GT33	GT	GDP-Man: chitobiosyldiphosphodolichol beta-mannosyltransferase (EC 2.4.1.142).	PROKKA_03647;PROKKA_04940;	2	http://csbl.bmb.uga.edu/dbCAN/family.php?ID=GT33	http://www.cazy.org/GT33.html
GT35	GT	glycogen or starch phosphorylase (EC 2.4.1.1).	PROKKA_00023;	1	http://csbl.bmb.uga.edu/dbCAN/family.php?ID=GT35	http://www.cazy.org/GT35.html
GT4	GT	sucrose synthase (EC 2.4.1.13); sucrose-phosphate synthase (EC 2.4.1.14); alpha-glucosyltransferase (EC 2.4.1.52); lipopolysaccharide N-acetylglucosaminyltransferase (EC 2.4.1.56); phosphatidylinositol alpha-mannosyltransferase (EC 2.4.1.57); GDP-Man: Man1GlcNAc2-PP-dolichol alpha-1,3-mannosyltransferase (EC 2.4.1.132); GDP-Man: Man3GlcNAc2-PP-dolichol/Man4GlcNAc2-PP-dolichol alpha-1,2-mannosyltr…	PROKKA_00022;PROKKA_00144;PROKKA_03647;PROKKA_03708;PROKKA_04794;PROKKA_04940;PROKKA_05335;	7	http://csbl.bmb.uga.edu/dbCAN/family.php?ID=GT4	http://www.cazy.org/GT4.html
GT41	GT	UDP-GlcNAc: peptide beta-N-acetylglucosaminyltransferase (EC 2.4.1.255); UDP-Glc: peptide N-beta-glucosyltransferase (EC 2.4.1.-)	PROKKA_00524;PROKKA_02008;PROKKA_02786;PROKKA_02800;PROKKA_02814;PROKKA_03724;PROKKA_04086;PROKKA_05052;	8	http://csbl.bmb.uga.edu/dbCAN/family.php?ID=GT41	http://www.cazy.org/GT41.html
GT45	GT	alpha-N-acteylglucosaminyltransferase (EC 2.4.1.-)	PROKKA_01513;PROKKA_02577;PROKKA_03648;PROKKA_04038;PROKKA_04782;PROKKA_05335;PROKKA_05388;	7	http://csbl.bmb.uga.edu/dbCAN/family.php?ID=GT45	http://www.cazy.org/GT45.html
GT5	GT	UDP-Glc: glycogen glucosyltransferase (EC 2.4.1.11); ADP-Glc: starch glucosyltransferase (EC 2.4.1.21); NDP-Glc: starch glucosyltransferase (EC 2.4.1.242); UDP-Glc: alpha-1,3-glucan synthase (EC 2.4.1.183) UDP-Glc: alpha-1,4-glucan synthase (EC 2.4.1.-)	PROKKA_00022;PROKKA_00144;PROKKA_03647;PROKKA_03708;PROKKA_04794;PROKKA_04940;PROKKA_05335;	7	http://csbl.bmb.uga.edu/dbCAN/family.php?ID=GT5	http://www.cazy.org/GT5.html
GT51	GT	murein polymerase (EC 2.4.1.129).	PROKKA_02223;PROKKA_02951;PROKKA_03693;PROKKA_03788;PROKKA_04164;PROKKA_04841;	6	http://csbl.bmb.uga.edu/dbCAN/family.php?ID=GT51	http://www.cazy.org/GT51.html
GT74	GT	alpha-1,2-L-fucosyltransferase (EC 2.4.1.69)	PROKKA_01513;PROKKA_02577;PROKKA_03648;PROKKA_04038;	4	http://csbl.bmb.uga.edu/dbCAN/family.php?ID=GT74	http://www.cazy.org/GT74.html
GT81	GT	NDP-Glc: glucosyl-3-phosphoglycerate synthase (EC 2.4.1.-); NDP-Man: mannosyl-3-phosphoglycerate synthase (EC 2.4.1.-);	PROKKA_01510;PROKKA_01513;PROKKA_03648;PROKKA_04034;PROKKA_04782;PROKKA_04977;PROKKA_05385;PROKKA_05388;	8	http://csbl.bmb.uga.edu/dbCAN/family.php?ID=GT81	http://www.cazy.org/GT81.html
GT83	GT	undecaprenyl phosphate-alpha-L-Ara4N: 4-amino-4-deoxy-beta-L-arabinosyltransferase (EC 2.4.2.43); dodecaprenyl phosphate-beta-galacturonic acid: lipopolysaccharide core alpha-galacturonosyl transferase (EC 2.4.1.-)	PROKKA_04785;PROKKA_04790;	2	http://csbl.bmb.uga.edu/dbCAN/family.php?ID=GT83	http://www.cazy.org/GT83.html
GT9	GT	lipopolysaccharide N-acetylglucosaminyltransferase (EC 2.4.1.56); heptosyltransferase (EC 2.4.-.-).	PROKKA_04349;	1	http://csbl.bmb.uga.edu/dbCAN/family.php?ID=GT9	http://www.cazy.org/GT9.html
PL10	PL	pectate lyase (EC 4.2.2.2)	PROKKA_01382;	1	http://csbl.bmb.uga.edu/dbCAN/family.php?ID=PL10	http://www.cazy.org/PL10.html
PL22	PL	oligogalacturonate lyase / oligogalacturonide lyase (EC 4.2.2.6)	PROKKA_02265;	1	http://csbl.bmb.uga.edu/dbCAN/family.php?ID=PL22	http://www.cazy.org/PL22.html
SLH	SLH		PROKKA_00100;PROKKA_01259;PROKKA_01298;PROKKA_01416;PROKKA_01670;PROKKA_01674;PROKKA_02453;PROKKA_02454;PROKKA_03103;PROKKA_03192;PROKKA_03208;PROKKA_03468;PROKKA_03916;PROKKA_04119;PROKKA_04120;PROKKA_04121;PROKKA_04142;PROKKA_04178;PROKKA_04255;PROKKA_04338;PROKKA_04347;PROKKA_04348;PROKKA_04359;	23	http://csbl.bmb.uga.edu/dbCAN/family.php?ID=SLH	http://www.cazy.org/SLH.html

## Sheet: CL4 CAZy_family
Supplementary Table S3: The annotations of CL4 carbohydrate-active enzymes
CAZy_family	Class_Name	cazy_activities	Proteins	Count	dbCAN_Link	CAZy_Link
AA1	AA	Laccase / p-diphenol:oxygen oxidoreductase / ferroxidase (EC 1.10.3.2); ; ferroxidase (EC 1.10.3.-); Laccase-like multicopper oxidase (EC 1.10.3.-)	PROKKA_00073;	1	http://csbl.bmb.uga.edu/dbCAN/family.php?ID=AA1	http://www.cazy.org/AA1.html
AA10	AA	AA10 (formerly CBM33) proteins are copper-dependent lytic polysaccharide monooxygenases (LPMOs); some proteins have been shown to act on chitin, others on cellulose;	PROKKA_04606;PROKKA_04638;PROKKA_05003;	3	http://csbl.bmb.uga.edu/dbCAN/family.php?ID=AA10	http://www.cazy.org/AA10.html
AA3	AA	cellobiose dehydrogenase (EC 1.1.99.18); glucose 1-oxidase (EC 1.1.3.4); aryl alcohol oxidase (EC 1.1.3.7); alcohol oxidase (EC 1.1.3.13); pyranose oxidase (EC 1.1.3.10)	PROKKA_00666;PROKKA_01166;PROKKA_02405;PROKKA_02953;PROKKA_04118;PROKKA_05252;	6	http://csbl.bmb.uga.edu/dbCAN/family.php?ID=AA3	http://www.cazy.org/AA3.html
AA4	AA	vanillyl-alcohol oxidase (EC 1.1.3.38)	PROKKA_00629;PROKKA_01874;PROKKA_04176;PROKKA_05307;	4	http://csbl.bmb.uga.edu/dbCAN/family.php?ID=AA4	http://www.cazy.org/AA4.html
AA6	AA	1,4-benzoquinone reductase (EC. 1.6.5.6)	PROKKA_00550;PROKKA_04302;PROKKA_05113;PROKKA_05234;	4	http://csbl.bmb.uga.edu/dbCAN/family.php?ID=AA6	http://www.cazy.org/AA6.html
AA7	AA	glucooligosaccharide oxidase (EC 1.1.3.-); chitooligosaccharide oxidase (EC 1.1.3.-)	PROKKA_00629;PROKKA_01568;PROKKA_01874;PROKKA_04176;PROKKA_05470;PROKKA_05625;	6	http://csbl.bmb.uga.edu/dbCAN/family.php?ID=AA7	http://www.cazy.org/AA7.html
AA8	AA	Iron reductase domain	PROKKA_00607;PROKKA_02405;PROKKA_02953;PROKKA_05252;	4	http://csbl.bmb.uga.edu/dbCAN/family.php?ID=AA8	http://www.cazy.org/AA8.html
CBM12	CBM	Modules of approx. 40-60 residues. The majority of these modules is found among chitinases where the function is chitin-binding. Distantly related to the CBM5 family.	PROKKA_01302;PROKKA_04638;PROKKA_04912;PROKKA_05003;PROKKA_05035;	5	http://csbl.bmb.uga.edu/dbCAN/family.php?ID=CBM12	http://www.cazy.org/CBM12.html
CBM13	CBM	Modules of approx. 150 residues which always appear as a threefold internal repeat. The only apparent exception to this, xylanase II of Actinomadura sp. FC7 (GenBank U08894), is in fact not completely sequenced. These modules were first identified in several plant lectins such as ricin or agglutinin of Ricinus communis which bind galactose residues. The three-dimensional structure of a plant lect…	PROKKA_05059;	1	http://csbl.bmb.uga.edu/dbCAN/family.php?ID=CBM13	http://www.cazy.org/CBM13.html
CBM16	CBM	Carbohydrate-binding module 16. Binding to cellulose and glucomannan demonstrated [B. Bae et al (2008) J Biol Chem. 283:12415-25 (PMID: 18025086)]	PROKKA_04214;	1	http://csbl.bmb.uga.edu/dbCAN/family.php?ID=CBM16	http://www.cazy.org/CBM16.html
CBM2	CBM	Modules of approx. 100 residues and which are found in a large number of bacterial enzymes. The cellulose-binding function has been demonstrated in many cases. Several of these modules have been shown to also bind chitin or xylan.	PROKKA_05488;	1	http://csbl.bmb.uga.edu/dbCAN/family.php?ID=CBM2	http://www.cazy.org/CBM2.html
CBM32	CBM	Binding to galactose and lactose has been demonstrated for the module of Micromonospora viridifaciens sialidase (PMID: 16239725). Binding to polygalacturonic acid has been shown for a Yersinia member (PMID: 17292916). Binding to LacNAc (beta-D-galactosyl-1,4-beta-D-N-acetylglucosamine) has been shown for an N-acetylglucosaminidase from Clostridium perfingens (PMID: 16990278).	PROKKA_04014;PROKKA_04206;	2	http://csbl.bmb.uga.edu/dbCAN/family.php?ID=CBM32	http://www.cazy.org/CBM32.html
CBM34	CBM	Modules of approx. 120 residues. Granular starch-binding function has been demonstrated in the case of Thermoactinomyces vulgaris R-47 ?-amylase 1 (TVAI).	PROKKA_03109;	1	http://csbl.bmb.uga.edu/dbCAN/family.php?ID=CBM34	http://www.cazy.org/CBM34.html
CBM37	CBM	Modules of approx. 100 residues, conserved in numerous R. albus polysaccharide-degrading enzymes and other proteins from this bacterium. Several members of CBM37 have been shown to exhibit rather broad binding specificity to xylan, chitin, microcrystalline and phosphoric-acid swollen cellulose, as well as more heterogeneous substrates, such as alfalfa cell walls, banana stem and wheat straw.	PROKKA_04638;PROKKA_05488;	2	http://csbl.bmb.uga.edu/dbCAN/family.php?ID=CBM37	http://www.cazy.org/CBM37.html
CBM41	CBM	Modules of approx. 100 residues found in primarily in bacterial pullulanases. The N-terminal module from Thermotoga maritima Pul13 has been shown to bind to the alpha-glucans amylose, amylopectin, pullulan, and oligosaccharide fragments derived from these polysaccharides (Lammerts van Bueren et al. (2004) Biochemistry 43:15633-42) (PMID: 15581376).	PROKKA_04698;	1	http://csbl.bmb.uga.edu/dbCAN/family.php?ID=CBM41	http://www.cazy.org/CBM41.html
CBM44	CBM	The C-terminal CBM44 module of the Clostridium thermocellum enzyme has been demonstrated to bind equally well cellulose and xyloglucan	PROKKA_01231;PROKKA_04061;PROKKA_04289;PROKKA_05744;	4	http://csbl.bmb.uga.edu/dbCAN/family.php?ID=CBM44	http://www.cazy.org/CBM44.html
CBM48	CBM	Modules of approx. 100 residues with glycogen-binding function, appended to GH13 modules. Also found in the beta subunit (glycogen-binding) of AMP-activated protein kinases (AMPK)	PROKKA_02411;PROKKA_03526;PROKKA_04698;	3	http://csbl.bmb.uga.edu/dbCAN/family.php?ID=CBM48	http://www.cazy.org/CBM48.html
CBM5	CBM	Modules of approx. 60 residues found in bacterial enzymes. Chitin-binding described in several cases. Distantly related to the CBM12 family.	PROKKA_01302;PROKKA_04638;PROKKA_04912;PROKKA_05003;PROKKA_05035;	5	http://csbl.bmb.uga.edu/dbCAN/family.php?ID=CBM5	http://www.cazy.org/CBM5.html
CBM50	CBM	Modules of approx. 50 residues found attached to various enzymes from families GH18, GH19, GH23, GH24, GH25 and GH73, i.e. enzymes cleaving either chitin or peptidoglycan. Binding to chitopentaose demonstrated in the case of Pteris ryukyuensis chitinase A [Ohnuma T et al. (2008) J. Biol. Chem. 283:5178-87 (PMID: 18083709)]. CBM50 modules are also found in a multitude of other enzymes targeting th…	PROKKA_00433;PROKKA_00441;PROKKA_02654;PROKKA_02688;PROKKA_03362;PROKKA_04219;PROKKA_04368;	7	http://csbl.bmb.uga.edu/dbCAN/family.php?ID=CBM50	http://www.cazy.org/CBM50.html
CBM56	CBM	beta-1,3-glucan binding function demonstrated by Yamamoto et al. (1998) FEBS Letters 433:41-43 [PMID: 9738929]	PROKKA_00828;	1	http://csbl.bmb.uga.edu/dbCAN/family.php?ID=CBM56	http://www.cazy.org/CBM56.html
CBM62	CBM	The CBM62 module od Clostridium thermocellum Cthe_2193 protein binds galactose moieties found on xyloglucan, arabinogalactan and galactomannan.	PROKKA_04014;	1	http://csbl.bmb.uga.edu/dbCAN/family.php?ID=CBM62	http://www.cazy.org/CBM62.html
CBM68	CBM	Binding to maltotriose and maltotetraose shown for the pullulanase of Anoxybacillus sp. LM18-11. Binding function derived from crystal structure and deletion of the CBM, which showed reduced specific activity and increased Km value compared to the wild type enzyme.	PROKKA_02411;	1	http://csbl.bmb.uga.edu/dbCAN/family.php?ID=CBM68	http://www.cazy.org/CBM68.html
CE1	CE	acetyl xylan esterase (EC 3.1.1.72); cinnamoyl esterase (EC 3.1.1.-); feruloyl esterase (EC 3.1.1.73); carboxylesterase (EC 3.1.1.1); S-formylglutathione hydrolase (EC 3.1.2.12); diacylglycerol O-acyltransferase (EC 2.3.1.20); trehalose 6-O-mycolyltransferase (EC 2.3.1.122)	PROKKA_00093;PROKKA_00689;PROKKA_00875;PROKKA_00932;PROKKA_00935;PROKKA_01203;PROKKA_01205;PROKKA_01884;PROKKA_02170;PROKKA_02253;PROKKA_02769;PROKKA_03012;PROKKA_03016;PROKKA_03390;PROKKA_03759;PROKKA_03929;PROKKA_04402;PROKKA_04688;PROKKA_04702;PROKKA_04737;PROKKA_04842;PROKKA_04864;PROKKA_04894;	23	http://csbl.bmb.uga.edu/dbCAN/family.php?ID=CE1	http://www.cazy.org/CE1.html
CE10	CE	arylesterase (EC 3.1.1.-); carboxyl esterase (EC 3.1.1.3); acetylcholinesterase (EC 3.1.1.7); cholinesterase (EC 3.1.1.8); sterol esterase (EC 3.1.1.13); brefeldin A esterase (EC 3.1.1.-).	PROKKA_00093;PROKKA_00935;PROKKA_01884;PROKKA_04402;PROKKA_04702;PROKKA_04894;	6	http://csbl.bmb.uga.edu/dbCAN/family.php?ID=CE10	http://www.cazy.org/CE10.html
CE12	CE	pectin acetylesterase (EC 3.1.1.-); rhamnogalacturonan acetylesterase (EC 3.1.1.-); acetyl xylan esterase (EC 3.1.1.72)	PROKKA_01691;PROKKA_02993;PROKKA_03426;PROKKA_04043;	4	http://csbl.bmb.uga.edu/dbCAN/family.php?ID=CE12	http://www.cazy.org/CE12.html
CE14	CE	N-acetyl-1-D-myo-inosityl-2-amino-2-deoxy-alpha-D-glucopyranoside deacetylase (EC 3.5.1.89); diacetylchitobiose deacetylase (EC 3.5.1.-); mycothiol S-conjugate amidase (EC 3.5.1.-)	PROKKA_00385;PROKKA_04133;PROKKA_04984;	3	http://csbl.bmb.uga.edu/dbCAN/family.php?ID=CE14	http://www.cazy.org/CE14.html
CE2	CE	acetyl xylan esterase (EC 3.1.1.72).	PROKKA_01691;PROKKA_02993;	2	http://csbl.bmb.uga.edu/dbCAN/family.php?ID=CE2	http://www.cazy.org/CE2.html
CE3	CE	acetyl xylan esterase (EC 3.1.1.72).	PROKKA_01691;PROKKA_02993;PROKKA_03426;PROKKA_04043;	4	http://csbl.bmb.uga.edu/dbCAN/family.php?ID=CE3	http://www.cazy.org/CE3.html
CE4	CE	acetyl xylan esterase (EC 3.1.1.72); chitin deacetylase (EC 3.5.1.41); chitooligosaccharide deacetylase (EC 3.5.1.-); peptidoglycan GlcNAc deacetylase (EC 3.5.1.-); peptidoglycan N-acetylmuramic acid deacetylase (EC 3.5.1.-).	PROKKA_00003;PROKKA_00018;PROKKA_00134;PROKKA_01217;PROKKA_02058;PROKKA_03320;PROKKA_04095;PROKKA_04379;PROKKA_04491;PROKKA_04998;PROKKA_05210;PROKKA_05420;PROKKA_05529;	13	http://csbl.bmb.uga.edu/dbCAN/family.php?ID=CE4	http://www.cazy.org/CE4.html
CE7	CE	acetyl xylan esterase (EC 3.1.1.72); cephalosporin-C deacetylase (EC 3.1.1.41).	PROKKA_00932;PROKKA_00935;PROKKA_01203;PROKKA_01884;PROKKA_03012;PROKKA_04071;PROKKA_04702;	7	http://csbl.bmb.uga.edu/dbCAN/family.php?ID=CE7	http://www.cazy.org/CE7.html
CE9	CE	N-acetylglucosamine 6-phosphate deacetylase (EC 3.5.1.25); N-acetylglucosamine 6-phosphate deacetylase (EC 3.5.1.80)	PROKKA_00107;PROKKA_01510;PROKKA_02263;PROKKA_02473;PROKKA_03065;PROKKA_03240;PROKKA_04410;PROKKA_05559;	8	http://csbl.bmb.uga.edu/dbCAN/family.php?ID=CE9	http://www.cazy.org/CE9.html
GH1	GH	beta-glucosidase (EC 3.2.1.21); beta-galactosidase (EC 3.2.1.23); beta-mannosidase (EC 3.2.1.25); beta-glucuronidase (EC 3.2.1.31); beta-xylosidase (EC 3.2.1.37); beta-D-fucosidase (EC 3.2.1.38); phlorizin hydrolase (EC 3.2.1.62); exo-beta-1,4-glucanase (EC 3.2.1.74); 6-phospho-beta-galactosidase (EC 3.2.1.85); 6-phospho-beta-glucosidase (EC 3.2.1.86); strictosidine beta-glucosidase (EC 3.2.1.105…	PROKKA_03365;	1	http://csbl.bmb.uga.edu/dbCAN/family.php?ID=GH1	http://www.cazy.org/GH1.html
GH103	GH	peptidoglycan lytic transglycosylase (EC 3.2.1.-)	PROKKA_00251;	1	http://csbl.bmb.uga.edu/dbCAN/family.php?ID=GH103	http://www.cazy.org/GH103.html
GH109	GH	alpha-N-acetylgalactosaminidase (EC 3.2.1.49)	PROKKA_02443;PROKKA_03433;PROKKA_04357;	3	http://csbl.bmb.uga.edu/dbCAN/family.php?ID=GH109	http://www.cazy.org/GH109.html
GH113	GH	beta-mannanase (EC 3.2.1.78)	PROKKA_01320;	1	http://csbl.bmb.uga.edu/dbCAN/family.php?ID=GH113	http://www.cazy.org/GH113.html
GH119	GH	alpha-amylase (EC 3.2.1.1)	PROKKA_01302;PROKKA_04638;PROKKA_04912;PROKKA_05003;PROKKA_05035;PROKKA_05488;	6	http://csbl.bmb.uga.edu/dbCAN/family.php?ID=GH119	http://www.cazy.org/GH119.html
GH126	GH	alpha-amylase (EC 3.2.1.-)	PROKKA_05191;	1	http://csbl.bmb.uga.edu/dbCAN/family.php?ID=GH126	http://www.cazy.org/GH126.html
GH129	GH	alpha-N-acetylgalactosaminidase (EC 3.2.1.49);	PROKKA_00008;	1	http://csbl.bmb.uga.edu/dbCAN/family.php?ID=GH129	http://www.cazy.org/GH129.html
GH13	GH	alpha-amylase (EC 3.2.1.1); pullulanase (EC 3.2.1.41); cyclomaltodextrin glucanotransferase (EC 2.4.1.19); cyclomaltodextrinase (EC 3.2.1.54); trehalose-6-phosphate hydrolase (EC 3.2.1.93); oligo-alpha-glucosidase (EC 3.2.1.10); maltogenic amylase (EC 3.2.1.133); neopullulanase (EC 3.2.1.135); alpha-glucosidase (EC 3.2.1.20); maltotetraose-forming alpha-amylase (EC 3.2.1.60); isoamylase (EC 3.2.1…	PROKKA_00758;PROKKA_02411;PROKKA_03108;PROKKA_03109;PROKKA_03526;PROKKA_04153;PROKKA_04698;PROKKA_05471;PROKKA_05668;	9	http://csbl.bmb.uga.edu/dbCAN/family.php?ID=GH13	http://www.cazy.org/GH13.html
GH130	GH	beta-1,4-mannosylglucose phosphorylase (EC 2.4.1.281); beta-1,4-mannooligosaccharide phosphorylase (EC 2.4.1.319); beta-1,4-mannosyl-N-acetyl-glucosamine phosphorylase (EC 2.4.1.320); beta-1,2-mannobiose phosphorylase (EC 2.4.1.-); beta-1,2-oligomannan phosphorylase (EC 2.4.1.-); beta-1,2-mannosidase (EC 3.2.1.-)	PROKKA_01133;	1	http://csbl.bmb.uga.edu/dbCAN/family.php?ID=GH130	http://www.cazy.org/GH130.html
GH18	GH	chitinase (EC 3.2.1.14); lysozyme (EC 3.2.1.17); endo-beta-N-acetylglucosaminidase (EC 3.2.1.96); peptidoglycan hydrolase with endo-beta-N-acetylglucosaminidase specificity (EC 3.2.1.-); Nod factor hydrolase (EC 3.2.1.-); xylanase inhibitor; concanavalin B; narbonin	PROKKA_03399;PROKKA_04095;PROKKA_04368;PROKKA_04912;PROKKA_05488;	5	http://csbl.bmb.uga.edu/dbCAN/family.php?ID=GH18	http://www.cazy.org/GH18.html
GH23	GH	lysozyme type G (EC 3.2.1.17); peptidoglycan lyase (EC 4.2.2.n1) also known in the literature as peptidoglycan lytic transglycosylase; chitinase (EC 3.2.1.14)	PROKKA_00251;PROKKA_01832;PROKKA_04055;PROKKA_04229;PROKKA_05077;	5	http://csbl.bmb.uga.edu/dbCAN/family.php?ID=GH23	http://www.cazy.org/GH23.html
GH25	GH	lysozyme (EC 3.2.1.17)	PROKKA_03860;PROKKA_04112;PROKKA_04436;PROKKA_04612;	4	http://csbl.bmb.uga.edu/dbCAN/family.php?ID=GH25	http://www.cazy.org/GH25.html
GH32	GH	invertase (EC 3.2.1.26); endo-inulinase (EC 3.2.1.7); beta-2,6-fructan 6-levanbiohydrolase (EC 3.2.1.64); endo-levanase (EC 3.2.1.65); exo-inulinase (EC 3.2.1.80); fructan beta-(2,1)-fructosidase/1-exohydrolase (EC 3.2.1.153); fructan beta-(2,6)-fructosidase/6-exohydrolase (EC 3.2.1.154); sucrose:sucrose 1-fructosyltransferase (EC 2.4.1.99); fructan:fructan 1-fructosyltransferase (EC 2.4.1.100); …	PROKKA_01133;	1	http://csbl.bmb.uga.edu/dbCAN/family.php?ID=GH32	http://www.cazy.org/GH32.html
GH33	GH	sialidase or neuraminidase (EC 3.2.1.18); trans-sialidase (EC 2.4.1.-); 2-keto-3-deoxynononic acid hydrolase (EC 3.2.1.-); anhydrosialidase (EC 4.2.2.15); 3-deoxy-D-manno-octulosonic-acid hydrolase (EC 3.2.1.-)	PROKKA_00076;PROKKA_00209;PROKKA_01515;PROKKA_03452;	4	http://csbl.bmb.uga.edu/dbCAN/family.php?ID=GH33	http://www.cazy.org/GH33.html
GH4	GH	maltose-6-phosphate glucosidase (EC 3.2.1.122); alpha-glucosidase (EC 3.2.1.20); alpha-galactosidase (EC 3.2.1.22); 6-phospho-beta-glucosidase (EC 3.2.1.86); alpha-glucuronidase (EC 3.2.1.139); alpha-galacturonase (EC 3.2.1.67); palatinase (EC 3.2.1.-)	PROKKA_02525;PROKKA_05205;	2	http://csbl.bmb.uga.edu/dbCAN/family.php?ID=GH4	http://www.cazy.org/GH4.html
GH42	GH	beta-galactosidase (EC 3.2.1.23); alpha-L-arabinopyranosidase (EC 3.2.1.-)	PROKKA_04196;	1	http://csbl.bmb.uga.edu/dbCAN/family.php?ID=GH42	http://www.cazy.org/GH42.html
GH43	GH	beta-xylosidase (EC 3.2.1.37); alpha-L-arabinofuranosidase (EC 3.2.1.55); arabinanase (EC 3.2.1.99); xylanase (EC 3.2.1.8); galactan 1,3-beta-galactosidase (EC 3.2.1.145); alpha-1,2-L-arabinofuranosidase (EC 3.2.1.-); exo-alpha-1,5-L-arabinofuranosidase (EC 3.2.1.-); [inverting] exo-alpha-1,5-L-arabinanase (EC 3.2.1.-); beta-1,3-xylosidase (EC 3.2.1.-)	PROKKA_01133;	1	http://csbl.bmb.uga.edu/dbCAN/family.php?ID=GH43	http://www.cazy.org/GH43.html
GH5	GH	endo-beta-1,4-glucanase / cellulase (EC 3.2.1.4); endo-beta-1,4-xylanase (EC 3.2.1.8); beta-glucosidase (EC 3.2.1.21); beta-mannosidase (EC 3.2.1.25); beta-glucosylceramidase (EC 3.2.1.45); glucan beta-1,3-glucosidase (EC 3.2.1.58); licheninase (EC 3.2.1.73); exo-beta-1,4-glucanase / cellodextrinase (EC 3.2.1.74); glucan endo-1,6-beta-glucosidase (EC 3.2.1.75); mannan endo-beta-1,4-mannosidase (E…	PROKKA_03109;PROKKA_04196;	2	http://csbl.bmb.uga.edu/dbCAN/family.php?ID=GH5	http://www.cazy.org/GH5.html
GH57	GH	alpha-amylase (EC 3.2.1.1); alpha-galactosidase (EC 3.2.1.22); amylopullulanase (EC 3.2.1.41); cyclomaltodextrinase (EC 3.2.1.54); branching enzyme (EC 2.4.1.18); 4-alpha-glucanotransferase (EC 2.4.1.25)	PROKKA_03320;	1	http://csbl.bmb.uga.edu/dbCAN/family.php?ID=GH57	http://www.cazy.org/GH57.html
GH70	GH	dextransucrase (EC 2.4.1.5); alternansucrase (EC 2.4.1.140); reuteransucrase (EC 2.4.1.-); alpha-4,6-glucanotransferase (EC 2.4.1.-); alpha-1,2-branched dextransucrase (EC 2.4.1.-)	PROKKA_03108;PROKKA_04153;	2	http://csbl.bmb.uga.edu/dbCAN/family.php?ID=GH70	http://www.cazy.org/GH70.html
GH73	GH	lysozyme (EC 3.2.1.17); mannosyl-glycoprotein endo-beta-N-acetylglucosaminidase (EC 3.2.1.96); peptidoglycan hydrolase with endo-beta-N-acetylglucosaminidase specificity (EC 3.2.1.-)	PROKKA_01009;PROKKA_04058;PROKKA_05001;	3	http://csbl.bmb.uga.edu/dbCAN/family.php?ID=GH73	http://www.cazy.org/GH73.html
GH74	GH	endoglucanase (EC 3.2.1.4); oligoxyloglucan reducing end-specific cellobiohydrolase (EC 3.2.1.150); xyloglucanase (EC 3.2.1.151)	PROKKA_00076;PROKKA_00209;PROKKA_01515;PROKKA_03452;PROKKA_04100;PROKKA_04301;	6	http://csbl.bmb.uga.edu/dbCAN/family.php?ID=GH74	http://www.cazy.org/GH74.html
GH8	GH	chitosanase (EC 3.2.1.132); cellulase (EC 3.2.1.4); licheninase (EC 3.2.1.73); endo-1,4-beta-xylanase (EC 3.2.1.8); reducing-end-xylose releasing exo-oligoxylanase (EC 3.2.1.156)	PROKKA_04754;PROKKA_05191;	2	http://csbl.bmb.uga.edu/dbCAN/family.php?ID=GH8	http://www.cazy.org/GH8.html
GH93	GH	exo-alpha-L-1,5-arabinanase (EC 3.2.1.-)	PROKKA_03452;PROKKA_04100;	2	http://csbl.bmb.uga.edu/dbCAN/family.php?ID=GH93	http://www.cazy.org/GH93.html
GH99	GH	glycoprotein endo-alpha-1,2-mannosidase (EC 3.2.1.130); mannan endo-1,2-alpha-mannanase (3.2.1.-)	PROKKA_04944;	1	http://csbl.bmb.uga.edu/dbCAN/family.php?ID=GH99	http://www.cazy.org/GH99.html
GT1	GT	UDP-glucuronosyltransferase (EC 2.4.1.17); zeatin O-beta-xylosyltransferase (EC 2.4.2.40); 2-hydroxyacylsphingosine 1-beta-galactosyltransferase (EC 2.4.1.45); N-acylsphingosine galactosyltransferase (EC 2.4.1.47); flavonol 3-O-glucosyltransferase (EC 2.4.1.91); anthocyanidin 3-O-glucosyltransferase (EC 2.4.1.115); sinapate 1-glucosyltransferase (EC 2.4.1.120); indole-3-acetate beta-glucosyltrans…	PROKKA_02864;PROKKA_03216;PROKKA_03376;PROKKA_03645;PROKKA_04637;PROKKA_04800;	6	http://csbl.bmb.uga.edu/dbCAN/family.php?ID=GT1	http://www.cazy.org/GT1.html
GT12	GT	[N-acetylneuraminyl]-galactosylglucosylceramide N-acetylgalactosaminyltransferase (EC 2.4.1.92).	PROKKA_00036;PROKKA_00710;PROKKA_01516;PROKKA_01718;PROKKA_05549;PROKKA_05552;	6	http://csbl.bmb.uga.edu/dbCAN/family.php?ID=GT12	http://www.cazy.org/GT12.html
GT13	GT	alpha-1,3-mannosyl-glycoprotein beta-1,2-N-acetylglucosaminyltransferase (EC 2.4.1.101)	PROKKA_00036;	1	http://csbl.bmb.uga.edu/dbCAN/family.php?ID=GT13	http://www.cazy.org/GT13.html
GT19	GT	lipid-A-disaccharide synthase (EC 2.4.1.182).	PROKKA_03216;PROKKA_05213;	2	http://csbl.bmb.uga.edu/dbCAN/family.php?ID=GT19	http://www.cazy.org/GT19.html
GT2	GT	cellulose synthase (EC 2.4.1.12); chitin synthase (EC 2.4.1.16); dolichyl-phosphate beta-D-mannosyltransferase (EC 2.4.1.83); dolichyl-phosphate beta-glucosyltransferase (EC 2.4.1.117); N-acetylglucosaminyltransferase (EC 2.4.1.-); N-acetylgalactosaminyltransferase (EC 2.4.1.-); hyaluronan synthase (EC 2.4.1.212); chitin oligosaccharide synthase (EC 2.4.1.-); beta-1,3-glucan synthase (EC 2.4.1.34…	PROKKA_00036;PROKKA_00324;PROKKA_00706;PROKKA_00710;PROKKA_01516;PROKKA_01517;PROKKA_01520;PROKKA_01718;PROKKA_01721;PROKKA_03598;PROKKA_03816;PROKKA_04095;PROKKA_04098;PROKKA_04986;PROKKA_05138;PROKKA_05170;PROKKA_05549;PROKKA_05552;	18	http://csbl.bmb.uga.edu/dbCAN/family.php?ID=GT2	http://www.cazy.org/GT2.html
GT21	GT	UDP-Glc: ceramide beta-glucosyltransferase (EC 2.4.1.80).	PROKKA_00036;PROKKA_00710;PROKKA_01718;PROKKA_03598;PROKKA_04095;PROKKA_05170;	6	http://csbl.bmb.uga.edu/dbCAN/family.php?ID=GT21	http://www.cazy.org/GT21.html
GT26	GT	UDP-ManNAcA: beta-N-acetyl mannosaminuronyltransferase (EC 2.4.1.-); UDP-ManNAc: beta-N-acetyl-mannosaminyltransferase (EC 2.4.1.-); UDP-Glc: beta-1,4-glucosyltransferase (EC 2.4.1.-); beta-1,4-galactosyltransferase (EC 2.4.1.-)	PROKKA_01710;PROKKA_04561;	2	http://csbl.bmb.uga.edu/dbCAN/family.php?ID=GT26	http://www.cazy.org/GT26.html
GT27	GT	polypeptide alpha-N-acetylgalactosaminyltransferase (EC 2.4.1.41)	PROKKA_00036;PROKKA_00324;PROKKA_01516;PROKKA_01517;PROKKA_01520;PROKKA_01718;PROKKA_01721;PROKKA_03598;PROKKA_04095;PROKKA_04098;PROKKA_05170;PROKKA_05549;PROKKA_05552;	13	http://csbl.bmb.uga.edu/dbCAN/family.php?ID=GT27	http://www.cazy.org/GT27.html
GT28	GT	1,2-diacylglycerol 3-beta-galactosyltransferase (EC 2.4.1.46); 1,2-diacylglycerol 3-beta-glucosyltransferase (EC 2.4.1.157); UDP-GlcNAc: Und-PP-MurAc-pentapeptide beta-N-acetylglucosaminyltransferase (EC 2.4.1.227); digalactosyldiacylglycerol synthase (EC 2.4.1.241)	PROKKA_02864;PROKKA_03216;PROKKA_03376;PROKKA_03645;PROKKA_04637;PROKKA_04800;PROKKA_05556;	7	http://csbl.bmb.uga.edu/dbCAN/family.php?ID=GT28	http://www.cazy.org/GT28.html
GT35	GT	glycogen or starch phosphorylase (EC 2.4.1.1).	PROKKA_03530;	1	http://csbl.bmb.uga.edu/dbCAN/family.php?ID=GT35	http://www.cazy.org/GT35.html
GT4	GT	sucrose synthase (EC 2.4.1.13); sucrose-phosphate synthase (EC 2.4.1.14); alpha-glucosyltransferase (EC 2.4.1.52); lipopolysaccharide N-acetylglucosaminyltransferase (EC 2.4.1.56); phosphatidylinositol alpha-mannosyltransferase (EC 2.4.1.57); GDP-Man: Man1GlcNAc2-PP-dolichol alpha-1,3-mannosyltransferase (EC 2.4.1.132); GDP-Man: Man3GlcNAc2-PP-dolichol/Man4GlcNAc2-PP-dolichol alpha-1,2-mannosyltr…	PROKKA_00323;PROKKA_00384;PROKKA_01711;PROKKA_02355;PROKKA_03529;PROKKA_03598;PROKKA_05133;PROKKA_05139;PROKKA_05556;	9	http://csbl.bmb.uga.edu/dbCAN/family.php?ID=GT4	http://www.cazy.org/GT4.html
GT41	GT	UDP-GlcNAc: peptide beta-N-acetylglucosaminyltransferase (EC 2.4.1.255); UDP-Glc: peptide N-beta-glucosyltransferase (EC 2.4.1.-)	PROKKA_00400;PROKKA_01940;PROKKA_02720;PROKKA_03748;PROKKA_04504;PROKKA_05251;	6	http://csbl.bmb.uga.edu/dbCAN/family.php?ID=GT41	http://www.cazy.org/GT41.html
GT45	GT	alpha-N-acteylglucosaminyltransferase (EC 2.4.1.-)	PROKKA_00036;PROKKA_00324;PROKKA_00710;PROKKA_01718;PROKKA_01721;PROKKA_04095;PROKKA_05549;	7	http://csbl.bmb.uga.edu/dbCAN/family.php?ID=GT45	http://www.cazy.org/GT45.html
GT46	GT	Deleted	PROKKA_04186;	1	http://csbl.bmb.uga.edu/dbCAN/family.php?ID=GT46	http://www.cazy.org/GT46.html
GT5	GT	UDP-Glc: glycogen glucosyltransferase (EC 2.4.1.11); ADP-Glc: starch glucosyltransferase (EC 2.4.1.21); NDP-Glc: starch glucosyltransferase (EC 2.4.1.242); UDP-Glc: alpha-1,3-glucan synthase (EC 2.4.1.183) UDP-Glc: alpha-1,4-glucan synthase (EC 2.4.1.-)	PROKKA_00323;PROKKA_00384;PROKKA_01711;PROKKA_02355;PROKKA_03529;PROKKA_03598;PROKKA_05139;	7	http://csbl.bmb.uga.edu/dbCAN/family.php?ID=GT5	http://www.cazy.org/GT5.html
GT51	GT	murein polymerase (EC 2.4.1.129).	PROKKA_00369;PROKKA_00465;PROKKA_00833;PROKKA_01665;PROKKA_03872;PROKKA_05757;	6	http://csbl.bmb.uga.edu/dbCAN/family.php?ID=GT51	http://www.cazy.org/GT51.html
GT74	GT	alpha-1,2-L-fucosyltransferase (EC 2.4.1.69)	PROKKA_00036;PROKKA_00710;PROKKA_01718;PROKKA_04095;	4	http://csbl.bmb.uga.edu/dbCAN/family.php?ID=GT74	http://www.cazy.org/GT74.html
GT81	GT	NDP-Glc: glucosyl-3-phosphoglycerate synthase (EC 2.4.1.-); NDP-Man: mannosyl-3-phosphoglycerate synthase (EC 2.4.1.-);	PROKKA_00324;PROKKA_00706;PROKKA_01516;PROKKA_01517;PROKKA_01520;PROKKA_01718;PROKKA_01721;PROKKA_04095;PROKKA_04098;PROKKA_05170;PROKKA_05549;PROKKA_05552;	12	http://csbl.bmb.uga.edu/dbCAN/family.php?ID=GT81	http://www.cazy.org/GT81.html
GT83	GT	undecaprenyl phosphate-alpha-L-Ara4N: 4-amino-4-deoxy-beta-L-arabinosyltransferase (EC 2.4.2.43); dodecaprenyl phosphate-beta-galacturonic acid: lipopolysaccharide core alpha-galacturonosyl transferase (EC 2.4.1.-)	PROKKA_01715;PROKKA_03714;	2	http://csbl.bmb.uga.edu/dbCAN/family.php?ID=GT83	http://www.cazy.org/GT83.html
PL12	PL	heparin-sulfate lyase (EC 4.2.2.8)	PROKKA_05135;	1	http://csbl.bmb.uga.edu/dbCAN/family.php?ID=PL12	http://www.cazy.org/PL12.html
PL17	PL	alginate lyase (EC 4.2.2.3); oligoalginate lyase (EC 4.2.2.-)	PROKKA_05135;	1	http://csbl.bmb.uga.edu/dbCAN/family.php?ID=PL17	http://www.cazy.org/PL17.html
PL22	PL	oligogalacturonate lyase / oligogalacturonide lyase (EC 4.2.2.6)	PROKKA_01884;	1	http://csbl.bmb.uga.edu/dbCAN/family.php?ID=PL22	http://www.cazy.org/PL22.html
SLH	SLH		PROKKA_00595;PROKKA_00789;PROKKA_00791;PROKKA_00914;PROKKA_01002;PROKKA_01009;PROKKA_01017;PROKKA_01325;PROKKA_04058;PROKKA_05001;PROKKA_05002;	11	http://csbl.bmb.uga.edu/dbCAN/family.php?ID=SLH	http://www.cazy.org/SLH.html
